# Supplementary material for: Generating high quality libraries for DIA MS with empirically corrected peptide predictions
Source: Nat Commun. 2020 Mar 25;11:1548. doi: 10.1038/s41467-020-15346-1 (PMC7096433; doi:10.1038/s41467-020-15346-1)
Supplement: Supplementary file 5 — Supplementary Data 2 [file 41467_2020_15346_MOESM5_ESM.xlsx]

## Sheet: supp table 2
Protein	Multiple protein IDs	Name	Description	Num Peptides	1A	1B	1C	2A	2B	2C	3A	3B	3C	Previously ID'd in asexual stages	Previously ID'd in Stage I/II gametocytes	Previously ID'd in Stage IV/V gametocytes	Previously ID'd in mosquito stages	Previously ID'd in any stage	ID'd in DDA runs?
PF3D7_0304400.1-p1	0	RPL44	60S ribosomal protein L44	5	27605176	26162132	28477072	20365120	19564520	20376384	18876286	18990714	18270110	YES	NO	YES	NO	YES	YES
PF3D7_1466700.1-p1	0	NIP7	60S ribosome subunit biogenesis protein NIP7, putative	3	19104508	17121160	17491356	22394050	17733786	20829524	23905442	22791148	18455534	YES	NO	YES	NO	YES	YES
PF3D7_1139500.1-p1	0	N/A	AAA family ATPase, putative, unspecified product	9	14910888	14395780	13937613	17891986	17763874	16858460	16357876	16234416	15438901	NO	NO	YES	YES	YES	YES
PF3D7_1209900.1-p1	0	ABCB7	ABC transporter B family member 7, putative	5	6423873	6716237	6.04186e+06	8510183	7417635	7693512	7973170	8231259	7.41729e+06	YES	NO	YES	NO	YES	YES
PF3D7_1426500.1-p1	0	ABCG2	ABC transporter G family member 2	25	570202240	525498496	544704770	542015740	563342910	509152256	600328130	590654210	548284100	NO	NO	YES	YES	YES	YES
PF3D7_1328500.1-p1	0	N/A	alpha/beta-hydrolase, putative	6	5.59479e+06	5.69056e+06	5875711	3.70629e+06	4.36961e+06	4.07141e+06	6.27873e+06	5.78002e+06	5927592	YES	NO	NO	YES	YES	YES
PF3D7_0629500.1-p1	0	AAT1	amino acid transporter AAT1	4	8085007	8221207	6.13852e+06	7.05442e+06	7250036	5218014	6.14759e+06	5312776	5686069	YES	NO	YES	NO	YES	YES
PF3D7_0414900.1-p1	0	ARO	armadillo-domain containing rhoptry protein	2	6586061	6.64042e+06	5595833	5.38234e+06	4.70168e+06	4555146	3.2917e+06	3.51914e+06	2831372	YES	NO	NO	YES	YES	YES
PF3D7_0715500.1-p1	0	N/A	ATP synthase subunit epsilon, mitochondrial, putative	6	40241612	42148472	40270232	36502452	36575084	34306492	29837060	32416636	31521998	NO	NO	YES	YES	YES	YES
PF3D7_0306600.1-p1	0	N/A	ATP synthase-associated protein, putative	4	10045458	11940781	9114836	11179368	9992847	10872859	10478149	11400462	9755745	YES	NO	NO	YES	YES	YES
PF3D7_1141200.1-p1	0	N/A	ATP synthase-associated protein, putative	3	16911738	14848924	14055942	16006078	14174626	13757724	16321939	14679338	13535048	NO	NO	YES	YES	YES	YES
PF3D7_0825400.1-p1	0	N/A	ATP synthase-associated protein, putative	2	54717868	53167772	59029980	42168676	45934144	45494612	46236312	50737852	54805336	NO	NO	YES	YES	YES	YES
PF3D7_0934300.1-p1	0	N/A	ATP synthase-associated protein, putative	3	53090880	56965944	56355672	51832444	54791956	50748168	56834368	56513068	58839236	NO	NO	YES	YES	YES	YES
PF3D7_1128300.1-p1	0	PFK11	ATP-dependent 6-phosphofructokinase	74	647141180	626170110	627162620	602378750	599219260	588266110	663415300	663157310	633836800	YES	NO	YES	NO	YES	YES
PF3D7_0821300.1-p1	0	DHX36	ATP-dependent RNA helicase DHX36, putative	16	39619100	38079900	38112796	40319380	36684540	33976592	43161984	40526512	37438352	YES	NO	YES	NO	YES	YES
PF3D7_1021500.1-p1	0	ROK1	ATP-dependent RNA helicase ROK1, putative	6	13987025	11504025	12289884	13585979	12301285	11494915	12133967	12461702	11804127	YES	NO	YES	NO	YES	YES
PF3D7_1119600.1-p1	0	N/A	ATP-dependent zinc metalloprotease FTSH, putative	11	45869948	42692868	43125024	37869472	34279856	33600096	40677192	37806788	36340032	YES	NO	YES	NO	YES	YES
PF3D7_0715300.1-p1	0	N/A	calcium/calmodulin-dependent protein kinase, putative	8	12964732	11162404	11091005	14213486	12450758	11594556	13424441	13309346	12517156	YES	NO	NO	YES	YES	YES
PF3D7_1006100.1-p1	0	NOT5	CCR4-NOT transcription complex subunit 5, putative	4	49249216	44054244	48890312	46649004	46440896	45071468	49437496	47934496	48894504	NO	YES	YES	NO	YES	YES
PF3D7_1022900.1-p1	0	N/A	CDGSH iron-sulfur domain-containing protein, putative	7	80800048	79884824	82436688	69620008	70841480	61970160	68793776	71429152	72913072	NO	NO	YES	YES	YES	YES
PF3D7_0409400.1-p1	0	DnaJ	chaperone protein DnaJ	7	29684814	33554338	34993256	26147596	23603582	31876056	35236360	31749874	41990980	YES	YES	NO	NO	YES	YES
PF3D7_0501800.1-p1	0	CAF1	chromatin assembly factor 1 subunit A	22	24443098	23655616	23993200	23917612	24635352	23609366	26862568	26665582	24536896	YES	NO	YES	NO	YES	YES
PF3D7_1329300.1-p1	0	CAF2	chromatin assembly factor 1 subunit B, putative	14	60552320	57739984	57700384	63529064	65496116	61086684	60239376	61077588	56160312	YES	NO	YES	NO	YES	YES
PF3D7_1435500.1-p1	0	N/A	clathrin light chain, putative	4	3.72228e+06	3.71396e+06	3303584	4299628	4.28816e+06	4026467	3583561	4259738	3098738	YES	NO	NO	YES	YES	YES
PF3D7_0303100.1-p1	0	N/A	CLP1 P-loop domain-containing protein, putative	12	4.98006e+06	4837937	4548364	5.83654e+06	6.70821e+06	5.60898e+06	8302503	7346985	7365754	YES	NO	YES	NO	YES	YES
PF3D7_0214800.1-p1	0	N/A	conserved Plasmodium membrane protein, unknown function	4	1.06173e+06	1.26443e+06	936007	1.01056e+06	1.49606e+06	993170	933946	972004	793085	YES	NO	YES	NO	YES	YES
PF3D7_0719900.1-p1	0	N/A	conserved Plasmodium membrane protein, unknown function	9	5.10304e+06	3974017	4.07362e+06	3.57341e+06	3.89971e+06	4.02857e+06	3356512	3.43069e+06	3.88681e+06	YES	NO	NO	YES	YES	YES
PF3D7_0419500.1-p1	0	N/A	conserved Plasmodium membrane protein, unknown function	8	7034642	7.30365e+06	7.79168e+06	6857035	7.16282e+06	8391712	7034449	7706386	9269700	YES	NO	YES	NO	YES	YES
PF3D7_0618000.1-p1	0	N/A	conserved Plasmodium membrane protein, unknown function	13	122612832	117271144	120641928	98637528	102241192	91452616	59574460	57952760	47165748	YES	NO	NO	YES	YES	YES
PF3D7_1408800.1-p1	0	N/A	conserved Plasmodium protein, unknown function	3	248796	225782	148673	332632	368410	425853	403376	475525	314762	NO	NO	YES	YES	YES	YES
PF3D7_0608400.1-p1	0	N/A	conserved Plasmodium protein, unknown function	2	1.61062e+06	1.5886e+06	1.25885e+06	1.01939e+06	1.17064e+06	1.03713e+06	1.08541e+06	1.04419e+06	997960	NO	NO	YES	YES	YES	YES
PF3D7_1347400.1-p1	0	N/A	conserved Plasmodium protein, unknown function	3	1.52241e+06	1462883	1.30844e+06	1190786	1.43944e+06	1.08877e+06	1.42356e+06	1.34489e+06	1.27817e+06	NO	NO	YES	YES	YES	YES
PF3D7_1402000.1-p1	0	N/A	conserved Plasmodium protein, unknown function	5	1.67325e+06	1.50317e+06	1671400	1.55364e+06	1.61771e+06	1.76454e+06	2.60763e+06	2327939	2651373	YES	NO	YES	NO	YES	YES
PF3D7_0521900.1-p1	0	N/A	conserved Plasmodium protein, unknown function	10	4.90774e+06	6212291	6011864	3554371	3603416	4.13374e+06	4407424	3.62214e+06	3.06522e+06	YES	NO	YES	NO	YES	YES
PF3D7_1106900.1-p1	0	N/A	conserved Plasmodium protein, unknown function	3	5503092	3.88906e+06	4035510	5.33083e+06	5.8367e+06	5334367	4417436	5758288	4934506	YES	NO	YES	NO	YES	YES
PF3D7_1007800.1-p1	0	N/A	conserved Plasmodium protein, unknown function	6	5420544	4965550	5607322	5.50649e+06	5.02729e+06	5617032	5.30422e+06	5147099	6426544	NO	NO	YES	YES	YES	YES
PF3D7_0105600.1-p1	0	N/A	conserved Plasmodium protein, unknown function	7	7.21137e+06	6423810	7.44772e+06	6326377	7355929	5718634	7178894	8235992	7489753	YES	NO	NO	YES	YES	YES
PF3D7_1237500.1-p1	0	N/A	conserved Plasmodium protein, unknown function	6	8706158	9090723	8118328	10036927	7.76268e+06	8604093	7.80094e+06	7.61321e+06	7523543	YES	NO	NO	YES	YES	YES
PF3D7_1021200.1-p1	0	N/A	conserved Plasmodium protein, unknown function	6	12591886	9794475	10768850	12673843	12843566	10546420	10251275	10211399	9459108	YES	NO	YES	NO	YES	YES
PF3D7_0601900.1-p1	0	N/A	conserved Plasmodium protein, unknown function	2	12871680	11234562	9736319	9102276	11746842	10967544	10593387	10600928	11877871	YES	NO	YES	NO	YES	YES
PF3D7_0205600.1-p1	0	N/A	conserved Plasmodium protein, unknown function	11	12362234	11183376	11609561	11603605	11611698	12109545	14936423	13401007	12291996	YES	NO	YES	NO	YES	YES
PF3D7_1348000.1-p1	0	N/A	conserved Plasmodium protein, unknown function	12	14136348	12416998	12136266	13275925	15602008	12876912	15799797	13486443	14828564	NO	NO	YES	YES	YES	YES
PF3D7_1435600.1-p1	0	N/A	conserved Plasmodium protein, unknown function	15	19247954	16157756	16518925	14558077	13783219	10696318	16538991	16356436	15235636	YES	YES	NO	NO	YES	YES
PF3D7_0603900.1-p1	0	N/A	conserved Plasmodium protein, unknown function	9	15561423	16534334	16678353	14176518	16094031	13717065	17118802	16873546	17590386	YES	NO	YES	NO	YES	YES
PF3D7_1324600.1-p1	0	N/A	conserved Plasmodium protein, unknown function	21	18614788	17223506	16531322	18743990	21761632	17278618	22578610	21018776	19796246	YES	NO	YES	NO	YES	YES
PF3D7_1231300.1-p1	0	N/A	conserved Plasmodium protein, unknown function	16	23650310	23604734	20325174	20310928	19476486	19196956	21009712	23928218	20894884	NO	NO	YES	YES	YES	YES
PF3D7_1413000.1-p1	0	N/A	conserved Plasmodium protein, unknown function	7	19919904	17450018	17959640	23059400	20518172	19740864	22000878	22383248	21006780	YES	NO	YES	NO	YES	YES
PF3D7_0205100.1-p1	0	N/A	conserved Plasmodium protein, unknown function	9	21188144	19658764	20193524	17344332	17049312	16170135	24230734	22558296	21891582	NO	NO	YES	YES	YES	YES
PF3D7_0824200.1-p1	0	N/A	conserved Plasmodium protein, unknown function	11	28266080	21699688	21569734	25139200	29622434	21874986	28174058	21303032	23520512	YES	NO	YES	NO	YES	YES
PF3D7_1319000.1-p1	0	N/A	conserved Plasmodium protein, unknown function	22	39304076	36620152	36068364	33856596	32493438	29546882	32386860	35478172	28568144	YES	NO	YES	NO	YES	YES
PF3D7_1345300.1-p1	0	N/A	conserved Plasmodium protein, unknown function	4	49153052	46000088	47796816	27115942	27006774	24844130	35763444	32733450	29257988	NO	NO	YES	YES	YES	YES
PF3D7_1467800.1-p1	0	N/A	conserved Plasmodium protein, unknown function	6	37803944	37034592	36371312	26328068	27763138	25385988	26971072	28910080	29527552	NO	NO	YES	YES	YES	YES
PF3D7_0417000.1-p1	0	N/A	conserved Plasmodium protein, unknown function	3	48594012	46991544	51061892	37442704	39634860	37925944	34727672	36620016	36652268	NO	YES	YES	NO	YES	YES
PF3D7_1456500.1-p1	0	N/A	conserved Plasmodium protein, unknown function	29	43538612	40420996	40002656	49590964	50317492	43944472	49877488	51703940	48404932	YES	NO	YES	NO	YES	YES
PF3D7_1125200.1-p1	0	N/A	conserved Plasmodium protein, unknown function	8	58555160	53431920	53937272	52524556	55748800	52105880	53085288	57985376	52152864	NO	NO	YES	YES	YES	YES
PF3D7_1319400.1-p1	0	N/A	conserved Plasmodium protein, unknown function	17	56580160	53248592	54383472	58049432	56007824	50809860	53835096	56015828	53831516	YES	NO	YES	NO	YES	YES
PF3D7_1308500.1-p1	0	N/A	conserved Plasmodium protein, unknown function	10	71686064	65964432	66010480	60230764	72340272	60336660	60590580	63333064	60491056	NO	NO	YES	YES	YES	YES
PF3D7_0309100.1-p1	0	N/A	conserved Plasmodium protein, unknown function	11	129126960	125633120	131979512	129163312	131689384	126227680	144329968	142130000	144023136	NO	YES	YES	NO	YES	YES
PF3D7_0928100.1-p1	0	N/A	conserved Plasmodium protein, unknown function	13	165724240	152867856	160759328	157062160	155229472	154717152	138937408	152522768	144040960	YES	NO	YES	NO	YES	YES
PF3D7_1413200.1-p1	0	N/A	conserved Plasmodium protein, unknown function	8	130654184	119750432	126300936	143163696	151793424	152898256	148188816	163532112	161547344	YES	NO	YES	NO	YES	YES
PF3D7_0608600.1-p1	0	N/A	conserved Plasmodium protein, unknown function	17	347346336	339739456	311993504	320378656	321432256	305680544	304496320	290752928	286712704	NO	YES	YES	NO	YES	YES
PF3D7_0515600.1-p1	0	N/A	conserved Plasmodium protein, unknown function	61	455043040	421464736	436596800	470120768	478550848	436924192	459783936	458532896	438250560	YES	NO	YES	NO	YES	YES
PF3D7_0214400.1-p1	0	N/A	conserved protein, unknown function	3	1.01423e+06	907741	1.01607e+06	1.09519e+06	1249169	907464	1.0258e+06	1.06161e+06	1.05421e+06	YES	YES	NO	NO	YES	YES
PF3D7_1368900.1-p1	0	N/A	conserved protein, unknown function	2	2993520	1.86339e+06	3.78768e+06	1.47084e+06	2.80327e+06	1.8249e+06	2.34032e+06	1.51362e+06	2.09739e+06	YES	NO	NO	YES	YES	YES
PF3D7_1205900.1-p1	0	N/A	conserved protein, unknown function	10	5388862	4.97442e+06	4.43929e+06	5928407	7219540	5.20504e+06	6.12292e+06	8638611	5.85952e+06	YES	NO	YES	NO	YES	YES
PF3D7_0213200.1-p1	0	N/A	conserved protein, unknown function	2	6.93579e+06	6.90522e+06	6.78102e+06	4.37865e+06	5459663	4975311	4876788	5357070	6011651	YES	NO	NO	YES	YES	YES
PF3D7_1455300.1-p1	0	N/A	conserved protein, unknown function	8	16323725	14552504	13876567	13139932	13299920	11191949	7.34322e+06	7731770	6836048	YES	NO	NO	YES	YES	YES
PF3D7_1448900.1-p1	0	N/A	conserved protein, unknown function	4	10637543	9731816	11153486	7.78541e+06	8435430	7.93507e+06	9553044	9693298	8605076	NO	NO	YES	YES	YES	YES
PF3D7_1125600.1-p1	0	N/A	conserved protein, unknown function	2	23960172	19765658	22814970	19446302	22241512	21007088	19519440	18506002	17280902	NO	NO	YES	YES	YES	YES
PF3D7_1229700.1-p1	0	N/A	conserved protein, unknown function	3	33387466	34423348	31643036	36509004	36812688	35804660	32981112	31202104	32878040	NO	NO	YES	YES	YES	YES
PF3D7_0722700.1-p1	0	N/A	conserved protein, unknown function	4	27198830	33061672	31087862	17949784	19869340	17282534	41659696	42285428	37469400	NO	NO	YES	YES	YES	YES
PF3D7_0109950.1-p1	0	N/A	conserved protein, unknown function	6	66372032	59472400	59446080	40795996	39378928	37009312	49236056	48167880	46408264	NO	NO	YES	YES	YES	YES
PF3D7_1003100.1-p1	0	N/A	conserved protein, unknown function	2	70714368	66341568	58716176	59024548	60887136	56271464	55157344	61786680	60488744	NO	NO	YES	YES	YES	YES
PF3D7_1251200.1-p1	0	N/A	coronin	7	11220832	31463788	24249160	27155650	29573904	21604486	24934840	21737662	15401277	YES	NO	NO	YES	YES	YES
PF3D7_0302200.1-p1	0	CLAG3.2	cytoadherence linked asexual protein 3.2	3	6200717	5497035	5.72529e+06	4.74214e+06	4.38374e+06	3982755	3276127	3.21693e+06	3.6391e+06	YES	NO	NO	YES	YES	YES
PF3D7_1361700.1-p1	0	N/A	cytochrome c oxidase subunit 2, putative	4	17079672	15530760	17588296	12695534	14521375	13270070	17207502	14683285	15817769	NO	NO	YES	YES	YES	YES
PF3D7_1430900.1-p1	0	COX2	cytochrome c oxidase subunit 2, putative	7	64998800	62073648	65488392	63022228	62445332	57378340	79305224	68295632	62290716	NO	NO	YES	YES	YES	YES
PF3D7_0928000.1-p1	0	COX6B	cytochrome c oxidase subunit 6B, putative	6	34037056	30913122	29240120	20493604	21439858	18672056	20944732	21475194	20623638	NO	NO	YES	YES	YES	YES
PF3D7_0523300.1-p1	0	N/A	cytochrome c oxidase subunit ApiCOX18, putative	5	67360592	62462956	68986448	61574608	62902376	59270512	62662720	63830464	58192448	NO	NO	YES	YES	YES	YES
PF3D7_1247800.1-p1	0	DPAP2	dipeptidyl aminopeptidase 2	10	21963580	19852022	20671452	21912852	22257158	20910596	20876368	21147026	19015674	YES	NO	YES	NO	YES	YES
PF3D7_0818700.1-p1	0	N/A	DNA helicase, putative	22	66756928	66348504	65423132	78654352	77558072	72537888	79008624	73582528	64213196	YES	NO	YES	NO	YES	YES
PF3D7_1427500.1-p1	0	MSH2-1	DNA mismatch repair protein MSH2, putative	14	27187566	25708550	24184008	14826208	21427934	16116560	18350346	12086430	9521795	YES	NO	YES	NO	YES	YES
PF3D7_0411900.1-p1	0	N/A	DNA polymerase alpha catalytic subunit A	42	89143048	83271976	86239568	99843024	97090864	90572416	95577912	93911576	81799992	YES	NO	YES	NO	YES	YES
PF3D7_0527000.1-p1	0	MCM3	DNA replication licensing factor MCM3, putative	33	180528752	168654816	171090944	231015040	223551072	206502736	180633744	180461552	169398768	YES	NO	YES	NO	YES	YES
PF3D7_1317100.1-p1	0	MCM4	DNA replication licensing factor MCM4	28	156361248	149418608	150671008	166716496	176129056	164913680	154748784	143872992	135526208	YES	NO	YES	NO	YES	YES
PF3D7_1211700.1-p1	0	MCM5	DNA replication licensing factor MCM5, putative	27	180182048	153246080	158221184	192611952	202847264	181394832	157252240	149426544	141451536	YES	NO	YES	NO	YES	YES
PF3D7_1355100.1-p1	0	MCM6	DNA replication licensing factor MCM6	24	154364320	141180912	147165056	172943200	169650848	159268720	133256344	134859680	125007288	YES	NO	YES	NO	YES	YES
PF3D7_0705400.1-p1	0	MCM7	DNA replication licensing factor MCM7	31	76122712	69582712	72288008	85990576	84768624	76609880	78519136	76143960	76080928	YES	NO	YES	NO	YES	YES
PF3D7_0305600.1-p1	0	N/A	DNA-(apurinic or apyrimidinic site) lyase, putative	7	13432571	11941130	12445191	12025100	13069826	11258938	9323822	9502702	9387689	YES	NO	YES	NO	YES	YES
PF3D7_1005600.1-p1	0	N/A	DnaJ protein, putative	3	35547.4	56683.1	67148.8	74892.4	41434.7	165424	85029.4	69556.8	121571	YES	NO	NO	YES	YES	YES
PF3D7_0309000.1-p1	0	YVH1	dual specificity protein phosphatase	6	13171442	11603082	12210996	11983560	11187876	10345695	11767112	12238616	10285410	YES	NO	YES	NO	YES	YES
PF3D7_1037500.1-p1	0	DYN2	dynamin-like protein	16	47235572	38475456	44164264	34986088	34069228	34543676	34783472	34891276	34549308	YES	YES	NO	NO	YES	YES
PF3D7_0822500.1-p1	0	DLC1	dynein light chain 1	12	104613616	99586048	104104352	112920608	113770016	105520744	126059144	122264256	116156264	NO	YES	YES	NO	YES	YES
PF3D7_1348800.1-p1	0	N/A	E1-E2 ATPase, putative	9	4520978	3.27741e+06	4.443e+06	4060815	3.96448e+06	3.99805e+06	3768965	3.67258e+06	3.63007e+06	YES	NO	YES	NO	YES	YES
PF3D7_0829600.1-p1	0	ETRAMP8	early transcribed membrane protein 8	4	48363816	45754984	41320408	35688540	38241464	34291016	39520984	49226660	43237232	NO	NO	YES	YES	YES	YES
PF3D7_1466600.1-p1	0	N/A	enkurin domain-containing protein, putative	11	51449576	49692304	47552684	52413508	54463612	47716784	51063912	49570584	47717944	YES	NO	YES	NO	YES	YES
PF3D7_1458700.1-p1	0	N/A	exonuclease V, mitochondrial, putative	5	9622871	8532970	10076154	7375776	7558276	7.95226e+06	8785872	8092697	8609311	YES	NO	YES	NO	YES	YES
PF3D7_0209200.1-p1	0	MTR3	exosome complex component MTR3, putative	2	11480808	11894459	10494716	12338465	13011879	10522307	10867860	10802250	9749868	YES	NO	YES	NO	YES	YES
PF3D7_1449000.1-p1	0	GEST	gamete egress and sporozoite traversal protein, putative	11	214230288	196154464	213784048	236752608	214860176	210453216	233962368	217133696	207717776	NO	NO	YES	YES	YES	YES
PF3D7_1214100.1-p1	0	PIGO	GPI ethanolamine phosphate transferase 3, putative	6	12101882	10577766	8991391	9036485	7.85831e+06	8.00666e+06	7162549	6835127	6191163	YES	NO	NO	YES	YES	YES
PF3D7_1224000.1-p1	0	GCH1	GTP cyclohydrolase 1	6	50269880	49082508	53515708	47073860	52891120	42540112	39717544	43055316	43696676	YES	YES	NO	NO	YES	YES
PF3D7_0415600.1-p1	0	GAK	GTP:AMP phosphotransferase	7	64526312	56922552	60694336	66935256	63737408	59855408	72958016	71350984	64877172	YES	NO	YES	NO	YES	YES
PF3D7_1114200.1-p1	0	N/A	GTPase-activating protein, putative	4	25201574	21921840	21281330	22645368	21768346	17135136	26197936	29023098	19811036	YES	NO	YES	NO	YES	YES
PF3D7_1359200.1-p1	0	HMGB4	high mobility group protein B4, putative	3	567642	784508	602464	988680	783909	647370	1181694	585402	535775	YES	NO	YES	NO	YES	YES
PF3D7_1432800.1-p1	0	N/A	HP12 protein homolog, putative	9	9946738	7794946	9409864	10690719	9984986	11322593	10524640	9386441	9420194	YES	YES	NO	NO	YES	YES
PF3D7_1003600.1-p1	0	IMC1c	inner membrane complex protein 1c, putative	4	18612878	18962666	20299364	19134840	21182364	17740540	13396422	16416110	13119539	YES	NO	NO	YES	YES	YES
PF3D7_0525800.1-p1	0	IMC1g	inner membrane complex protein 1g, putative	4	31165290	27125858	31373586	28156588	26717462	23075446	21026412	19422326	15889456	YES	NO	NO	YES	YES	YES
PF3D7_1131600.1-p1	0	N/A	kelch domain-containing protein, putative	21	19054132	18017972	17264682	14294626	15624767	16542395	19771770	21487640	17808926	NO	NO	YES	YES	YES	YES
PF3D7_1451600.1-p1	0	LAP5	LCCL domain-containing protein	43	1003923650	845723520	939169540	1030236540	984700100	962248450	1022380350	1004444420	937356670	NO	NO	YES	YES	YES	YES
PF3D7_0109100.1-p1	0	CCp5	LCCL domain-containing protein	50	1091143940	998910020	1006432320	1069668350	1076438140	987423040	1132143620	1110805760	1044657860	YES	NO	YES	NO	YES	YES
PF3D7_1407000.1-p1	0	CCp3	LCCL domain-containing protein	63	1553989380	1480912380	1524011390	1521434500	1510014720	1448771070	1610018820	1608602370	1511949820	YES	NO	YES	NO	YES	YES
PF3D7_1475500.1-p1	0	CCp1	LCCL domain-containing protein	98	2769738240	2506192380	2593975300	2445270020	2432151550	2314268420	2543363070	2495219710	2382618370	NO	YES	YES	NO	YES	YES
PF3D7_1432400.1-p1	0	LRR5	leucine-rich repeat protein	11	16356561	15156710	15857330	19290838	19529800	16484096	17803128	16143492	15598438	YES	NO	YES	NO	YES	YES
PF3D7_1123200.1-p1	0	LRR11	leucine-rich repeat protein	5	1.53676e+06	1444385	1.71931e+06	2.25438e+06	1.74164e+06	2.63661e+06	2.06934e+06	2.03203e+06	1.78643e+06	YES	NO	YES	NO	YES	YES
PF3D7_0714100.1-p1	0	N/A	MAATS1 domain-containing protein, putative	6	8.01071e+06	6526701	6290069	8937622	9171177	8376656	8152368	7318145	8026180	NO	NO	YES	YES	YES	YES
PF3D7_1420900.1-p1	0	N/A	mannose-1-phosphate guanyltransferase, putative	8	41518368	39815588	38901816	49435932	48790348	45409076	45935996	45359440	42380708	NO	NO	YES	YES	YES	YES
PF3D7_1305000.1-p1	0	N/A	MCL1 domain-containing protein, putative	13	8538959	7590991	7485371	7910184	8627979	8.08539e+06	9122426	9070937	8.34416e+06	YES	NO	YES	NO	YES	YES
PF3D7_1028700.1-p1	0	MTRAP	merozoite TRAP-like protein	5	344776	367202	310763	467393	369821	381203	319934	329940	141322	YES	NO	YES	NO	YES	YES
PF3D7_1234400.1-p1	0	MiGS	microgamete surface protein MiGS, putative	10	23374966	21603422	21075264	27873120	27543272	25752224	24219748	23168490	23090592	YES	NO	YES	NO	YES	YES
PF3D7_0524700.1-p1	0	TOM22	mitochondrial import receptor subunit TOM22, putative	3	26911520	23172278	24739624	17583502	16766042	15959453	17572658	19156114	16420817	YES	NO	NO	YES	YES	YES
PF3D7_1470400.1-p1	0	MPC2	mitochondrial pyruvate carrier protein 2, putative	2	5.88424e+06	4.70487e+06	5.13953e+06	5.41458e+06	5.17649e+06	4.44545e+06	5527422	4.04755e+06	4.47e+06	NO	NO	YES	YES	YES	YES
PF3D7_1113900.1-p1	0	MAPK2	mitogen-activated protein kinase 2	18	90946784	86496984	88428760	92548576	90263768	84397312	89806824	84481328	77565736	YES	NO	YES	NO	YES	YES
PF3D7_0926400.1-p1	0	N/A	monocarboxylate transporter, putative	3	8721732	7921549	7598804	6.48058e+06	6580472	5862004	6796252	6851826	6387610	YES	NO	NO	YES	YES	YES
PF3D7_1461400.1-p1	0	N/A	MORN repeat protein, putative	5	25455186	23893008	25049640	20396398	21530260	20633746	14102886	13850728	14262794	YES	NO	NO	YES	YES	YES
PF3D7_0729500.1-p1	0	N/A	mRNA (N6-adenosine)-methyltransferase, putative	6	7040520	6498346	5986804	3.82683e+06	5895018	5764353	7180669	5515365	5008664	YES	NO	NO	YES	YES	YES
PF3D7_0518700.1-p1	0	PUF1	mRNA-binding protein PUF1	36	165553232	161946320	160365360	178587968	166709952	152399184	165303968	165770176	151933504	NO	NO	YES	YES	YES	YES
PF3D7_0216600.1-p1	0	N/A	MtN3-like protein	6	2.58624e+06	2.14819e+06	2.27999e+06	2.03369e+06	2.28155e+06	2.12869e+06	1.93134e+06	2.19168e+06	2.028e+06	YES	NO	YES	NO	YES	YES
PF3D7_0923200.1-p1	0	NOS	nitric oxide synthase, putative	8	9672981	10293970	8986410	10466244	10432528	9713987	11362754	10681415	10473095	YES	NO	YES	NO	YES	YES
PF3D7_1403800.1-p1	0	MISFIT	nuclear formin-like protein MISFIT, putative	22	12231602	10524110	10408042	13575896	13725482	11061012	12793653	12213060	12380890	YES	NO	YES	NO	YES	YES
PF3D7_1340300.1-p1	0	N/A	nucleolar complex protein 2, putative	9	11490510	10118821	10682356	11157010	10254736	10598528	14851206	14878661	12197757	YES	NO	NO	YES	YES	YES
PF3D7_0612900.1-p1	0	NOG1	nucleolar GTP-binding protein 1, putative	9	27542830	24867748	28435654	25992712	25526020	25685676	29298456	23936964	24069602	YES	YES	NO	NO	YES	YES
PF3D7_0528800.1-p1	0	N/A	nucleolar preribosomal GTPase, putative	6	1.51174e+06	1784902	1.35933e+06	1.5909e+06	1.60144e+06	1.91935e+06	1.30679e+06	1.70396e+06	1.20482e+06	YES	NO	YES	NO	YES	YES
PF3D7_0605600.1-p1	0	N/A	nucleoside diphosphate kinase, putative	15	12296430	11375418	12072061	13235189	13803353	13574708	13209082	13249091	12739074	YES	NO	YES	NO	YES	YES
PF3D7_0705300.1-p1	0	ORC2	origin recognition complex subunit 2	4	59959912	69323640	80470296	60723024	92860328	71932040	94293616	117203288	81804544	YES	NO	YES	NO	YES	YES
PF3D7_1141700.1-p1	0	N/A	OTU domain-containing protein, putative	3	5578709	4.81044e+06	5.01931e+06	4852996	4941128	4605691	4887617	4.48791e+06	4.97971e+06	YES	NO	YES	NO	YES	YES
PF3D7_1031400.1-p1	0	OTU	OTU-like cysteine protease	17	21639332	22415664	22264100	19442886	18880812	18857856	21022640	21137600	17204634	YES	NO	YES	NO	YES	YES
PF3D7_1236600.1-p1	0	N/A	p25-alpha family protein, putative	4	3.80199e+06	4172932	3699260	4850972	4781750	4.0139e+06	4343688	5.00778e+06	4.17962e+06	NO	NO	YES	YES	YES	YES
PF3D7_0303400.1-p1	0	DHHC1	palmitoyltransferase DHHC1	9	46753040	41958024	41701868	37720940	38500136	35900520	39927128	39198728	37683428	NO	NO	YES	YES	YES	YES
PF3D7_1420600.1-p1	0	PANK1	pantothenate kinase 1, putative	6	6120121	5223412	5226795	6512287	5766071	5.59846e+06	6829802	5.98293e+06	4755743	YES	NO	YES	NO	YES	YES
PF3D7_1018300.1-p1	0	N/A	peptidase, putative	11	13877341	14101271	12334416	13676092	12111582	11399673	11593705	11168685	8217039	YES	NO	YES	NO	YES	YES
PF3D7_1216700.1-p1	0	PLP2	perforin-like protein 2	15	30525166	23658002	25997896	26580400	25471916	25179694	28116316	28720248	20327460	YES	NO	YES	NO	YES	YES
PF3D7_1355600.1-p1	0	PIP1	PhIL1 interacting protein PIP1	29	344813344	313348320	317363104	297357152	299384320	281525248	348956704	350388032	313545408	NO	YES	YES	NO	YES	YES
PF3D7_0509800.1-p1	0	PI4K	phosphatidylinositol 4-kinase	10	7.24529e+06	6346645	6050497	4922731	5.34182e+06	4767078	5482971	5317365	5569694	YES	NO	NO	YES	YES	YES
PF3D7_0914200.1-p1	0	N/A	phospholipid or glycerol acyltransferase, putative	9	120592120	109479536	114423696	98979984	97131472	93810256	89903224	95234080	91101304	YES	NO	YES	NO	YES	YES
PF3D7_1372100.1-p1	0	GEXP04	Plasmodium exported protein (PHISTb), unknown function	9	3703268	2.33419e+06	2.35284e+06	2.3452e+06	2.15103e+06	1.63185e+06	2.06847e+06	2.03126e+06	2032566	NO	YES	YES	NO	YES	YES
PF3D7_0305800.1-p1	0	N/A	P-loop containing nucleoside triphosphate hydrolase, putative	13	17588724	16948618	17173034	18889868	19480026	17601156	15137336	17579908	18236076	YES	NO	YES	NO	YES	YES
PF3D7_0111300.1-p1	0	N/A	P-loop containing nucleoside triphosphate hydrolase, putative	12	32511126	28198926	32425554	29583790	28880922	30761256	28756836	26627974	28668248	YES	NO	YES	NO	YES	YES
PF3D7_1030100.1-p1	0	PRP22	pre-mRNA-splicing factor ATP-dependent RNA helicase PRP22, putative	12	11345398	10795770	11551616	10640128	11174745	11376302	10664954	9428125	10456086	YES	NO	YES	NO	YES	YES
PF3D7_1018500.1-p1	0	RDS3	pre-mRNA-splicing factor RDS3, putative	4	7320535	6557589	5801093	4.56383e+06	5.2059e+06	3.97109e+06	4342615	4535561	4.01451e+06	YES	NO	NO	YES	YES	YES
PF3D7_1235900.1-p1	0	XAB2	pre-mRNA-splicing factor SYF1, putative	7	6744920	6.68757e+06	6106144	7.09842e+06	8362066	6236582	6.40077e+06	7004505	5.26359e+06	YES	NO	NO	YES	YES	YES
PF3D7_1230800.1-p1	0	N/A	pre-mRNA-splicing regulator, putative	15	14848806	11577335	12221288	12898653	10782696	11969708	13060928	11860015	11030894	YES	NO	YES	NO	YES	YES
PF3D7_1428500.1-p1	0	N/A	protein kinase, putative	15	16427346	15750456	15310448	13943160	12274102	13828475	17298236	16381062	16383777	YES	NO	NO	YES	YES	YES
PF3D7_1009600.1-p1	0	PPM10	protein phosphatase PPM10, putative	4	4.32719e+06	3.88893e+06	4.12177e+06	3777583	4298284	4154092	3.33006e+06	3660314	3.01487e+06	YES	NO	YES	NO	YES	YES
PF3D7_1455000.1-p1	0	PPM3	protein phosphatase PPM3, putative	21	149397264	142179152	145341072	142285424	141439008	135245952	133884224	135504000	136466816	NO	NO	YES	YES	YES	YES
PF3D7_1135100.1-p1	0	PPM8	protein phosphatase PPM8, putative	3	5495367	5397175	4.64694e+06	6468898	7549123	5696629	4.50757e+06	4.50893e+06	5.02809e+06	YES	NO	NO	YES	YES	YES
PF3D7_1127000.1-p1	0	N/A	protein phosphatase, putative	12	51647116	47304816	52957072	45842624	48216056	41985000	28841268	27329936	25900596	YES	YES	NO	NO	YES	YES
PF3D7_1104600.1-p1	0	N/A	radial spoke head protein, putative	9	11050798	9300059	10984844	12348012	13363003	13155664	14245494	13737619	12490820	NO	NO	YES	YES	YES	YES
PF3D7_0618600.1-p1	0	ROM10	rhomboid protease ROM10	3	11926162	11010038	11032412	9643316	10163277	9709548	9557929	8.32007e+06	9391318	YES	NO	YES	NO	YES	YES
PF3D7_1452000.1-p1	0	RON2	rhoptry neck protein 2	7	9521427	7297438	7.92004e+06	7.73984e+06	7790812	7318517	5439081	4978696	5.57182e+06	YES	NO	NO	YES	YES	YES
PF3D7_1116000.1-p1	0	RON4	rhoptry neck protein 4	5	5.29432e+06	5102409	5.70331e+06	5281085	4.17961e+06	4881162	4226314	4599580	4985377	YES	NO	NO	YES	YES	YES
PF3D7_0817700.1-p1	0	RON5	rhoptry neck protein 5	14	15191282	14233460	12403499	9870013	11232487	9728102	7441418	6485083	6.77352e+06	YES	NO	NO	YES	YES	YES
PF3D7_0501500.1-p1	0	RAP3	rhoptry-associated protein 3	7	17039262	13805407	14274982	15447786	16277606	13085283	13927085	13437870	13206304	YES	NO	YES	NO	YES	YES
PF3D7_1359100.1-p1	0	N/A	riboflavin kinase, putative	7	4500423	2.66328e+06	3.56468e+06	2.95555e+06	2.20648e+06	2.89521e+06	3042780	3514241	3.033e+06	YES	NO	YES	NO	YES	YES
PF3D7_1451900.1-p1	0	TSR1	ribosome biogenesis protein TSR1, putative	11	20547366	18370910	21221112	21524232	21327706	19609142	22779612	21649028	19568500	YES	NO	YES	NO	YES	YES
PF3D7_0728600.1-p1	0	N/A	RING zinc finger protein, putative	14	9372413	10351208	7762621	9483352	9708173	8050894	9318601	14896814	8.31149e+06	YES	NO	YES	NO	YES	YES
PF3D7_1133800.1-p1	0	N/A	RNA (uracil-5-)methyltransferase, putative	2	4745286	4.40599e+06	4.1129e+06	5.88143e+06	5.48394e+06	5738736	7.99973e+06	7661365	8033629	YES	YES	NO	NO	YES	YES
PF3D7_1310700.1-p1	0	N/A	RNA-binding protein, putative	2	24616630	23317004	29304356	22945576	26895142	23869724	17332392	16329901	16432285	YES	NO	NO	YES	YES	YES
PF3D7_1405900.1-p1	0	N/A	RNA-binding protein, putative	10	25500732	24371408	23958376	26815710	25419986	24748316	24479500	20758556	18734460	YES	YES	NO	NO	YES	YES
PF3D7_1326300.1-p1	0	N/A	RNA-binding protein, putative	7	22998374	21330268	19962322	24435224	22259052	21578530	25107482	25243586	24101884	YES	NO	YES	NO	YES	YES
PF3D7_1126800.1-p1	0	N/A	RNA-binding protein, putative	27	73199944	68919272	70805136	78524328	73444440	71968520	72262312	74110264	74801288	YES	NO	YES	NO	YES	YES
PF3D7_0823100.1-p1	0	N/A	RWD domain-containing protein, putative	5	28718568	25516336	24782498	26359644	27222634	25748378	24887844	25465836	23812468	YES	NO	NO	YES	YES	YES
PF3D7_0219100.1-p1	0	N/A	saccharopine dehydrogenase, putative	12	72548000	66666328	69755120	53503332	51817164	52725392	61157812	62956368	57993928	NO	NO	YES	YES	YES	YES
PF3D7_0513700.1-p1	0	PSOP12	secreted ookinete protein, putative	45	656382590	630141440	626611780	740851710	718417410	723105410	702319360	716053630	670387070	NO	NO	YES	YES	YES	YES
PF3D7_0910400.1-p1	0	N/A	selenide water dikinase, putative	10	6184397	5081142	5.55288e+06	5797768	5859145	5254288	7164873	5.47021e+06	6931151	YES	NO	YES	NO	YES	YES
PF3D7_0207600.1-p1	0	SERA5	serine repeat antigen 5	18	43225408	42192236	46327556	33441614	35196220	34654704	41021836	40935248	39399508	YES	NO	YES	NO	YES	YES
PF3D7_1225500.1-p1	0	N/A	small subunit rRNA processing factor, putative	2	953047	156686	798854	434738	821132	662526	319725	1.54521e+06	1.0561e+06	YES	NO	NO	YES	YES	YES
PF3D7_1468800.1-p1	0	U2AF2	splicing factor U2AF large subunit, putative	16	71213400	68400832	66040312	64370388	58475816	59671100	66271504	67699464	63746828	YES	NO	YES	NO	YES	YES
PF3D7_1318400.1-p1	0	SMC2	structural maintenance of chromosomes protein 2, putative	16	14089412	13597548	12769882	15274273	15273784	14019844	16975738	14951876	14334114	YES	NO	YES	NO	YES	YES
PF3D7_0509100.1-p1	0	SMC4	structural maintenance of chromosomes protein 4, putative	13	29111480	25690948	27820868	31646878	35123632	33552496	29819356	27713352	28407120	YES	NO	YES	NO	YES	YES
PF3D7_1326800.1-p1	0	SYN18	syntaxin, Qa-SNARE family	4	3.68464e+06	3.39799e+06	2.65701e+06	3.29952e+06	3.96143e+06	3.76485e+06	3.6682e+06	3.61845e+06	3.40401e+06	YES	NO	YES	NO	YES	YES
PF3D7_1243000.1-p1	0	SYN16	syntaxin, Qa-SNARE family	3	5.50194e+06	5390242	5768013	6.31499e+06	5897653	6562890	7.47316e+06	8246619	7592714	YES	NO	YES	NO	YES	YES
PF3D7_0926500.1-p1	0	N/A	tetratricopeptide repeat protein, putative	10	9293987	7711741	9831600	9511476	9103488	8104675	10364074	9458432	8.24231e+06	YES	NO	NO	YES	YES	YES
PF3D7_0720900.1-p1	0	N/A	tetratricopeptide repeat protein, putative	4	21631214	18269292	17639356	17854644	18939072	15025580	19659962	17735160	15464668	YES	NO	YES	NO	YES	YES
PF3D7_1124200.1-p1	0	N/A	thioredoxin-like protein, putative	6	10236107	9797572	10419633	9607752	10405261	10125873	6.67743e+06	8068737	8812236	YES	NO	YES	NO	YES	YES
PF3D7_0623600.1-p1	0	N/A	transcription or splicing factor-like protein, putative	5	907210	1.24007e+06	350299	1.39681e+06	1.28154e+06	1.262e+06	861024	1169175	944932	YES	NO	YES	NO	YES	YES
PF3D7_1013900.1-p1	0	N/A	translation initiation factor eIF-2B subunit delta, putative	6	7741109	6.76385e+06	8054806	7733289	8335677	6.7695e+06	7.52488e+06	8.11408e+06	6666851	YES	NO	YES	NO	YES	YES
PF3D7_1406100.1-p1	0	N/A	tubby domain-containing protein, putative	5	6492809	6583593	7440207	6906168	5961895	5333992	9412512	7.87837e+06	10827088	YES	NO	YES	NO	YES	YES
PF3D7_1349300.1-p1	0	TKL3	tyrosine kinase-like protein	14	21439728	20480802	20367128	21776426	20318630	16981498	21089202	18353886	15774277	YES	NO	NO	YES	YES	YES
PF3D7_1367100.1-p1	0	SNP1	U1 small nuclear ribonucleoprotein 70 kDa homolog, putative	5	10196405	10453920	9869491	9753308	10807114	11867578	9043579	10562597	10740230	YES	NO	YES	NO	YES	YES
PF3D7_1452700.1-p1	0	N/A	U1 snRNP-associated protein, putative	10	56330052	51491364	51037816	52391468	51254536	46422276	51489952	51283268	46270792	YES	NO	YES	NO	YES	YES
PF3D7_0409100.1-p1	0	PRPF31	U4/U6 small nuclear ribonucleoprotein PRP31, putative	3	5405856	4.55979e+06	5.73839e+06	7548719	7040317	5.86647e+06	6.46232e+06	7153217	6.36225e+06	YES	NO	YES	NO	YES	YES
PF3D7_0920900.1-p1	0	PRP24	U4/U6 snRNA-associated-splicing factor, putative	10	12821561	12673787	14829092	15005732	13477093	16002634	17838636	18215178	18132840	YES	NO	YES	NO	YES	YES
PF3D7_1124400.1-p1	0	LSM1	U6 snRNA-associated Sm-like protein LSm1, putative	5	1.13782e+06	1.02477e+06	1.20214e+06	1.18046e+06	1.1113e+06	937934	2.45404e+06	2.48203e+06	3.12926e+06	YES	NO	YES	NO	YES	YES
PF3D7_1239900.1-p1	0	VPS16	vacuolar protein sorting-associated protein 16, putative	9	5.17645e+06	4.78112e+06	4946079	4.64881e+06	5394507	5511075	7.47791e+06	7467144	7185786	YES	NO	YES	NO	YES	YES
PF3D7_1309700.1-p1	0	VPS18	vacuolar protein sorting-associated protein 18, putative	7	17946900	17166532	16099153	14800713	12400485	15518998	16372760	12444460	15863667	YES	NO	NO	YES	YES	YES
PF3D7_0905600.1-p1	0	WDR66	WD repeat-containing protein 66, putative	11	10713684	8854155	10764569	8965367	7621930	10699491	10998446	14247846	11956222	YES	NO	YES	NO	YES	YES
PF3D7_1029200.1-p1	0	N/A	WD repeat-containing protein, putative	6	4.03072e+06	3.14315e+06	3066638	3996312	3159241	3.13163e+06	4.17787e+06	4.06757e+06	3.62879e+06	YES	NO	YES	NO	YES	YES
PF3D7_1121400.1-p1	0	N/A	WD repeat-containing protein, putative	14	6329647	5.51162e+06	4675385	7508888	5.09058e+06	3.78758e+06	5630432	4936935	4854914	NO	NO	YES	YES	YES	YES
PF3D7_0510800.1-p1	0	N/A	WD repeat-containing protein, putative	10	11237327	10874674	10100726	10297494	9363848	9053092	11765603	10989785	9783384	YES	NO	YES	NO	YES	YES
PF3D7_0530600.1-p1	0	N/A	XAP-5 DNA binding protein, putative	4	2.07533e+06	1.49718e+06	1.65716e+06	1982338	2.12329e+06	2.19765e+06	3.02866e+06	2.4792e+06	2.06264e+06	YES	NO	YES	NO	YES	YES
PF3D7_0522900.1-p1	0	N/A	zinc finger protein, putative	35	114963920	104625520	106672784	108889880	113031888	104110928	108244952	110733120	105932976	YES	NO	YES	NO	YES	YES
PF3D7_1135900.1-p1	0	N/A	3-oxo-5-alpha-steroid 4-dehydrogenase, putative	6	28777296	30283498	28427882	25414666	26002430	25901076	22350194	23333616	23192526	YES	NO	YES	YES	YES	YES
PF3D7_0217800.1-p1	0	RPS26	40S ribosomal protein S26	4	363596608	345537408	330609408	341877504	355447520	320010944	293155008	303220224	288860096	YES	NO	YES	YES	YES	YES
PF3D7_0705700.1-p1	0	N/A	40S ribosomal protein S29, putative	4	98684072	95853984	107464928	122778744	100983760	115433568	84669184	95931600	92252112	YES	NO	YES	YES	YES	YES
PF3D7_1460300.1-p1	0	RPL29	60S ribosomal protein L29, putative	2	48467176	51250696	44298020	59757456	60617920	57006712	49195144	58769264	47278528	YES	NO	YES	YES	YES	YES
PF3D7_0710600.1-p1	0	RPL34	60S ribosomal protein L34	5	332800416	336831584	332616992	340851072	348246176	338359840	292543872	314565824	333829344	YES	NO	YES	YES	YES	YES
PF3D7_1109900.1-p1	0	RPL36	60S ribosomal protein L36	7	93545368	84810808	89063824	95339536	98435696	93920592	92910672	83108856	77829368	YES	NO	YES	YES	YES	YES
PF3D7_0706400.1-p1	0	RPL37	60S ribosomal protein L37	4	60451668	62086076	67617896	54833200	52246968	52850224	57773056	67050496	51868232	YES	NO	YES	YES	YES	YES
PF3D7_1346800.1-p1	0	P47	6-cysteine protein	19	386770400	381160512	389909248	395996512	384641472	369980320	383857248	391336928	359196384	YES	YES	YES	NO	YES	YES
PF3D7_0208900.1-p1	0	P230p	6-cysteine protein P230p	26	28826016	26781864	25019270	27485600	27715466	26361974	26148036	24342184	25100742	YES	NO	YES	YES	YES	YES
PF3D7_0525400.1-p1	0	N/A	7-helix-1 protein	6	9622602	8.302e+06	8006037	7465650	6358787	5604940	7681526	9029267	7673877	YES	NO	YES	YES	YES	YES
PF3D7_1412700.1-p1	0	N/A	AAA family ATPase, putative	7	21001542	17105652	17498018	17904592	17798766	15602305	15444187	16081642	14950292	YES	NO	YES	YES	YES	YES
PF3D7_0810200.1-p1	0	ABCK1	ABC1 family, putative	21	48008024	41729888	42218648	48470440	46531116	40700228	47041444	46312300	42190944	NO	YES	YES	YES	YES	YES
PF3D7_1430300.1-p1	0	N/A	acid phosphatase, putative	22	16301069	14632028	14695684	14286939	16755170	12784450	18428912	16830400	14144691	YES	NO	YES	YES	YES	YES
PF3D7_1361400.1-p1	0	ADF2	actin-depolymerizing factor 2	5	38868680	34615040	45785384	38092520	38943352	40116876	46808216	42005400	44247980	YES	NO	YES	YES	YES	YES
PF3D7_1422800.1-p1	0	ARP4a	actin-related protein, putative	7	4622934	4079503	3642241	3953847	4.03492e+06	2.09587e+06	4235002	3.73336e+06	2888724	YES	NO	YES	YES	YES	YES
PF3D7_0810000.1-p1	0	N/A	acyl-CoA binding protein, putative	5	18770004	16900028	17168946	16280118	14704964	11987505	16853618	15136756	11032165	YES	NO	YES	YES	YES	YES
PF3D7_0215000.1-p1	0	ACS9	acyl-CoA synthetase	39	400203584	374624288	372139168	373690368	384046496	343904000	411620256	412610144	393961856	YES	YES	YES	NO	YES	YES
PF3D7_1440500.1-p1	0	N/A	allantoicase, putative	17	114069144	106765776	117299912	100352040	95954616	90285472	109250344	105242384	103751080	YES	YES	YES	NO	YES	YES
PF3D7_0731800.1-p1	0	GEXP08	alpha/beta hydrolase, putative	13	56925344	50461804	49948492	50107520	47233556	44411140	52750576	51377108	50396612	YES	YES	YES	NO	YES	YES
PF3D7_1452200.1-p1	0	N/A	aminomethyltransferase, putative	10	38490296	33594324	33401018	39297100	38112052	34244884	35947192	34735648	33785448	YES	NO	YES	YES	YES	YES
PF3D7_1219600.1-p1	0	ATPase2	aminophospholipid-transporting P-ATPase	13	21935272	20491808	18430312	16801948	16916856	15236466	18656776	18830564	15447853	YES	NO	YES	YES	YES	YES
PF3D7_1313900.1-p1	0	N/A	ankyrin-repeat protein, putative	6	4.27947e+06	4118474	3.61968e+06	2.42069e+06	2.50714e+06	2.39465e+06	2314766	2.70222e+06	2.52819e+06	YES	YES	YES	NO	YES	YES
PF3D7_1311400.1-p1	0	AP1M1	AP-1 complex subunit mu-1	9	44362772	40762016	41997216	42790840	44434788	41392688	44592484	43987488	37616476	YES	NO	YES	YES	YES	YES
PF3D7_1118100.1-p1	0	AP1S	AP-1 complex subunit sigma, putative	6	52865432	46793040	47072988	44281892	43463392	41526888	43899152	43594736	39107296	YES	NO	YES	YES	YES	YES
PF3D7_0516800.1-p1	0	ApiAP2	AP2 domain transcription factor AP2-O2, putative	25	26888412	35936540	25760578	24954108	25833504	28739500	29497916	25676562	32997100	YES	YES	YES	NO	YES	YES
PF3D7_1139300.1-p1	0	ApiAP2	AP2 domain transcription factor, putative	15	16333785	16309739	16713079	15918334	17538208	16567683	16094709	15203924	14767286	YES	YES	YES	NO	YES	YES
PF3D7_0613500.1-p1	0	N/A	AP-3 complex subunit beta, putative	11	6698160	6766686	7546899	5.47565e+06	5.51912e+06	5516123	7.61763e+06	7.00914e+06	8.05394e+06	YES	NO	YES	YES	YES	YES
PF3D7_0904100.1-p1	0	N/A	AP-4 complex subunit epsilon, putative	12	10675520	10700481	10730364	8013272	8.13841e+06	7.83798e+06	8.02155e+06	8793878	8541390	YES	NO	YES	YES	YES	YES
PF3D7_1435700.1-p1	0	N/A	ataxin-2 like protein, putative	29	167439712	156358672	155097776	160230880	156272400	145574272	164381296	171900640	152398752	YES	YES	YES	NO	YES	YES
PF3D7_1417900.1-p1	0	N/A	ATP synthase-associated protein, putative	8	39123792	35743660	33366540	32874962	32977942	31490390	33196014	31285656	29907492	NO	YES	YES	YES	YES	YES
PF3D7_1360000.1-p1	0	N/A	ATP synthase-associated protein, putative	7	64887124	57308788	59865380	53251320	50559424	52473912	73231200	65885152	61927752	NO	YES	YES	YES	YES	YES
PF3D7_1332700.1-p1	0	DBP8	ATP-dependent RNA helicase DBP8, putative	3	4.58501e+06	3670433	3542210	3.84318e+06	5833068	2.7547e+06	5253832	5525436	3.12915e+06	YES	YES	YES	NO	YES	YES
PF3D7_0518500.1-p1	0	DDX23	ATP-dependent RNA helicase DDX23, putative	24	88697864	82420128	76355872	86390024	84573248	76633448	88486496	86047488	76680760	YES	YES	YES	NO	YES	YES
PF3D7_0321600.1-p1	0	DDX42	ATP-dependent RNA helicase DDX42, putative	10	9207921	8760318	9542276	10085227	7841855	7251352	11236686	11090180	10202904	YES	NO	YES	YES	YES	YES
PF3D7_0310500.1-p1	0	DHX57	ATP-dependent RNA helicase DHX57, putative	18	19199706	17107380	17612994	14229307	14222552	13909202	18386430	18127576	18090978	YES	NO	YES	YES	YES	YES
PF3D7_1012900.1-p1	0	ATG18	autophagy-related protein 18	20	258612480	235936000	246210288	223461152	234283184	221258288	235122240	232963584	243710224	YES	YES	YES	NO	YES	YES
PF3D7_1363200.1-p1	0	PNKP	bifunctional polynucleotide phosphatase/kinase	7	18805200	17496068	16259980	18598508	18988194	18272918	17372176	17302446	14881348	YES	YES	YES	NO	YES	YES
PF3D7_1123100.1-p1	0	CDPK7	calcium-dependent protein kinase 7	12	11575736	10547353	10084678	11463994	11424924	10648344	13167202	13181848	11813285	YES	NO	YES	YES	YES	YES
PF3D7_0715900.1-p1	0	CDF	cation diffusion facilitator family protein, putative	3	623185	802068	684460	645728	1.00526e+06	619726	532518	686970	600982	YES	YES	YES	NO	YES	YES
PF3D7_0727800.1-p1	0	N/A	cation transporting ATPase, putative	25	57667720	51777396	53989864	54286208	56031040	52353564	48868096	50456992	47644292	YES	NO	YES	YES	YES	YES
PF3D7_1343300.1-p1	0	N/A	CDT1-like protein, putative	28	72521360	67524824	68571000	75052064	74985736	71068840	88434760	88858752	86082352	YES	YES	YES	NO	YES	YES
PF3D7_0708700.1-p1	0	N/A	Cg8 protein	4	37048732	34221556	34109852	38439772	39500740	40748756	32982006	34296372	35574844	NO	YES	YES	YES	YES	YES
PF3D7_0628300.1-p1	0	CEPT	choline/ethanolaminephosphotransferase, putative	7	348737600	319273152	349004736	318742496	297060864	278189120	240383488	210078544	211175008	YES	NO	YES	YES	YES	YES
PF3D7_1104200.1-p1	0	SNF2L	chromatin remodeling protein	27	125477168	116266192	112110728	116426344	115430304	106635904	114732472	117862024	105328328	YES	YES	YES	NO	YES	YES
PF3D7_1022500.1-p1	0	CS	citrate synthase, mitochondrial, putative	12	65041748	60569768	63526580	65042840	67342720	61424640	61243312	57630572	55762808	YES	NO	YES	YES	YES	YES
PF3D7_0109200.1-p1	0	CFIM25	cleavage and polyadenylation specificity factor subunit 5, putative	5	9960680	10123180	8914629	7797567	8830348	7.39405e+06	7877920	8107224	8702431	YES	NO	YES	YES	YES	YES
PF3D7_0620500.1-p1	0	N/A	cleavage stimulation factor subunit 1, putative	4	2.40219e+06	2.29332e+06	2.77996e+06	2.50531e+06	2.46178e+06	2.30229e+06	2630435	2.99672e+06	2834427	YES	NO	YES	YES	YES	YES
PF3D7_1236100.1-p1	0	CARP	clustered-asparagine-rich protein	12	129181976	115818584	121508328	102141288	106937728	100555984	117585472	115688496	112459792	YES	NO	YES	YES	YES	YES
PF3D7_1130500.1-p1	0	COG2	conserved oligomeric Golgi complex subunit 2, putative	8	13649033	11447841	11934646	7102614	7.20615e+06	6209960	9310027	9077079	8963749	YES	NO	YES	YES	YES	YES
PF3D7_1313800.1-p1	0	N/A	conserved Plasmodium membrane protein, unknown function	11	5085609	4634641	4628375	4509173	5.1602e+06	4579810	5.06868e+06	4266146	3388287	YES	NO	YES	YES	YES	YES
PF3D7_1113800.1-p1	0	N/A	conserved Plasmodium membrane protein, unknown function	5	12181067	11509436	12362280	19514030	12616884	10610622	12119683	10183038	8533491	YES	NO	YES	YES	YES	YES
PF3D7_0726400.1-p1	0	N/A	conserved Plasmodium membrane protein, unknown function	19	10318662	9335652	8178219	14038849	12886806	14651451	12844830	11100893	11474191	YES	NO	YES	YES	YES	YES
PF3D7_0505700.1-p1	0	N/A	conserved Plasmodium membrane protein, unknown function	14	28969546	33634860	31670142	28483110	33356454	30800774	29883326	30494944	32498976	YES	NO	YES	YES	YES	YES
PF3D7_0804500.1-p1	0	N/A	conserved Plasmodium membrane protein, unknown function	58	83450312	75009536	73596792	72160912	71210632	65350084	80078656	79629536	75476160	YES	NO	YES	YES	YES	YES
PF3D7_1319800.1-p1	0	Pfg17	conserved Plasmodium protein, unknown function	4	8436086	8392707	9045125	8505790	8516837	10734645	8603050	10034406	9106965	YES	YES	YES	NO	YES	YES
PF3D7_1140800.1-p1	0	N/A	conserved Plasmodium protein, unknown function	2	512882	631684	427551	238870	346268	297888	1.47388e+06	1.56725e+06	1.35702e+06	YES	NO	YES	YES	YES	YES
PF3D7_0826900.1-p1	0	N/A	conserved Plasmodium protein, unknown function	3	1.41348e+06	897165	1.75489e+06	1.81319e+06	2.15932e+06	1.59994e+06	1.11519e+06	1527083	1696276	YES	NO	YES	YES	YES	YES
PF3D7_1225200.1-p1	0	N/A	conserved Plasmodium protein, unknown function	4	731804	2.04964e+06	2035885	2.66713e+06	2.95737e+06	2.38508e+06	2273410	2355382	2.29965e+06	YES	NO	YES	YES	YES	YES
PF3D7_1028600.1-p1	0	N/A	conserved Plasmodium protein, unknown function	3	3.45975e+06	3.29597e+06	3.04104e+06	2.70621e+06	3046401	2463319	3.13899e+06	2.84057e+06	2779775	YES	NO	YES	YES	YES	YES
PF3D7_1432300.1-p1	0	N/A	conserved Plasmodium protein, unknown function	5	5.15012e+06	4.45789e+06	3.60327e+06	5447271	3.65491e+06	3.12329e+06	3.83282e+06	3889986	3.28136e+06	YES	NO	YES	YES	YES	YES
PF3D7_1461800.1-p1	0	N/A	conserved Plasmodium protein, unknown function	4	3.42147e+06	2570194	2.89563e+06	3.13167e+06	2.26695e+06	3.17777e+06	5093127	4143965	3382910	YES	YES	NO	YES	YES	YES
PF3D7_1318300.1-p1	0	N/A	conserved Plasmodium protein, unknown function	11	4521873	3580254	3.90101e+06	4.72982e+06	5.04798e+06	3993922	4272759	4.41389e+06	3.63059e+06	YES	NO	YES	YES	YES	YES
PF3D7_1462100.1-p1	0	N/A	conserved Plasmodium protein, unknown function	5	5775047	4.73915e+06	5075454	5483968	4.93258e+06	3.66736e+06	5566448	6108423	4.72285e+06	YES	NO	YES	YES	YES	YES
PF3D7_0921900.1-p1	0	N/A	conserved Plasmodium protein, unknown function	4	6365877	5.70117e+06	5.17999e+06	7.00123e+06	6181327	5.27165e+06	6.10908e+06	6.60211e+06	4884630	YES	NO	YES	YES	YES	YES
PF3D7_1004500.1-p1	0	N/A	conserved Plasmodium protein, unknown function	3	7569357	6087784	6449492	6641518	6.96243e+06	5966900	6681207	6226538	5117880	YES	YES	YES	NO	YES	YES
PF3D7_0503200.1-p1	0	N/A	conserved Plasmodium protein, unknown function	8	5.19907e+06	4593161	5039557	6.02666e+06	6.67945e+06	4.8688e+06	7019379	6961447	5152626	YES	YES	YES	NO	YES	YES
PF3D7_0410900.1-p1	0	N/A	conserved Plasmodium protein, unknown function	12	8169155	7.1909e+06	6102386	6.76538e+06	7216510	6526409	8.05512e+06	6.09693e+06	6.30642e+06	YES	NO	YES	YES	YES	YES
PF3D7_0616300.1-p1	0	N/A	conserved Plasmodium protein, unknown function	5	7352763	6858764	5841813	9348412	8101556	7373417	7993951	6889445	6983691	YES	YES	YES	NO	YES	YES
PF3D7_1326500.1-p1	0	N/A	conserved Plasmodium protein, unknown function	16	8258072	7.51745e+06	7.17035e+06	7854960	8.26e+06	7159489	7730253	7628933	7266925	YES	NO	YES	YES	YES	YES
PF3D7_1110100.1-p1	0	N/A	conserved Plasmodium protein, unknown function	5	9611724	7597606	8188938	10446897	9763196	8350634	9423919	8521403	7560911	YES	NO	YES	YES	YES	YES
PF3D7_0617300.1-p1	0	N/A	conserved Plasmodium protein, unknown function	3	9297886	8580854	7776802	7825774	7666792	7697060	9604524	9721616	9847624	YES	NO	YES	YES	YES	YES
PF3D7_1237900.1-p1	0	N/A	conserved Plasmodium protein, unknown function	11	7675575	7122144	8141581	7204945	6.67328e+06	7219338	13265001	12088390	10556538	YES	YES	NO	YES	YES	YES
PF3D7_1147300.1-p1	0	N/A	conserved Plasmodium protein, unknown function	13	7501990	9515190	8786119	9017312	10300543	8.03757e+06	10589722	10174803	10582476	YES	YES	YES	NO	YES	YES
PF3D7_1352400.1-p1	0	N/A	conserved Plasmodium protein, unknown function	12	11810050	11708976	10619005	11549497	12335658	10894641	11827856	10773704	11004343	YES	NO	YES	YES	YES	YES
PF3D7_0305500.1-p1	0	N/A	conserved Plasmodium protein, unknown function	24	15630328	15587766	13574526	13149780	12387422	11255005	12901928	11914650	12094969	YES	NO	YES	YES	YES	YES
PF3D7_1456300.1-p1	0	N/A	conserved Plasmodium protein, unknown function	6	12632300	12143657	11803327	12265391	12114685	10575187	16503796	18039508	13873004	YES	YES	YES	NO	YES	YES
PF3D7_0619300.1-p1	0	N/A	conserved Plasmodium protein, unknown function	18	17065250	16476553	15238340	18909914	18488546	12538450	16574011	15031417	14689660	YES	YES	YES	NO	YES	YES
PF3D7_1407200.1-p1	0	N/A	conserved Plasmodium protein, unknown function	6	20173770	19107804	18959796	15981765	15802236	15988812	17920282	17308726	15197717	YES	NO	YES	YES	YES	YES
PF3D7_1467600.1-p1	0	N/A	conserved Plasmodium protein, unknown function	11	18763810	17975992	16442296	14662830	14352912	13894109	17575858	16717546	16245452	YES	YES	YES	NO	YES	YES
PF3D7_0603600.1-p1	0	N/A	conserved Plasmodium protein, unknown function	16	17190196	17712114	16983128	17513342	18000212	17340724	17587628	17374308	17077570	YES	NO	YES	YES	YES	YES
PF3D7_1248700.1-p1	0	N/A	conserved Plasmodium protein, unknown function	9	15168117	13945840	14738247	18569266	18995010	16657419	19990130	18139380	17083222	YES	NO	YES	YES	YES	YES
PF3D7_0529400.1-p1	0	N/A	conserved Plasmodium protein, unknown function	17	12937455	16934652	15260694	14289289	16659611	24059490	17085518	17887980	18215396	YES	YES	YES	NO	YES	YES
PF3D7_0723800.1-p1	0	N/A	conserved Plasmodium protein, unknown function	16	12836812	11873605	13053716	16419187	17343370	14874437	20082348	20161744	19177070	YES	YES	YES	NO	YES	YES
PF3D7_0802900.1-p1	0	N/A	conserved Plasmodium protein, unknown function	5	19251392	15771328	19063696	16352955	17769394	14581892	24342462	21854310	21375940	NO	YES	YES	YES	YES	YES
PF3D7_0210200.1-p1	0	N/A	conserved Plasmodium protein, unknown function	27	17573786	15705544	16876290	20251876	20096412	18104980	24363366	23313520	21619862	YES	NO	YES	YES	YES	YES
PF3D7_0408200.1-p1	0	N/A	conserved Plasmodium protein, unknown function	15	29644928	25795254	27564302	29860094	32383220	27669924	28870112	26170896	22818102	YES	NO	YES	YES	YES	YES
PF3D7_1421100.1-p1	0	N/A	conserved Plasmodium protein, unknown function	15	21531474	19623850	19632550	24623442	25740896	22103164	23339188	23337154	23669098	YES	NO	YES	YES	YES	YES
PF3D7_0604000.1-p1	0	N/A	conserved Plasmodium protein, unknown function	21	25896932	34210932	27006644	23885556	24350796	22576942	26059080	25949784	24280466	YES	YES	YES	NO	YES	YES
PF3D7_0909000.1-p1	0	N/A	conserved Plasmodium protein, unknown function	14	33124300	28854128	27963786	27657732	30797102	27162974	31465324	29628784	29748392	YES	NO	YES	YES	YES	YES
PF3D7_1140200.1-p1	0	N/A	conserved Plasmodium protein, unknown function	10	33424622	30867672	29554044	38095028	35567228	30995780	33595528	35983460	35826268	YES	NO	YES	YES	YES	YES
PF3D7_1002700.1-p1	0	N/A	conserved Plasmodium protein, unknown function	11	43798784	38964644	40041476	39123696	40779816	38750712	42665792	42348116	37200452	YES	NO	YES	YES	YES	YES
PF3D7_1226400.1-p1	0	N/A	conserved Plasmodium protein, unknown function	16	40286792	39635084	37890224	37765072	40149980	35872048	40290920	41254396	37230712	YES	NO	YES	YES	YES	YES
PF3D7_0807600.1-p1	0	N/A	conserved Plasmodium protein, unknown function	17	40591072	42845264	38981664	35894656	34551668	33451680	40938264	39333300	38870912	YES	NO	YES	YES	YES	YES
PF3D7_1234500.1-p1	0	N/A	conserved Plasmodium protein, unknown function	10	48991104	46356756	45299772	49927240	37309536	40838768	53745940	47854692	43334616	YES	YES	YES	NO	YES	YES
PF3D7_0729100.1-p1	0	N/A	conserved Plasmodium protein, unknown function	29	49333724	46775132	47479124	49298440	48238016	41767140	53284844	50438572	47693892	YES	YES	YES	NO	YES	YES
PF3D7_1345800.1-p1	0	N/A	conserved Plasmodium protein, unknown function	24	47977024	47883020	43896360	53376492	50337712	46094716	55352880	53822632	48084828	YES	YES	YES	NO	YES	YES
PF3D7_0611800.1-p1	0	N/A	conserved Plasmodium protein, unknown function	29	49252436	40098820	31963040	50142916	40862040	45246348	60113204	38078144	51039988	YES	YES	NO	YES	YES	YES
PF3D7_1415400.1-p1	0	N/A	conserved Plasmodium protein, unknown function	29	60164492	53207668	59891948	60139656	62149696	58693432	60018008	62599396	56136060	YES	YES	YES	NO	YES	YES
PF3D7_1006700.1-p1	0	N/A	conserved Plasmodium protein, unknown function	11	92009144	84637488	90509536	91093760	86081960	86579488	96282032	98842984	88971440	YES	YES	YES	NO	YES	YES
PF3D7_1474000.1-p1	0	N/A	conserved Plasmodium protein, unknown function	25	104262344	100956336	103965640	86034800	86867000	85740264	105426536	106252728	105241608	YES	YES	YES	NO	YES	YES
PF3D7_1302500.1-p1	0	N/A	conserved Plasmodium protein, unknown function	54	172925264	161197936	163467664	133533848	129448736	120154040	153847184	154451712	144313872	YES	NO	YES	YES	YES	YES
PF3D7_0825900.1-p1	0	N/A	conserved Plasmodium protein, unknown function	20	135422032	122843936	129005208	167932512	176579008	169194000	164302608	159620640	151663024	YES	YES	YES	NO	YES	YES
PF3D7_0313600.1-p1	0	N/A	conserved Plasmodium protein, unknown function	23	239958288	216834336	216540704	222252064	223845632	213623264	224585616	225514832	212462128	YES	NO	YES	YES	YES	YES
PF3D7_1466800.1-p1	0	N/A	conserved Plasmodium protein, unknown function	51	1796998530	1679150340	1773135620	1492160380	1399617540	1409686140	1905081090	1938818690	1667030270	YES	YES	YES	NO	YES	YES
PF3D7_1429600.1-p1	0	GEXP03	conserved Plasmodium protein, unknown function	6	15209601	15725808	15363582	12991643	15963499	14250048	15142382	15448788	12458889	YES	YES	YES	NO	YES	YES
PF3D7_0821200.1-p1	0	N/A	conserved protein, unknown function	7	9465243	8754676	8849620	7697809	8330338	6.74642e+06	6995293	8611630	7.56893e+06	YES	YES	YES	NO	YES	YES
PF3D7_1408700.1-p1	0	N/A	conserved protein, unknown function	28	7.64028e+06	6.9431e+06	7.30101e+06	6798183	7259958	6.27299e+06	10525209	9500677	8852656	YES	NO	YES	YES	YES	YES
PF3D7_0719000.1-p1	0	N/A	conserved protein, unknown function	6	16101542	13436878	14809004	7358264	7584083	6828782	10698464	10228176	10159341	YES	YES	YES	NO	YES	YES
PF3D7_0911100.1-p1	0	N/A	conserved protein, unknown function	8	13059852	11658298	12157936	11367204	11276724	11769229	12720395	12306565	12495566	YES	NO	YES	YES	YES	YES
PF3D7_0507800.1-p1	0	N/A	conserved protein, unknown function	10	11500299	10740045	10880514	13035912	13931872	12352068	13320419	12413304	13148429	YES	NO	YES	YES	YES	YES
PF3D7_1120000.1-p1	0	N/A	conserved protein, unknown function	13	20340842	19044276	19291304	16714494	18078114	17430576	18110926	18867276	17238070	YES	NO	YES	YES	YES	YES
PF3D7_1202600.1-p1	0	N/A	conserved protein, unknown function	15	20325602	19076550	18295580	22480936	23991852	21686224	20448714	21926890	18433956	YES	NO	YES	YES	YES	YES
PF3D7_0619700.1-p1	0	N/A	conserved protein, unknown function	12	22597394	19276778	17781892	21266520	18386576	16420837	21182404	20483662	19376590	YES	YES	YES	NO	YES	YES
PF3D7_1366900.1-p1	0	N/A	conserved protein, unknown function	8	28177070	22745496	22754426	24967118	24625210	21066764	23389574	22688166	19796148	YES	NO	YES	YES	YES	YES
PF3D7_0811400.1-p1	0	N/A	conserved protein, unknown function	10	21317494	21890330	22265482	23054364	22691436	19564640	22121804	23699784	20052592	YES	NO	YES	YES	YES	YES
PF3D7_1107200.1-p1	0	N/A	conserved protein, unknown function	17	24607214	22999662	23518512	24121568	26406376	23376594	24588328	24597904	24633058	YES	NO	YES	YES	YES	YES
PF3D7_0801600.1-p1	0	N/A	conserved protein, unknown function	3	28944476	30530568	29319688	32159760	29663852	29332984	30412344	29076852	25253572	NO	YES	YES	YES	YES	YES
PF3D7_0917500.1-p1	0	N/A	conserved protein, unknown function	16	35221856	36268064	32103794	37363144	44259296	33636136	30263368	44083940	31838072	YES	YES	YES	NO	YES	YES
PF3D7_0828900.1-p1	0	N/A	conserved protein, unknown function	6	31649682	30558344	31539940	29573954	31921560	31402872	28482144	28383672	32728404	YES	NO	YES	YES	YES	YES
PF3D7_0306000.1-p1	0	N/A	conserved protein, unknown function	4	62087164	55128844	51215516	59826116	57783332	52728400	58571664	58652176	51124044	YES	NO	YES	YES	YES	YES
PF3D7_1011500.1-p1	0	N/A	conserved protein, unknown function	4	132286904	120541368	130861000	104531488	108491472	110874736	109082488	103441608	102588720	YES	NO	YES	YES	YES	YES
PF3D7_1116900.1-p1	0	N/A	conserved protein, unknown function	8	130219352	130975656	138374144	132728656	130197000	129861936	140194848	148782704	135749744	YES	NO	YES	YES	YES	YES
PF3D7_0625700.1-p1	0	N/A	conserved protein, unknown function	7	177260192	170773456	159671104	144321280	132623992	136113904	161966400	158939712	161200400	YES	NO	YES	YES	YES	YES
PF3D7_0903600.1-p1	0	N/A	conserved protein, unknown function, unspecified product	16	13961147	12965145	15907533	16999078	12219354	12275230	14340221	13149242	15165988	YES	NO	YES	YES	YES	YES
PF3D7_0317700.1-p1	0	N/A	CPSF (cleavage and polyadenylation specific factor), subunit A, putative	21	191037472	161707936	180789808	142137440	138607760	133587760	162091168	155329120	138474912	YES	NO	YES	YES	YES	YES
PF3D7_1410200.1-p1	0	CTPS	CTP synthase	8	5.65091e+06	5116052	5.25898e+06	7.91617e+06	6.59887e+06	6811431	10151281	9807412	8.0884e+06	YES	YES	YES	NO	YES	YES
PF3D7_0113900.1-p1	0	CBP1	CX3CL1-binding protein 1	5	36995824	31975284	36149036	38216240	35873224	36567888	36956648	38392552	33272038	YES	YES	YES	NO	YES	YES
PF3D7_1301700.1-p1	0	CBP2	CX3CL1-binding protein 2	4	9550832	8463405	6.98494e+06	6.99692e+06	5251096	6497989	6626413	7.755e+06	6918380	YES	YES	YES	NO	YES	YES
PF3D7_1115400.1-p1	0	FP3	cysteine proteinase falcipain 3	5	19634304	20221470	16280413	15901520	14212741	13742559	18237584	20183940	15302670	YES	NO	YES	YES	YES	YES
PF3D7_0935800.1-p1	0	CLAG9	cytoadherence linked asexual protein 9	17	26724002	25315454	25037448	20865696	19186456	15100753	18591044	18075350	14715107	YES	NO	YES	YES	YES	YES
PF3D7_1232300.1-p1	0	N/A	cytochrome b5, putative	3	9155551	8350465	8.3665e+06	8214105	8254593	8425751	11478657	11406923	10129141	YES	NO	YES	YES	YES	YES
PF3D7_1426900.1-p1	0	QCR6	cytochrome b-c1 complex subunit 6, putative	2	14480553	14108127	15527116	8465643	9423720	8806030	10580899	10773264	9945184	YES	NO	YES	YES	YES	YES
PF3D7_1339400.1-p1	0	N/A	cytochrome c oxidase subunit ApiCOX14, putative	4	21423584	22248272	22773052	17370390	17408272	16962424	23993998	24496148	23762504	YES	NO	YES	YES	YES	YES
PF3D7_1402200.1-p1	0	N/A	cytochrome c oxidase subunit ApiCOX19, putative	5	167871056	165142880	157729136	164324080	165444944	149857424	155876896	152862352	149058224	YES	NO	YES	YES	YES	YES
PF3D7_1362000.1-p1	0	N/A	cytochrome c oxidase subunit ApiCOX24, putative	6	55633836	60793372	55622860	72897024	61784608	67491424	63717952	69465792	63600560	NO	YES	YES	YES	YES	YES
PF3D7_1020300.1-p1	0	N/A	cytoplasmic dynein intermediate chain, putative	11	15858157	14270392	14838007	14972026	16506214	16253332	16536720	17171448	15377902	YES	NO	YES	YES	YES	YES
PF3D7_0708000.1-p1	0	N/A	cytoskeleton associated protein, putative	28	179730944	165082288	172771072	168929040	166089488	151947968	191314384	186689840	182030400	YES	NO	YES	YES	YES	YES
PF3D7_1209400.1-p1	0	CIA1	cytosolic iron-sulfur protein assembly protein 1, putative	15	41747348	39968428	40986288	40296864	45153936	39420800	50845696	51690552	48738572	YES	NO	YES	YES	YES	YES
PF3D7_1412600.1-p1	0	DHS	deoxyhypusine synthase	16	43900580	42283816	42424076	40140388	41426136	37352628	45807444	46499292	45109868	YES	NO	YES	YES	YES	YES
PF3D7_0513600.1-p1	0	N/A	deoxyribodipyrimidine photo-lyase, putative	58	787856700	770198020	781120060	616822590	601188290	588272640	733934780	734035840	713624700	YES	YES	YES	NO	YES	YES
PF3D7_1471400.1-p1	0	N/A	diacylglycerol kinase, putative	8	26758678	27059808	26295656	25754572	25958556	26233464	27231154	29796060	25698212	YES	NO	YES	YES	YES	YES
PF3D7_1324800.1-p1	0	DHFS-FPGS	dihydrofolate synthase/folylpolyglutamate synthase	15	110383560	103179360	105329952	85883032	86951616	79830784	100222488	96925056	89727704	YES	NO	YES	YES	YES	YES
PF3D7_1222500.1-p1	0	DPH6	diphthine--ammonia ligase, putative	2	7094192	6.6239e+06	7202936	4.39799e+06	4790871	4547497	4.24202e+06	3.94254e+06	4653250	YES	NO	YES	YES	YES	YES
PF3D7_1421000.1-p1	0	N/A	DIX domain-containing protein, putative	2	1451331	1469157	1495961	965989	929777	838584	1.56236e+06	1.74311e+06	1.77199e+06	YES	YES	YES	NO	YES	YES
PF3D7_0628600.1-p1	0	N/A	DNA methyltransferase 1-associated protein 1, putative	8	5716481	5074470	4.95652e+06	4912114	4.37694e+06	4319159	6.2518e+06	6.33921e+06	5137559	YES	YES	NO	YES	YES	YES
PF3D7_1463300.1-p1	0	N/A	DNA polymerase alpha subunit B, putative	18	56650540	52784312	52498704	43817912	46276436	42295240	51868704	47309268	44274428	YES	YES	YES	NO	YES	YES
PF3D7_0308000.1-p1	0	N/A	DNA polymerase delta small subunit, putative	11	104213624	97649152	101793704	95776368	92869152	86379576	97847792	93181128	85815896	YES	YES	YES	NO	YES	YES
PF3D7_0630300.1-p1	0	N/A	DNA polymerase epsilon catalytic subunit A, putative	41	67571912	37571716	93162216	78908312	75773112	36718844	121629600	125178672	40650712	YES	NO	YES	YES	YES	YES
PF3D7_1234300.1-p1	0	N/A	DNA polymerase epsilon subunit B, putative	10	20150064	21233716	18532066	20055550	18872502	16029102	19147700	20605068	19478092	YES	NO	YES	YES	YES	YES
PF3D7_0910900.1-p1	0	N/A	DNA primase large subunit, putative	17	40848908	39285124	37207660	42907652	44354620	40061720	41325008	43463184	40611444	YES	NO	YES	YES	YES	YES
PF3D7_1107400.1-p1	0	RAD51	DNA repair protein RAD51	12	13295105	11259595	11899574	12482298	11844496	10507436	15298657	14946899	13205678	YES	YES	YES	NO	YES	YES
PF3D7_1417800.1-p1	0	MCM2	DNA replication licensing factor MCM2	34	202217776	176717536	186156544	203148864	204748880	201091920	175624464	172855168	163651856	YES	NO	YES	YES	YES	YES
PF3D7_0110400.1-p1	0	RPB9	DNA-directed RNA polymerase II subunit RPB9, putative	4	12575325	11365256	10876812	11033404	11707047	8906679	9882658	9969442	9538886	YES	NO	YES	YES	YES	YES
PF3D7_1143300.1-p1	0	RPC40	DNA-directed RNA polymerases I and III subunit RPAC1, putative	9	51390256	47294264	48882636	46764648	44709560	40520004	45747396	47978600	45587768	YES	YES	YES	NO	YES	YES
PF3D7_1213700.1-p1	0	RPB8	DNA-directed RNA polymerases I, II, and III subunit RPABC3, putative	6	30328372	26918352	27294262	22260148	21570786	18872552	28696818	29417344	22441046	YES	NO	YES	YES	YES	YES
PF3D7_0806500.1-p1	0	N/A	DnaJ protein, putative	13	42353692	37303076	36331372	43559496	42817828	37816340	39681412	38483856	36912616	YES	NO	YES	YES	YES	YES
PF3D7_0806200.1-p1	0	DPY19	Dpy-19-like C-mannosyltransferase, putative	19	52811768	53315488	47413568	57591708	57092960	52329580	58953224	56471620	53790724	YES	NO	YES	YES	YES	YES
PF3D7_1346000.1-p1	0	N/A	dynactin subunit 2, putative	23	49702984	48675536	45920132	55282188	53162568	51742948	57054364	55268572	49747324	YES	NO	YES	YES	YES	YES
PF3D7_0905300.1-p1	0	N/A	dynein heavy chain, putative	54	70499488	70811040	61420064	80363744	76641072	75799968	64329796	64314624	52583992	YES	NO	YES	YES	YES	YES
PF3D7_1122900.1-p1	0	N/A	dynein heavy chain, putative	65	67051952	64696844	61039052	82144328	79069680	74730496	80743600	82520504	77806384	YES	NO	YES	YES	YES	YES
PF3D7_1023100.1-p1	0	N/A	dynein heavy chain, putative	65	88184152	85771552	80486240	94550336	93647072	89804512	93627832	90462864	84589144	YES	NO	YES	YES	YES	YES
PF3D7_0729900.1-p1	0	N/A	dynein heavy chain, putative	129	388592064	355248576	356063296	395828160	389315648	364468608	414513728	413030272	388519328	YES	NO	YES	YES	YES	YES
PF3D7_1213600.1-p1	0	DLC8	dynein light chain 1, putative	6	22263476	21857308	19197482	20451818	20538254	18349890	18451320	19191564	15349457	YES	NO	YES	YES	YES	YES
PF3D7_1434500.1-p1	0	N/A	dynein-related AAA-type ATPase, putative	15	5029469	3930451	4186175	4851338	4.08317e+06	3.44923e+06	4.56033e+06	4603540	3.23708e+06	YES	NO	YES	YES	YES	YES
PF3D7_1033200.1-p1	0	ETRAMP10.2	early transcribed membrane protein 10.2	4	5514735	4.60787e+06	5851684	6448996	5219429	5263239	5201229	4907960	4847834	YES	YES	YES	NO	YES	YES
PF3D7_0423700.1-p1	0	ETRAMP4	early transcribed membrane protein 4	2	178889	506372	490589	97848.9	172603	420093	65969	194801	720055	YES	YES	YES	NO	YES	YES
PF3D7_0519800.1-p1	0	N/A	EELM2 domain-containing protein, putative	9	18642252	18926880	18484760	17480926	18979040	16741114	16857386	17707488	16308381	YES	NO	YES	YES	YES	YES
PF3D7_0816400.1-p1	0	N/A	EF-hand calcium-binding domain-containing protein, putative	3	5422010	4.02594e+06	3697089	4.86803e+06	4292157	3.44447e+06	7886828	5677660	6.32497e+06	YES	NO	YES	YES	YES	YES
PF3D7_0511700.1-p1	0	CGI121	EKC/KEOPS complex subunit CGI121	3	6678299	5456956	5119020	4974154	4547910	4.59934e+06	4788072	4.8454e+06	3.83905e+06	YES	NO	YES	YES	YES	YES
PF3D7_API02900.1-p1	0	TUFA	elongation factor Tu	10	4922885	4530509	4928013	4.8318e+06	5135628	4572708	6.52404e+06	6113973	5.60704e+06	YES	NO	YES	YES	YES	YES
PF3D7_1353600.1-p1	0	ERD2	ER lumen protein retaining receptor	4	41189552	35939580	42156524	26369386	28599204	22761858	30316626	26501404	26208846	YES	NO	YES	YES	YES	YES
PF3D7_0422200.1-p1	0	N/A	erythrocyte membrane-associated antigen	10	2.43179e+06	2.26598e+06	2471943	2.98659e+06	3.11005e+06	2.67043e+06	2.59762e+06	3025298	2781392	YES	NO	YES	YES	YES	YES
PF3D7_1038900.1-p1	0	N/A	esterase, putative	10	64122480	60282672	61364208	56693904	54341324	53213024	59233160	57864196	53316352	YES	NO	YES	YES	YES	YES
PF3D7_0628200.1-p1	0	PK4	eukaryotic translation initiation factor 2-alpha kinase	23	40047024	41668540	36893032	39952340	40174800	38895140	38942252	37855620	39035804	YES	NO	YES	YES	YES	YES
PF3D7_1206700.1-p1	0	EIF5	eukaryotic translation initiation factor 5, putative	9	42599860	35908540	37906672	39786732	39246044	42557696	37630668	42998808	34454496	YES	NO	YES	YES	YES	YES
PF3D7_1364500.1-p1	0	RRP45	exosome complex component RRP45, putative	7	3695514	3.74475e+06	3.42836e+06	3801330	3.80094e+06	3.00701e+06	3.47845e+06	3.53599e+06	3.35211e+06	YES	NO	YES	YES	YES	YES
PF3D7_1359300.1-p1	0	DIS3	exosome complex exonuclease RRP44	21	37352452	32104212	31858892	33143410	32842978	28723960	41939756	38486940	36340884	YES	NO	YES	YES	YES	YES
PF3D7_1121600.1-p1	0	EXP1	exported protein 1	5	2970202	2.68977e+06	3789376	2.25051e+06	2.00421e+06	1.84641e+06	3.58288e+06	3.84404e+06	3.38574e+06	YES	YES	YES	NO	YES	YES
PF3D7_1471100.1-p1	0	EXP2	exported protein 2	11	481188480	442111872	454103424	387589088	417890240	376316320	336229344	329895200	323056768	YES	YES	YES	NO	YES	YES
PF3D7_1408400.1-p1	0	FANCJ	FANCJ-like helicase, putative	11	14152122	12423882	13798658	10874666	11990624	11115442	13149548	12758210	11262261	YES	NO	YES	YES	YES	YES
PF3D7_0909700.1-p1	0	N/A	FHA domain protein, putative	12	31008258	28309210	29016394	24357650	23722620	23806980	29400516	32618468	28900044	YES	YES	NO	YES	YES	YES
PF3D7_0803200.1-p1	0	N/A	filament assembling protein, putative	4	8402044	7.66288e+06	6834626	8538202	6934037	6.10532e+06	9742078	8396434	9623109	YES	NO	YES	YES	YES	YES
PF3D7_1020100.1-p1	0	N/A	flagellar outer arm dynein-associated protein, putative	2	7105241	6251083	5.40627e+06	3.66319e+06	3.69432e+06	3500278	3.9022e+06	3430276	2.78541e+06	YES	NO	YES	YES	YES	YES
PF3D7_0408500.1-p1	0	FEN1	flap endonuclease 1	11	43241192	36557340	39014348	42492168	41583612	37652856	34988588	33632984	32864536	YES	NO	YES	YES	YES	YES
PF3D7_1116500.1-p1	0	FT2	folate transporter 2	3	12053909	9841021	10731608	11060374	11580572	9586332	7279866	8078671	7.57947e+06	YES	NO	YES	YES	YES	YES
PF3D7_1302100.1-p1	0	G27/25	gamete antigen 27/25	17	5896043000	5712734200	5878424600	6139076600	5787469300	5577996800	6431270900	6570947100	5848834000	YES	YES	YES	NO	YES	YES
PF3D7_0936600.1-p1	0	GEXP5	gametocyte exported protein 5	6	40569256	40933568	37089808	28670000	25355090	25658410	33932340	34009796	34964480	YES	YES	YES	NO	YES	YES
PF3D7_1038400.1-p1	0	Pf11-1	gametocyte-specific protein	4	74374.8	97009.1	191592	155868	147070	74715	314015	400354	265900	YES	YES	YES	NO	YES	YES
PF3D7_0933500.1-p1	0	N/A	gamma-tubulin complex component, putative	10	12101803	10783402	10687267	11510767	12431482	11019107	14625385	13870145	13508899	YES	YES	YES	NO	YES	YES
PF3D7_1016300.1-p1	0	GBP130	GBP130 protein	8	35562656	32862008	36757536	28153950	32285828	29208812	28989496	28277324	26128218	YES	YES	YES	NO	YES	YES
PF3D7_1038100.1-p1	0	N/A	GDP dissociation inhibitor, putative	9	4.45042e+06	3.55819e+06	3.4733e+06	2.67032e+06	1.54962e+06	2.07702e+06	2711384	3.15717e+06	2530722	YES	NO	YES	YES	YES	YES
PF3D7_1406800.1-p1	0	GAPM3	glideosome associated protein with multiple membrane spans 3	4	452291904	418854016	389590304	300170944	315612384	259681216	320433088	309587712	291505312	YES	NO	YES	YES	YES	YES
PF3D7_0515700.1-p1	0	GAP40	glideosome-associated protein 40, putative	11	476465920	445289792	482290624	293500800	287460864	294225952	347377312	335476608	336827264	YES	NO	YES	YES	YES	YES
PF3D7_1435300.1-p1	0	N/A	glutamate synthase [NADH], putative	72	213750416	202494336	202620352	245641424	248017184	225621424	232229200	235289712	214720336	YES	NO	YES	YES	YES	YES
PF3D7_1446900.1-p1	0	N/A	glutaminyl-peptide cyclotransferase, putative	2	5.8207e+06	5.57628e+06	5.11576e+06	5.95791e+06	5475515	5.15567e+06	4775583	4.70711e+06	4.44765e+06	YES	NO	YES	YES	YES	YES
PF3D7_1212500.1-p1	0	GAT	glycerol-3-phosphate 1-O-acyltransferase	11	53368648	50635132	48218432	54039096	54229744	49770148	49456560	52475088	45310376	YES	YES	YES	NO	YES	YES
PF3D7_1369000.1-p1	0	GPAA1	glycosylphosphatidylinositol anchor attachment 1 protein, putative	14	65298264	58737520	61369856	64457952	62453904	60793068	62688012	59161956	58068336	YES	NO	YES	YES	YES	YES
PF3D7_0828800.1-p1	0	GAMA	GPI-anchored micronemal antigen	13	35201376	32717144	32062308	31094284	30507956	28396758	29779096	30576764	29679924	YES	NO	YES	YES	YES	YES
PF3D7_1201500.1-p1	0	N/A	GPN-loop GTPase, putative	17	100754928	97571600	91601760	94683392	95467648	87473984	95996744	100695632	93265248	YES	YES	YES	NO	YES	YES
PF3D7_1473100.1-p1	0	N/A	GTPase-activating protein, putative	12	20673068	26192754	16309622	18634120	17453348	19594342	27059172	25750358	25077962	YES	YES	YES	NO	YES	YES
PF3D7_1226100.1-p1	0	HAD3	haloacid dehalogenase-like hydrolase, putative	12	100181280	87304344	95839680	96928896	99205136	91045352	108429320	101230168	94961648	NO	YES	YES	YES	YES	YES
PF3D7_1239000.1-p1	0	N/A	HD superfamily phosphohydrolase protein, putative	5	561657	524744	243840	746594	589762	492108	570920	604075	405200	YES	YES	YES	NO	YES	YES
PF3D7_0831700.1-p1	0	HSP70x	heat shock protein 70	29	660267580	621971710	708016580	517686912	551633020	475867616	586328190	581710210	581235010	YES	YES	YES	NO	YES	YES
PF3D7_1118200.1-p1	0	N/A	heat shock protein 90, putative	44	467162144	460005216	465120768	478831328	487851040	468864736	435509888	435710944	448504864	YES	YES	YES	NO	YES	YES
PF3D7_1443900.1-p1	0	HSP90	heat shock protein 90, putative	13	70205832	65248940	74658984	47307972	22561888	41598416	46657752	38006420	64676572	YES	YES	NO	YES	YES	YES
PF3D7_0826100.1-p1	0	HEUL	HECT-like E3 ubiquitin ligase, putative	48	41909688	40296248	39175860	35286276	35656244	34436060	41390824	38412472	37741292	YES	NO	YES	YES	YES	YES
PF3D7_0909900.1-p1	0	N/A	helicase SKI2W, putative	37	112440480	101628760	105912344	87704704	86779064	81954224	102201808	100641152	94000824	YES	NO	YES	YES	YES	YES
PF3D7_1455400.1-p1	0	HlyIII	hemolysin III	2	6.95687e+06	6124344	7811250	5.80937e+06	6.03492e+06	5.10002e+06	5.01396e+06	5375505	5083060	YES	YES	YES	NO	YES	YES
PF3D7_0730400.1-p1	0	IMP2	IMP1-like protein, putative	6	29982076	25811432	25527954	20503176	20387384	20115074	21822474	19938914	19584010	YES	NO	YES	YES	YES	YES
PF3D7_1206100.1-p1	0	N/A	IMP-specific 5'-nucleotidase, putative	17	76986856	73035432	71869016	75162256	81112136	70570576	88706496	93602752	87320504	YES	NO	YES	YES	YES	YES
PF3D7_0522600.1-p1	0	N/A	inner membrane complex protein	4	20404860	19813972	21148382	18562334	18482796	20152488	17211060	18433094	17277444	YES	NO	YES	YES	YES	YES
PF3D7_1345600.1-p1	0	N/A	inner membrane complex protein	13	75580928	72484464	73048616	47191472	48401432	44959008	64926724	64632436	60883636	YES	YES	NO	YES	YES	YES
PF3D7_1471200.1-p1	0	SulP	inorganic anion exchanger, inorganic anion antiporter	8	74428408	62612104	67360720	67603744	61322040	59375688	69241976	60680864	59029100	YES	NO	YES	YES	YES	YES
PF3D7_1352700.1-p1	0	AQR	intron-binding protein aquarius, putative	20	20829896	19573148	18252892	20505778	22032688	18185276	20334328	21388960	18480292	YES	NO	YES	YES	YES	YES
PF3D7_1108000.1-p1	0	N/A	IWS1-like protein, putative	5	22660776	23454624	21498540	18788262	19321600	17509880	17308564	19280796	19142604	YES	NO	YES	YES	YES	YES
PF3D7_1022600.1-p1	0	Kelch10	kelch protein K10	10	34719248	33045656	34653792	42595076	48638968	42310196	44128724	42112220	44517156	YES	NO	YES	YES	YES	YES
PF3D7_1245600.1-p1	0	N/A	kinesin, putative	6	4964960	5.01825e+06	4.88267e+06	7.9505e+06	6.34196e+06	5926684	8675585	6.42592e+06	5.37442e+06	YES	NO	YES	YES	YES	YES
PF3D7_0616200.1-p1	0	NDC80	kinetochore protein NDC80, putative	9	10968825	9566896	10940988	11392141	10475206	8593099	8273329	10986356	7885181	YES	YES	YES	NO	YES	YES
PF3D7_1345900.1-p1	0	SPC25	kinetochore protein SPC25, putative	7	10978035	11234956	10547813	12132775	12689624	11116656	12563738	12830395	12806266	YES	YES	YES	NO	YES	YES
PF3D7_1325200.1-p1	0	N/A	lactate dehydrogenase, putative	25	895933500	790103300	826858750	804444480	771553660	731894850	856488960	837978500	748999040	NO	YES	YES	YES	YES	YES
PF3D7_1455800.1-p1	0	CCp2	LCCL domain-containing protein	67	1550098430	1447449860	1483769220	1615016190	1625145340	1567501950	1700110080	1662616320	1638171780	YES	NO	YES	YES	YES	YES
PF3D7_1032800.1-p1	0	LRR1	leucine-rich repeat protein	16	139310400	138051024	138256400	146889632	137284816	137891600	145877728	144944208	137638448	YES	NO	YES	YES	YES	YES
PF3D7_0412000.1-p1	0	N/A	LITAF-like zinc finger protein, putative	9	37238476	33806312	34860520	36033672	34908932	33814348	36880392	35990632	35902936	YES	YES	YES	NO	YES	YES
PF3D7_0508200.1-p1	0	N/A	longevity-assurance (LAG1) protein, putative	3	28695918	26227050	24499202	22470786	21996122	21183854	20540596	20559286	22104768	NO	YES	YES	YES	YES	YES
PF3D7_1216500.1-p1	0	MDV1	male development gene 1	4	5924455	4.80528e+06	5142804	8.09252e+06	7622716	7.38436e+06	10911837	9402486	9550193	YES	YES	YES	NO	YES	YES
PF3D7_0505900.1-p1	0	MED11	mediator of RNA polymerase II transcription subunit 11, putative	9	54340988	48859104	50176252	47097864	46216612	41927716	52433156	48940748	45822768	YES	NO	YES	YES	YES	YES
PF3D7_0822100.1-p1	0	MED7	mediator of RNA polymerase II transcription subunit 7, putative	5	7.61861e+06	8637487	8204049	8.25972e+06	8110991	7.89447e+06	9967610	9432580	8693071	YES	YES	YES	NO	YES	YES
PF3D7_0411100.1-p1	0	MED8	mediator of RNA polymerase II transcription subunit 8, putative	2	827701	916659	1.01785e+06	2.04839e+06	2.24296e+06	2.58046e+06	4.26207e+06	3.75029e+06	4608013	YES	YES	YES	NO	YES	YES
PF3D7_1370300.1-p1	0	MAHRP1	membrane associated histidine-rich protein 1	7	126678112	120744936	118519112	95462240	109716168	99507024	139176512	143435584	135059104	YES	YES	YES	NO	YES	YES
PF3D7_1353200.1-p1	0	MAHRP2	membrane associated histidine-rich protein 2	3	3.55038e+06	3203250	3056007	2340348	2.0545e+06	2.32836e+06	2672088	2.74313e+06	2389579	YES	YES	YES	NO	YES	YES
PF3D7_0930300.1-p1	0	MSP1	merozoite surface protein 1	44	197242992	186789968	185558208	159521408	153558336	146745504	131326616	128588616	119241560	YES	NO	YES	YES	YES	YES
PF3D7_0914300.1-p1	0	N/A	met-10+ like protein, putative	6	2196507	2.07774e+06	1.82053e+06	2.1991e+06	2182756	2.25627e+06	2.23207e+06	1.81328e+06	2.01176e+06	YES	NO	YES	YES	YES	YES
PF3D7_1416200.1-p1	0	MCA3	metacaspase-3, putative	49	259235632	234351136	247750400	236192608	231849968	227383120	215279808	212736672	204232992	YES	YES	YES	NO	YES	YES
PF3D7_1125400.1-p1	0	TIM44	mitochondrial import inner membrane translocase subunit TIM44, putative	6	15649883	14970788	13321696	17109782	17536492	16029821	18376850	19081382	18958734	YES	YES	YES	NO	YES	YES
PF3D7_1368600.1-p1	0	TIM9	mitochondrial import inner membrane translocase subunit TIM9, putative	6	26610272	25677660	25461524	22579406	21036934	19027384	20648912	21492362	18542866	YES	NO	YES	YES	YES	YES
PF3D7_0505000.1-p1	0	N/A	MMS19-like protein, putative	11	16612240	13476230	12771135	14191097	14556416	14380155	13937470	13707364	14009451	YES	NO	YES	YES	YES	YES
PF3D7_1306500.1-p1	0	N/A	MORN repeat protein, putative	22	17646402	15792692	16960036	14891182	18551746	13967504	16624747	17821588	17823014	YES	NO	YES	YES	YES	YES
PF3D7_0523000.1-p1	0	MDR1	multidrug resistance protein 1	65	1268699010	1228608900	1274428420	1268952320	1243712510	1247289470	1157786620	1152469500	1140607230	YES	YES	YES	NO	YES	YES
PF3D7_1447900.1-p1	0	MDR2	multidrug resistance protein 2	23	104965864	97184360	98576336	117616432	113349664	110208968	92240872	89111480	91248152	YES	YES	YES	NO	YES	YES
PF3D7_1246400.1-p1	0	MTIP	myosin A tail domain interacting protein	2	1.60919e+06	1.57238e+06	1.56963e+06	1.0214e+06	1.36518e+06	1.83731e+06	1.27041e+06	920238	951864	YES	NO	YES	YES	YES	YES
PF3D7_1420200.1-p1	0	UNC	myosin-specific chaperone UNC, putative	20	40245072	35537412	36691832	32152516	34123212	30342686	40105348	37082772	35679224	YES	NO	YES	YES	YES	YES
PF3D7_0409500.1-p1	0	N/A	NAD(P)-binding protein, putative	8	29384124	29123866	29180080	23013082	20085630	22140388	24399992	24984026	25827404	YES	NO	YES	YES	YES	YES
PF3D7_1327600.1-p1	0	NMNAT	nicotinamide/nicotinic acid mononucleotide adenylyltransferase	3	4737588	3.91603e+06	4941115	5337886	4639399	4823154	6660619	5974983	6850232	YES	YES	YES	NO	YES	YES
PF3D7_1012700.1-p1	0	NIF4	NLI interacting factor-like phosphatase, putative	6	7.75737e+06	7.92933e+06	7667606	6.76575e+06	6.30634e+06	5977898	5641806	6088801	6.17316e+06	YES	NO	YES	YES	YES	YES
PF3D7_1346200.1-p1	0	N/A	nuclear import protein MOG1, putative	3	13964904	13047927	13476266	12809604	13324306	12533152	16203476	15851554	14624403	YES	YES	YES	NO	YES	YES
PF3D7_0623100.1-p1	0	NAB2	nuclear polyadenylated RNA-binding protein NAB2, putative	18	40059564	36240436	39265836	35840600	36067820	35399948	32624850	31652344	33362212	YES	NO	YES	YES	YES	YES
PF3D7_1107100.1-p1	0	N/A	nucleic acid binding protein, putative	10	21683852	21146926	21813992	21270016	22095442	19495824	28621886	29853292	29189870	YES	NO	YES	YES	YES	YES
PF3D7_1473700.1-p1	0	NUP116	nucleoporin NUP116/NSP116, putative	19	33203594	32572252	30411104	26986600	28887712	28538818	32669906	32016422	31532232	YES	YES	YES	NO	YES	YES
PF3D7_0824400.1-p1	0	NT2	nucleoside transporter 2	9	11086419	8733296	8838500	4.8744e+06	5966555	4798061	6.447e+06	6491183	6.12456e+06	YES	YES	YES	NO	YES	YES
PF3D7_0103200.1-p1	0	NT4	nucleoside transporter 4	8	38348316	33219942	33426062	20465820	20694222	19221120	23244056	22478542	21459064	YES	NO	YES	YES	YES	YES
PF3D7_1322000.1-p1	0	N/A	nucleoside-diphosphatase, putative	11	23624394	22271778	22056130	23320452	22740424	20891364	22494690	23281146	20467856	YES	NO	YES	YES	YES	YES
PF3D7_1250100.1-p1	0	G377	osmiophilic body protein G377	152	2071190140	1956460670	1985375490	2284643580	2232361220	2172183810	2201977090	2224930050	2107858180	YES	NO	YES	YES	YES	YES
PF3D7_0626100.1-p1	0	N/A	oxidoreductase, short-chain dehydrogenase family, putative	11	48898104	43991072	45744676	41881544	40954612	38639364	45051440	42144076	41958080	YES	NO	YES	YES	YES	YES
PF3D7_0501200.1-p1	0	PIESP2	parasite-infected erythrocyte surface protein	6	62390832	56152976	59327296	36733720	37426968	33252382	58879136	56937192	52867548	YES	YES	YES	NO	YES	YES
PF3D7_0925900.1-p1	0	PV5	parasitophorous vacuolar protein 5, putative	9	431810880	414969504	427248000	370274560	327825152	305761184	373625824	362446176	334681280	YES	YES	YES	NO	YES	YES
PF3D7_0209100.1-p1	0	N/A	patatin-like phospholipase, putative	7	5.0394e+06	4.22898e+06	4144951	5.91428e+06	6003240	4914561	9520215	9170998	6.51307e+06	YES	NO	YES	YES	YES	YES
PF3D7_0924000.1-p1	0	N/A	patatin-like phospholipase, putative	11	30577134	28754106	28026544	30596170	32992774	27906632	30661700	27497000	24925222	YES	YES	YES	NO	YES	YES
PF3D7_1121800.1-p1	0	N/A	peptidase M16, putative	15	37937452	32800808	32933702	38242588	37854004	35395352	38648468	39574952	35306568	YES	NO	YES	YES	YES	YES
PF3D7_0510200.1-p1	0	CYP87	peptidyl-prolyl cis-trans isomerase	8	5322236	4864439	4.34563e+06	6.15745e+06	6.82548e+06	5588690	7722069	7213398	8048498	YES	NO	YES	YES	YES	YES
PF3D7_0407200.1-p1	0	PTH2	peptidyl-tRNA hydrolase 2, putative	6	8.33737e+06	7450064	7657070	10670894	9552400	8637176	8821273	8915172	7.6133e+06	YES	YES	YES	NO	YES	YES
PF3D7_1431100.1-p1	0	PIP2	PhIL1 interacting protein PIP2	25	4453792300	4323678700	4343930400	5059125200	4834156500	4386692600	4603891700	4458426900	3952389630	YES	YES	YES	NO	YES	YES
PF3D7_0516400.1-p1	0	PhLP1	phosducin-like protein 1, putative	4	9315913	8663303	8428932	7.32565e+06	7.32097e+06	6.19969e+06	7.37492e+06	6.40388e+06	7426278	YES	NO	YES	YES	YES	YES
PF3D7_1006600.1-p1	0	PhLP3	phosducin-like protein 3, putative	9	44438712	41587216	45013516	37479476	40026088	42614632	43641864	46528676	46594824	YES	YES	YES	NO	YES	YES
PF3D7_0303900.1-p1	0	N/A	phosphatidylethanolamine-binding protein, putative	3	1.4786e+06	1.57473e+06	1.56649e+06	1.72301e+06	1.63821e+06	1.4911e+06	3.79187e+06	3633332	3.78548e+06	YES	YES	YES	NO	YES	YES
PF3D7_0110600.1-p1	0	PIP5K	phosphatidylinositol-4-phosphate 5-kinase	15	15910650	14238527	13928816	12342193	14868194	14424916	15590543	15107210	13750016	YES	NO	YES	YES	YES	YES
PF3D7_0927900.1-p1	0	PSD	phosphatidylserine decarboxylase	4	7919156	6.69289e+06	6742856	7598521	7.33856e+06	6.12658e+06	4.75504e+06	4705232	4.67692e+06	YES	NO	YES	YES	YES	YES
PF3D7_0530200.1-p1	0	PPT	phosphoenolpyruvate/phosphate translocator	2	5.64944e+06	5373649	5139942	4577028	4474755	4.87921e+06	5391429	5.54372e+06	4.28997e+06	YES	NO	YES	YES	YES	YES
PF3D7_0413500.1-p1	0	PGM2	phosphoglucomutase-2	6	95567504	84504752	85967664	102917424	99544080	102363224	101296672	102438080	98714048	YES	NO	YES	YES	YES	YES
PF3D7_0704400.1-p1	0	N/A	phosphoinositide-binding protein, putative	13	16855926	16438732	15040521	17974594	17596592	15094256	18069868	17229152	15948377	YES	NO	YES	YES	YES	YES
PF3D7_1223400.1-p1	0	N/A	phospholipid-transporting ATPase, putative	28	118530088	118823888	107290296	104315696	103456416	92224856	109078880	102123848	86903768	YES	NO	YES	YES	YES	YES
PF3D7_1407900.1-p1	0	PMI	plasmepsin I	11	363851072	345567264	340278592	307293952	298844896	274304096	293704096	282180320	275245696	YES	YES	YES	NO	YES	YES
PF3D7_0808200.1-p1	0	PMX	plasmepsin X	7	9711351	9934139	9164819	15698005	14950646	13059396	14184288	11498932	12770186	YES	NO	YES	YES	YES	YES
PF3D7_1477300.1-p1	0	Pfg14-744	Plasmodium exported protein (PHIST), unknown function	6	23723956	22733128	20204460	14101296	13314911	13083114	15952396	15286795	15412034	YES	YES	YES	NO	YES	YES
PF3D7_1477700.1-p1	0	Pfg14-748	Plasmodium exported protein (PHISTa), unknown function	5	21330352	28226880	29727820	20014800	24352472	28615138	21712452	30199884	27360028	YES	YES	YES	NO	YES	YES
PF3D7_1478000.1-p1	0	GEXP17	Plasmodium exported protein (PHISTa), unknown function	4	34096440	30455328	31693228	28714086	31620450	28086174	35067792	34723328	35093032	YES	YES	YES	NO	YES	YES
PF3D7_0424600.1-p1	0	N/A	Plasmodium exported protein (PHISTb), unknown function	17	229028048	211162400	219558304	188673552	189636192	178999872	196628544	199385424	180758544	YES	YES	YES	NO	YES	YES
PF3D7_1102500.1-p1	0	GEXP02	Plasmodium exported protein (PHISTb), unknown function	25	156606592	148823264	149403184	150586976	153921296	139900832	169645600	174139424	156761056	YES	YES	YES	NO	YES	YES
PF3D7_0936800.1-p1	0	N/A	Plasmodium exported protein (PHISTc), unknown function	15	33306932	29087876	30865704	29365876	29528306	25632294	34179208	31768458	30774582	YES	YES	YES	NO	YES	YES
PF3D7_0801000.1-p1	0	N/A	Plasmodium exported protein (PHISTc), unknown function	11	54936540	53346400	55160548	45849236	47956116	42554556	38950008	39807120	36668548	YES	YES	YES	NO	YES	YES
PF3D7_0702500.1-p1	0	N/A	Plasmodium exported protein, unknown function	7	2.32675e+06	2.21778e+06	2.23204e+06	1.67035e+06	1.71426e+06	1741438	2222477	2.34536e+06	2.15872e+06	YES	YES	YES	NO	YES	YES
PF3D7_1353100.1-p1	0	N/A	Plasmodium exported protein, unknown function	6	47603760	50315640	50939720	42027876	46493156	44192576	42910460	44386032	45824496	YES	YES	YES	NO	YES	YES
PF3D7_1102600.1-p1	0	GEXP14	Plasmodium exported protein, unknown function	2	1.86126e+06	1.9505e+06	1.80037e+06	2.12316e+06	1.74416e+06	1981924	4976476	4.66139e+06	4.11505e+06	YES	YES	YES	NO	YES	YES
PF3D7_0831300.1-p1	0	GEXP13	Plasmodium exported protein, unknown function	13	41286240	40248600	43259200	26135024	28033230	24249318	38432172	40445388	37120828	YES	YES	YES	NO	YES	YES
PF3D7_0629400.1-p1	0	PABP3	polyadenylate-binding protein 3, putative	6	43234296	36813380	36191912	39155436	37725208	33647908	36379296	36043080	34671512	YES	YES	YES	NO	YES	YES
PF3D7_0606500.1-p1	0	PTB	polypyrimidine tract-binding protein, putative	7	13515610	12097860	10929620	14023010	13934009	12292933	13620550	12651322	12685126	YES	YES	YES	NO	YES	YES
PF3D7_0821600.1-p1	0	CLP1	polyribonucleotide 5'-hydroxyl-kinase Clp1, putative	11	19172908	18365324	18654514	21496140	21311608	19412974	21787026	21349514	20784190	YES	NO	YES	YES	YES	YES
PF3D7_0904500.1-p1	0	N/A	prefoldin subunit 4, putative	6	7.1393e+06	5195939	6.42478e+06	10655037	11425913	11139420	11073949	11356528	9666534	YES	NO	YES	YES	YES	YES
PF3D7_0508700.1-p1	0	PRP5	pre-mRNA-processing ATP-dependent RNA helicase PRP5, putative	21	116784576	99353008	187932592	60873804	167627008	171628880	71334224	103295880	216104736	YES	NO	YES	YES	YES	YES
PF3D7_1316500.1-p1	0	PRP40	pre-mRNA-processing factor 40, putative	12	18831998	18084582	18895566	16982420	17192074	17484902	22916632	21423386	21053584	YES	NO	YES	YES	YES	YES
PF3D7_0522800.1-p1	0	BUD31	pre-mRNA-splicing factor BUD31, putative	8	36280520	33286308	38271324	37087840	38801108	36666320	37306408	37192340	37068272	YES	NO	YES	YES	YES	YES
PF3D7_1033600.1-p1	0	CEF1	pre-mRNA-splicing factor CEF1, putative	11	9956696	10064446	10262652	9173065	9441806	7.68013e+06	9357806	9675490	9272822	YES	NO	YES	YES	YES	YES
PF3D7_0614400.1-p1	0	CWF7	pre-mRNA-splicing factor CWF7, putative	2	990586	345566	470963	971859	798248	705339	989136	654550	397576	YES	NO	YES	YES	YES	YES
PF3D7_1472000.1-p1	0	ISY1	pre-mRNA-splicing factor ISY1, putative	4	1.34195e+06	1.42079e+06	1000989	1.33483e+06	1719806	1.40704e+06	2637214	2628005	2.20304e+06	YES	YES	YES	NO	YES	YES
PF3D7_0302000.1-p1	0	PRP46	pre-mRNA-splicing factor PRP46, putative	8	3.105e+06	3.62628e+06	4197924	3.15028e+06	4.32868e+06	3103793	3731204	4120291	3.0733e+06	YES	NO	YES	YES	YES	YES
PF3D7_1426200.1-p1	0	PRMT1	protein arginine N-methyltransferase 1	14	83427104	79804224	79412400	72802080	71832664	65246352	74349240	77113440	70331616	YES	YES	YES	NO	YES	YES
PF3D7_1361000.1-p1	0	PRMT5	protein arginine N-methyltransferase 5, putative	11	31323942	32246530	27958582	32872578	23791066	26346682	42748784	33065052	33688724	YES	YES	YES	NO	YES	YES
PF3D7_1472600.1-p1	0	PDI-14	protein disulfide-isomerase	11	24559252	19737508	22178356	20217990	19390084	17817190	21469612	18832560	18190620	YES	NO	YES	YES	YES	YES
PF3D7_1319700.1-p1	0	N/A	protein phosphatase PP2A regulatory subunit A, putative	4	6.62148e+06	6.17539e+06	5981973	5.00659e+06	4377600	3.63474e+06	5059476	4297189	4.69824e+06	YES	YES	YES	NO	YES	YES
PF3D7_0410300.1-p1	0	PPM1	protein phosphatase PPM1, putative	9	5526027	5.93292e+06	4.68893e+06	5714583	5.26773e+06	4.3097e+06	4772433	4.29264e+06	4221628	YES	NO	YES	YES	YES	YES
PF3D7_0810300.1-p1	0	PPM5	protein phosphatase PPM5, putative	16	91183824	83386648	84954064	97268000	95813920	91676976	91050024	90119672	87368800	YES	NO	YES	YES	YES	YES
PF3D7_1416100.1-p1	0	SEY1	protein SEY1, putative	36	219646576	201121616	207911680	198425152	194740128	190218240	207615024	203329488	183821408	YES	YES	YES	NO	YES	YES
PF3D7_1230700.1-p1	0	SEC13	protein transport protein SEC13	17	49690172	47844592	45751484	32237100	36907696	31599972	38395284	37152528	36418960	YES	NO	YES	YES	YES	YES
PF3D7_1316800.1-p1	0	SEC20	protein transport protein SEC20, putative	3	3809367	3.2516e+06	3.085e+06	3.68589e+06	3.33346e+06	3.38966e+06	2.82457e+06	3455229	2.23873e+06	YES	NO	YES	YES	YES	YES
PF3D7_0405100.1-p1	0	SEC24B	protein transport protein Sec24B, putative	8	10648015	7924804	9306123	8.20024e+06	8116379	6.3434e+06	10359654	10291688	8674571	YES	NO	YES	YES	YES	YES
PF3D7_1442900.1-p1	0	SEC7	protein transport protein SEC7, putative	22	28049992	26957412	25509772	22711540	22039768	20168748	25483084	23956380	24434636	YES	NO	YES	YES	YES	YES
PF3D7_1328900.1-p1	0	N/A	PUB domain-containing protein, putative	4	10289087	9093936	7.81411e+06	7304181	8103925	6104479	8423477	7.86775e+06	6750399	YES	NO	YES	YES	YES	YES
PF3D7_1310600.1-p1	0	RAB5b	ras-related protein Rab-5B	6	35231580	35788216	38418960	37577888	33647368	32356320	31985162	31855788	28153204	YES	NO	YES	YES	YES	YES
PF3D7_0403100.1-p1	0	N/A	regulator of chromosome condensation, putative	10	27131480	23475416	22702870	21737682	22572080	20231656	24157764	22833366	20441262	YES	NO	YES	YES	YES	YES
PF3D7_1005500.1-p1	0	UPF1	regulator of nonsense transcripts 1, putative	29	68854072	61799768	64080664	65407484	65181812	57587160	72735024	72699952	70348960	YES	YES	YES	NO	YES	YES
PF3D7_1442100.1-p1	0	RPA3	replication factor A protein 3, putative	4	12115296	12648400	12615614	11824142	13069090	10716342	10950207	10372122	10587174	YES	NO	YES	YES	YES	YES
PF3D7_0409600.1-p1	0	RPA1	replication protein A1, large subunit	16	45632416	39783744	43315936	43188552	42420528	42004372	41573476	40605628	41188632	YES	NO	YES	YES	YES	YES
PF3D7_1367600.1-p1	0	N/A	ribosome biogenesis protein MRT4, putative	6	22656098	19751682	18691088	22143900	21341672	21622338	18002274	18631938	17175862	YES	YES	YES	NO	YES	YES
PF3D7_0314700.1-p1	0	RNF1	RING finger protein RNF1	51	402764384	353741056	349809600	297497184	312381952	281082400	356039776	354854208	357816320	YES	YES	YES	NO	YES	YES
PF3D7_0935900.1-p1	0	REX1	ring-exported protein 1	6	6320769	5.29886e+06	5.36253e+06	4.99687e+06	4.0025e+06	3.93197e+06	5.19706e+06	4.92392e+06	4.743e+06	YES	YES	YES	NO	YES	YES
PF3D7_0936000.1-p1	0	REX2	ring-exported protein 2	4	30756230	29318204	31466096	24743658	26397176	25429012	31245258	32109912	34578020	YES	YES	YES	NO	YES	YES
PF3D7_0102200.1-p1	0	RESA	ring-infected erythrocyte surface antigen	13	68763928	55998264	65423788	54874856	62375048	50879028	40325788	36087992	26509934	YES	YES	YES	NO	YES	YES
PF3D7_0418700.1-p1	0	N/A	RNA-binding protein NOB1, putative	6	8964442	6584154	6362170	7986752	7667350	6.76709e+06	8812873	8.03327e+06	6.79102e+06	YES	NO	YES	YES	YES	YES
PF3D7_0414500.1-p1	0	N/A	RNA-binding protein, putative	5	17143900	17445000	16082322	15073360	15316410	14925584	16649002	15573634	16795906	YES	YES	YES	NO	YES	YES
PF3D7_0606100.1-p1	0	N/A	RNA-binding protein, putative	8	36699108	37579864	37245876	32113180	37716356	33977972	31279098	33207420	29753014	YES	NO	YES	YES	YES	YES
PF3D7_1241400.1-p1	0	N/A	RNA-binding protein, putative	28	41832184	38527588	35300532	41124724	41425444	41977192	41370580	43047140	40681252	YES	YES	YES	NO	YES	YES
PF3D7_1330800.1-p1	0	N/A	RNA-binding protein, putative	10	60016084	52799268	64190064	48913212	46364444	47781648	44785524	44646228	47883920	YES	YES	YES	NO	YES	YES
PF3D7_1004400.1-p1	0	N/A	RNA-binding protein, putative	28	89320344	85964272	88083920	110997032	114493408	108533288	103974560	105195440	91173408	YES	YES	YES	NO	YES	YES
PF3D7_1355900.1-p1	0	N/A	RWD domain-containing protein, putative	11	51806040	47086324	45955372	47768892	42706692	40606580	53400972	50126544	49593616	YES	YES	YES	NO	YES	YES
PF3D7_0204100.1-p1	0	N/A	Sel1 repeat-containing protein, putative	26	23386170	18792886	16842916	21461894	23031254	16796198	21115816	19987752	16641061	YES	NO	YES	YES	YES	YES
PF3D7_1022400.1-p1	0	SRSF4	serine/arginine-rich splicing factor 4	17	104071920	93686192	95460048	96226280	95647032	98892712	85776696	87595712	78747192	YES	NO	YES	YES	YES	YES
PF3D7_1443000.1-p1	0	SRPK2	serine/threonine protein kinase	12	18091384	16853052	16093901	15724619	14907770	13375084	16659318	15819822	14432775	YES	NO	YES	YES	YES	YES
PF3D7_1247500.1-p1	0	N/A	serine/threonine protein kinase, putative	6	7525368	7.32479e+06	8497209	7286750	8425844	7491969	7.20158e+06	7.27877e+06	7361761	YES	NO	YES	YES	YES	YES
PF3D7_1114700.1-p1	0	CLK3	serine/threonine protein kinase, putative	9	20894508	20804692	19672858	21844860	18919108	18759060	22909244	21876014	20700966	YES	NO	YES	YES	YES	YES
PF3D7_1423300.1-p1	0	PP7	serine/threonine protein phosphatase 7	7	4673083	4.61132e+06	3.96409e+06	3.70657e+06	4.33665e+06	3.66785e+06	3.10934e+06	2954627	3354077	YES	NO	YES	YES	YES	YES
PF3D7_0320700.1-p1	0	SPC25	signal peptidase complex subunit 2	7	241035968	88558976	258704736	189287968	213824896	301063808	98779392	216538720	302148128	YES	NO	YES	YES	YES	YES
PF3D7_1433600.1-p1	0	SPC1	signal peptidase complex subunit SPC1, putative	4	29835362	29714802	37506196	24051188	23552724	23923850	23874898	22581254	25634874	NO	YES	YES	YES	YES	YES
PF3D7_1457000.1-p1	0	SPP	signal peptide peptidase	5	110747752	120084904	120198856	103960840	102446816	103550136	94980568	106878720	104038032	YES	NO	YES	YES	YES	YES
PF3D7_0501300.1-p1	0	SBP1	skeleton-binding protein 1	6	143070320	128867704	127062992	116535424	109476768	104793392	146250016	137809248	129632528	YES	YES	YES	NO	YES	YES
PF3D7_0702400.1-p1	0	SEMP1	small exported membrane protein 1	7	115676272	113146472	116742920	101849760	110052008	103374464	99469264	106219000	111791704	YES	YES	YES	NO	YES	YES
PF3D7_1350200.1-p1	0	SNRPE	small nuclear ribonucleoprotein E, putative	3	22789792	22753768	23382882	24289680	21997290	23478334	27074832	24367108	24068670	YES	NO	YES	YES	YES	YES
PF3D7_1365700.1-p1	0	N/A	SNARE associated Golgi protein, putative	4	22837612	17740168	17845968	24669734	24064716	22692314	22944920	26648036	25837746	YES	NO	YES	YES	YES	YES
PF3D7_0530100.1-p1	0	SYN6	SNARE protein, putative	4	14533599	12406327	14174381	14326369	12745166	12776526	13061900	11831388	11315276	YES	NO	YES	YES	YES	YES
PF3D7_1238600.1-p1	0	NSM	sphingomyelin phosphodiesterase	14	39167392	36610088	38728384	35298416	35521672	30092326	36824832	35639188	31726658	YES	YES	YES	NO	YES	YES
PF3D7_1474500.1-p1	0	SF3A1	splicing factor 3A subunit 1, putative	6	16521647	17600772	17604312	19255944	19263218	16679710	18107120	18696516	14890140	YES	NO	YES	YES	YES	YES
PF3D7_0924700.1-p1	0	SF3A3	splicing factor 3A subunit 3, putative	10	16396150	13456069	13477386	14586685	13257244	11993129	13268779	12107995	11751079	YES	NO	YES	YES	YES	YES
PF3D7_1461600.1-p1	0	SF3B2	splicing factor 3B subunit 2, putative	9	11009418	10232249	9470209	10061706	9726196	7550857	11966605	10830059	8527180	YES	NO	YES	YES	YES	YES
PF3D7_1355800.1-p1	0	SF3B5	splicing factor 3B subunit 5, putative	4	9401745	8792263	9386243	8974146	10795637	8959314	11135197	11412850	10495500	YES	NO	YES	YES	YES	YES
PF3D7_1014300.1-p1	0	N/A	SPRY domain-containing protein, putative	17	53091100	50461840	50233432	52767760	48521312	48760912	51784036	50493028	48136532	YES	NO	YES	YES	YES	YES
PF3D7_0104200.1-p1	0	N/A	StAR-related lipid transfer protein	4	17095084	10134588	8310884	11319127	11967272	15802496	9176476	12919368	12687488	YES	YES	YES	NO	YES	YES
PF3D7_0510300.1-p1	0	SIP	stripes inner membrane complex protein, putative	11	86910936	82369568	87136912	79857840	82315880	75589256	101982040	100691280	91306080	NO	YES	YES	YES	YES	YES
PF3D7_1130700.1-p1	0	SMC1	structural maintenance of chromosomes protein 1, putative	49	139399184	128603728	132459832	129221152	128232632	122327864	138313888	142255152	138414672	YES	YES	YES	NO	YES	YES
PF3D7_0414000.1-p1	0	SMC3	structural maintenance of chromosomes protein 3, putative	50	165287280	146522928	147905888	169448624	167423664	155828976	175357424	171591888	157993856	YES	YES	YES	NO	YES	YES
PF3D7_1136900.1-p1	0	SUB2	subtilisin-like protease 2	11	29299440	25104948	24929990	33636680	34151520	31034746	28327272	28527732	26647538	YES	NO	YES	YES	YES	YES
PF3D7_1010300.1-p1	0	SDH4	succinate dehydrogenase subunit 4, putative	3	163156592	154354992	154988368	129588576	128174000	124897016	110899744	108875344	110095064	YES	NO	YES	YES	YES	YES
PF3D7_1237000.1-p1	0	UBA2	SUMO-activating enzyme subunit 2	10	31424338	29647616	30707688	35411924	35071064	34729856	44242644	46051280	43411068	YES	YES	YES	NO	YES	YES
PF3D7_0518200.1-p1	0	MDM2	SWIB/MDM2 domain-containing protein	6	53275772	48787428	53596480	38783944	40010396	35658984	40352080	42645600	40213028	YES	NO	YES	YES	YES	YES
PF3D7_1452500.1-p1	0	STX6	syntaxin-6, putative	4	9230998	8399656	8.05983e+06	10133588	8974180	8385354	8934104	9155228	8235952	YES	NO	YES	YES	YES	YES
PF3D7_1205700.1-p1	0	tGLO2	targeted glyoxalase II	4	6.13879e+06	6.01208e+06	4213854	4.37806e+06	3954454	3.77878e+06	4898673	5419659	4.7712e+06	YES	YES	YES	NO	YES	YES
PF3D7_1203300.1-p1	0	N/A	TBCC domain-containing protein, putative	13	14740507	13490567	13526586	12558970	14068308	14802001	12734744	12971936	15130233	YES	NO	YES	YES	YES	YES
PF3D7_1303700.1-p1	0	N/A	tetratricopeptide repeat protein, putative	9	9299599	8880742	9234402	7.66987e+06	6136517	6541184	8470010	7581583	7298542	YES	NO	YES	YES	YES	YES
PF3D7_1212400.1-p1	0	N/A	tetratricopeptide repeat protein, putative	6	23971538	18744880	21829048	24065474	21632220	25213202	24384588	25202840	19804976	YES	YES	YES	NO	YES	YES
PF3D7_1344100.1-p1	0	N/A	TLD domain-containing protein, putative	16	48689216	48352144	49527672	51847852	47977752	42556232	44878012	45651004	38250108	YES	NO	YES	YES	YES	YES
PF3D7_0630800.1-p1	0	N/A	TPH domain-containing protein, putative	5	11668566	6655990	8281824	12601845	11831660	9430463	9652674	9742740	8584484	YES	NO	YES	YES	YES	YES
PF3D7_0714500.1-p1	0	N/A	transcription elongation factor s-II, putative	12	61266896	58218360	59746648	58245720	59257736	55372104	65362600	62962920	57141248	YES	NO	YES	YES	YES	YES
PF3D7_1030000.1-p1	0	SPT4	transcription elongation factor SPT4, putative	4	17549314	15062277	13953484	11142128	13513602	10142948	14191853	12284020	12089842	YES	NO	YES	YES	YES	YES
PF3D7_1406200.1-p1	0	SPT6	transcription elongation factor SPT6, putative	34	60802044	54276792	54849672	51196792	48663872	45336348	57870148	55815728	53958288	YES	NO	YES	YES	YES	YES
PF3D7_1144600.1-p1	0	TFG2	transcription initiation factor IIF subunit beta, putative	2	1.41378e+06	1.4286e+06	1.59615e+06	2417374	2288671	1.95809e+06	1.49685e+06	2241942	1.57036e+06	YES	NO	YES	YES	YES	YES
PF3D7_0828500.1-p1	0	N/A	translation initiation factor eIF-2B subunit alpha, putative	7	11905594	10514303	10816348	10441251	11868552	9513758	11363498	10731469	10435440	YES	YES	YES	NO	YES	YES
PF3D7_1250600.1-p1	0	N/A	translation initiation factor eIF-2B subunit beta, putative	4	15395138	14726493	15729862	16169890	15609766	14965798	15739441	15493125	14510255	YES	YES	YES	NO	YES	YES
PF3D7_1326400.1-p1	0	N/A	translation initiation factor eIF-2B subunit gamma, putative	4	17944152	16462255	16908750	16080003	16021204	14986916	17488142	18585126	16819178	YES	NO	YES	YES	YES	YES
PF3D7_1243600.1-p1	0	N/A	translation initiation factor SUI1, putative	2	21678090	16922472	21571706	22352638	17919850	21990154	18655054	17248844	16073495	YES	NO	YES	YES	YES	YES
PF3D7_0813600.1-p1	0	N/A	translation initiation factor SUI1, putative	5	24825846	24045020	23206814	22638824	20565684	24260134	22650518	23717594	22413348	YES	NO	YES	YES	YES	YES
PF3D7_1244800.1-p1	0	N/A	translation machinery-associated protein 46, putative	5	36124940	34549612	34505732	32920718	30554584	28030228	31672940	30506360	27013312	YES	NO	YES	YES	YES	YES
PF3D7_0508300.1-p1	0	TPT	triose phosphate transporter	2	6.12005e+06	7559234	7797494	4.3345e+06	3.97399e+06	4650452	7.65254e+06	8.03948e+06	6570618	YES	NO	YES	YES	YES	YES
PF3D7_1030600.1-p1	0	KAE1	tRNA N6-adenosine threonylcarbamoyltransferase	6	16135526	16238231	16146998	14536042	17022268	13860613	14160083	14798014	13638948	YES	NO	YES	YES	YES	YES
PF3D7_0723000.1-p1	0	N/A	tRNAHis guanylyltransferase, putative	7	32187816	27570674	30951364	25840360	28211280	26378638	27915382	25799752	26031636	YES	NO	YES	YES	YES	YES
PF3D7_0803700.1-p1	0	g-tub	tubulin gamma chain	18	75687216	71748800	69906296	83471760	83311792	80185816	89372272	84941016	82799576	YES	YES	YES	NO	YES	YES
PF3D7_0906910.1-p1	0	N/A	tubulin-specific chaperone, putative	7	7655158	7.27204e+06	6753242	7.55303e+06	7605067	7069423	7415683	7795564	6.14497e+06	YES	NO	YES	YES	YES	YES
PF3D7_0915000.1-p1	0	NDH2	type II NADH:ubiquinone oxidoreductase	10	92829744	91274344	91719672	97441328	96658744	93872528	91214720	89934352	87822680	YES	NO	YES	YES	YES	YES
PF3D7_0819900.1-p1	0	LSM3	U6 snRNA-associated Sm-like protein LSm3, putative	4	19883728	16834046	20860196	14371492	16062444	15086297	15662783	15532202	14546993	YES	NO	YES	YES	YES	YES
PF3D7_1209200.1-p1	0	LSM7	U6 snRNA-associated Sm-like protein LSm7, putative	3	26952584	27548522	27382756	33481198	32389074	29994062	31832390	38677184	36987972	YES	NO	YES	YES	YES	YES
PF3D7_0516700.1-p1	0	N/A	ubiquitin carboxyl-terminal hydrolase 2, putative	26	159881872	165913104	148099824	165390640	172735296	161567712	165269392	162088352	127684448	YES	NO	YES	YES	YES	YES
PF3D7_1460400.1-p1	0	UCHL3	ubiquitin carboxyl-terminal hydrolase isozyme L3	9	57270460	48357916	48268660	42096280	42034456	37757632	53899924	53683200	56604188	YES	NO	YES	YES	YES	YES
PF3D7_1418000.1-p1	0	UFD1	ubiquitin fusion degradation protein 1, putative	5	127702312	114747648	131304352	124331624	114808864	123150392	134059384	122569512	124973088	YES	NO	YES	YES	YES	YES
PF3D7_1365400.1-p1	0	Uba2	ubiquitin-activating enzyme	5	8.14432e+06	9084008	8018187	8.15657e+06	9011274	7484717	9951849	9840599	10708523	YES	YES	YES	NO	YES	YES
PF3D7_1033900.1-p1	0	N/A	ubiquitin-conjugating enzyme E2, putative	3	52804792	44518480	47004368	42421900	44954648	43795048	52797504	51765120	47057712	YES	YES	YES	NO	YES	YES
PF3D7_0921000.1-p1	0	N/A	ubiquitin-conjugating enzyme E2, putative	3	128658680	141819344	137202256	130003440	136499808	111194608	125403752	130495312	124934544	YES	YES	YES	NO	YES	YES
PF3D7_1138100.1-p1	0	URM1	ubiquitin-related modifier 1, putative	3	7135371	6015955	5651833	7.02689e+06	6.92399e+06	7.39314e+06	7291857	6.82446e+06	5987552	YES	NO	YES	YES	YES	YES
PF3D7_0934700.1-p1	0	N/A	UBX domain-containing protein, putative	9	48412820	42341272	45906552	125925536	137410176	154016000	116646088	110149056	126019288	YES	YES	YES	NO	YES	YES
PF3D7_1113300.1-p1	0	UGT	UDP-galactose transporter, putative	4	22796880	23593554	20043168	14504983	15198366	14962992	15375798	14576992	13373892	YES	NO	YES	YES	YES	YES
PF3D7_1415000.1-p1	0	UDG	uracil-DNA glycosylase	5	8571671	7321699	7604977	5703015	5967000	4.58373e+06	6.06942e+06	5628255	4636192	YES	NO	YES	YES	YES	YES
PF3D7_0816200.1-p1	0	VPS2	vacuolar protein sorting-associated protein 2, putative	5	10879368	7.9455e+06	8.26906e+06	8404688	8669541	8.11672e+06	9412111	9169961	8081719	YES	NO	YES	YES	YES	YES
PF3D7_0935200.1-p1	0	VPS33	vacuolar protein sorting-associated protein 33, putative	8	3.87051e+06	3.11357e+06	3.69597e+06	3.70628e+06	3.98023e+06	3.85744e+06	5450953	5.09349e+06	5.19459e+06	YES	NO	YES	YES	YES	YES
PF3D7_1474600.1-p1	0	VMP1	vacuole membrane protein 1, putative	5	47400688	42594248	47153156	35469804	31786722	34014848	35911984	30125810	30671592	YES	YES	YES	NO	YES	YES
PF3D7_1236000.1-p1	0	N/A	vesicle transport v-SNARE protein VTI1, putative	12	20717338	17008138	17417904	20199526	20158556	18042178	22337042	20112984	18559456	YES	YES	YES	NO	YES	YES
PF3D7_1456800.1-p1	0	VP1	V-type H(+)-translocating pyrophosphatase, putative	20	774038980	688111300	762962620	535514912	537740670	494073184	464433696	464852640	447824832	YES	YES	YES	NO	YES	YES
PF3D7_0519200.1-p1	0	N/A	V-type proton ATPase 16 kDa proteolipid subunit	2	28336580	30371916	24668472	21076812	17273286	15180442	22290480	21353952	15645970	YES	NO	YES	YES	YES	YES
PF3D7_1354400.1-p1	0	N/A	V-type proton ATPase 21 kDa proteolipid subunit, putative	2	63633780	57249984	59664456	37177368	41052928	33057222	55853320	45281504	40468920	NO	YES	YES	YES	YES	YES
PF3D7_0518600.1-p1	0	WDR26	WD repeat-containing protein 26, putative	13	6.23302e+06	6.54683e+06	5.56172e+06	6647774	7153023	6.85111e+06	9863474	9321512	7492616	YES	NO	YES	YES	YES	YES
PF3D7_1218900.1-p1	0	N/A	WD repeat-containing protein, putative	11	31814088	29026994	27792492	30061538	28978272	26707512	35663984	36905660	31569388	YES	NO	YES	YES	YES	YES
PF3D7_1358700.1-p1	0	YOP1L	YOP1-like protein, putative	7	257792496	247319712	254963280	202498000	197354848	180075328	196189440	178970320	175567472	YES	NO	YES	YES	YES	YES
PF3D7_0309800.1-p1	0	N/A	YTH domain-containing protein, putative	8	19419610	18371426	18765240	23757576	20672548	19252726	21609354	23903754	22273832	NO	YES	YES	YES	YES	YES
PF3D7_1315400.1-p1	0	N/A	zinc finger (CCCH type) protein, putative	5	18241126	16307704	17926696	16203992	16936522	17489484	15742842	18328814	16728156	YES	NO	YES	YES	YES	YES
PF3D7_1358500.1-p1	0	N/A	zinc finger protein, putative	8	10042311	10418512	9904625	7.96197e+06	9658180	7379777	9921605	7.94567e+06	7478459	YES	YES	NO	YES	YES	YES
PF3D7_0927200.1-p1	0	N/A	zinc finger protein, putative	37	124237464	110637240	116132624	96933848	103704528	92686568	106309456	106763792	104640592	YES	YES	YES	NO	YES	YES
PF3D7_1205500.1-p1	0	N/A	zinc finger protein, putative	30	158362352	147435248	138412208	151430944	141125712	136372912	154239680	157373392	147764752	YES	YES	YES	NO	YES	YES
PF3D7_1123900.1-p1	0	SNU13	13 kDa ribonucleoprotein-associated protein, putative	4	158554368	145036720	142250288	166363488	143538896	157245552	158586704	158012256	113657632	YES	YES	YES	YES	YES	YES
PF3D7_0818200.1-p1	0	14-3-3I	14-3-3 protein	23	7199923700	6747162600	6863254000	7040245800	6705268200	6610640900	6397614100	6347760600	6094836700	YES	YES	YES	YES	YES	YES
PF3D7_1444300.1-p1	0	LPAAT	1-acyl-sn-glycerol-3-phosphate acyltransferase, putative	6	114933240	111015272	113239920	84332896	83912208	78975736	94218408	95425872	87915616	YES	YES	YES	YES	YES	YES
PF3D7_0802200.1-p1	0	1-CysPxn	1-cys peroxiredoxin	15	270926752	258328880	263849104	227266672	212057888	217386544	207242784	211241136	203586096	YES	YES	YES	YES	YES	YES
PF3D7_1333000.1-p1	0	CPN20	20 kDa chaperonin	7	17960954	14822220	15141661	19801582	16820700	19525840	17162062	14428060	14442263	YES	YES	YES	YES	YES	YES
PF3D7_1306400.1-p1	0	RPT4	26S protease regulatory subunit 10B, putative	25	480456480	426384032	421314464	408990976	424513184	390440608	424823872	419102688	392793536	YES	YES	YES	YES	YES	YES
PF3D7_1008400.1-p1	0	RPT2	26S protease regulatory subunit 4, putative	25	833350530	779156160	808614340	867572480	845484930	807653060	844394050	806454460	755505150	YES	YES	YES	YES	YES	YES
PF3D7_1130400.1-p1	0	RPT5	26S protease regulatory subunit 6A, putative	21	396625728	367471488	365354368	418750144	383496576	373421408	363973376	372040640	356847904	YES	YES	YES	YES	YES	YES
PF3D7_0413600.1-p1	0	RPT3	26S protease regulatory subunit 6B, putative	25	333337152	307811872	318951584	359369184	368545792	339747680	373686944	363435232	372663456	YES	YES	YES	YES	YES	YES
PF3D7_1311500.1-p1	0	RPT1	26S protease regulatory subunit 7, putative	30	667411580	645646850	651153540	677979840	659594560	653303550	640381630	652162300	635799100	YES	YES	YES	YES	YES	YES
PF3D7_1248900.1-p1	0	RPT6	26S protease regulatory subunit 8, putative	27	707305280	662864640	685526780	693134460	669708860	667510910	693825280	690713920	645541180	YES	YES	YES	YES	YES	YES
PF3D7_0317800.1-p1	0	N/A	26S proteasome non-ATPase regulatory subunit 9, putative	5	6.82234e+06	6424799	6037878	6.87984e+06	7091459	6677629	6217969	8225469	7026888	YES	YES	YES	YES	YES	YES
PF3D7_1017900.1-p1	0	RPN5	26S proteasome regulatory subunit p55, putative	22	303213216	292145376	280359264	260625440	246740288	237299296	298245440	294142240	259001344	YES	YES	YES	YES	YES	YES
PF3D7_0205900.1-p1	0	RPN1	26S proteasome regulatory subunit RPN1, putative	42	486989792	462344384	461648256	375784128	366820064	366915520	424512192	428299968	412331360	YES	YES	YES	YES	YES	YES
PF3D7_0807800.1-p1	0	RPN10	26S proteasome regulatory subunit RPN10, putative	12	95782632	90866352	93559496	84864880	83776040	85240624	129658312	122078032	113782496	YES	YES	YES	YES	YES	YES
PF3D7_1368100.1-p1	0	RPN11	26S proteasome regulatory subunit RPN11, putative	17	343862720	318216896	333946976	299729312	303452640	287716320	316191008	312356928	282973920	YES	YES	YES	YES	YES	YES
PF3D7_0312300.1-p1	0	RPN12	26S proteasome regulatory subunit RPN12, putative	8	45127276	38597480	39388248	26449484	24451190	23276734	33861660	31381880	27825236	YES	YES	YES	YES	YES	YES
PF3D7_1414000.1-p1	0	RPN13	26S proteasome regulatory subunit RPN13, putative	9	271190336	249183408	225207184	194332912	190425584	180882208	229490016	218398144	208439200	YES	YES	YES	YES	YES	YES
PF3D7_1466300.1-p1	0	RPN2	26S proteasome regulatory subunit RPN2, putative	43	485947712	478449120	468447488	498273472	487229472	473250336	550353660	535286592	491747680	YES	YES	YES	YES	YES	YES
PF3D7_1338100.1-p1	0	RPN3	26S proteasome regulatory subunit RPN3, putative	22	293793632	272249408	282908608	242348864	239323120	233052272	272162592	274592960	249731760	YES	YES	YES	YES	YES	YES
PF3D7_1402300.1-p1	0	RPN6	26S proteasome regulatory subunit RPN6	29	217075280	195013696	197707840	165344704	164491200	146092320	198165488	197135184	178685568	YES	YES	YES	YES	YES	YES
PF3D7_1129200.1-p1	0	RPN7	26S proteasome regulatory subunit RPN7, putative	14	136517184	129136416	140142064	115290816	129080576	123238880	137910528	139391600	139604384	YES	YES	YES	YES	YES	YES
PF3D7_0912900.1-p1	0	RPN8	26S proteasome regulatory subunit RPN8, putative	12	301733888	285078144	300355072	272671392	262356464	252141664	287699200	289778432	288840576	YES	YES	YES	YES	YES	YES
PF3D7_1030500.1-p1	0	RPN9	26S proteasome regulatory subunit RPN9, putative	20	194045376	188032128	190049376	168753168	163213296	160153088	166750800	165846688	157268976	YES	YES	YES	YES	YES	YES
PF3D7_0204900.1-p1	0	COQ5	2-methoxy-6-polyprenyl-1,4-benzoquinol methylase, mitochondrial, putative	5	65454472	58653056	61224128	71676520	61571712	63690208	68205432	67656024	65407608	YES	YES	YES	YES	YES	YES
PF3D7_0820700.1-p1	0	KDH	2-oxoglutarate dehydrogenase E1 component	40	286293376	269759072	266156352	337668736	327420704	315462496	307646080	306408256	306625376	YES	YES	YES	YES	YES	YES
PF3D7_1312600.1-p1	0	BCKDHA	2-oxoisovalerate dehydrogenase subunit alpha, mitochondrial, putative	26	506286912	475048288	501717760	445609184	452469216	389394080	506238112	492726912	450127328	YES	YES	YES	YES	YES	YES
PF3D7_0504600.1-p1	0	BCKDHB	2-oxoisovalerate dehydrogenase subunit beta, mitochondrial, putative	19	599900030	540580540	576303040	634796860	621382020	570104640	569420930	574174530	505818560	YES	YES	YES	YES	YES	YES
PF3D7_1240000.1-p1	0	N/A	3-hydroxyisobutyryl-coenzyme A hydrolase, putative	16	43705272	40088116	43141716	37167656	38470192	35680136	51081308	50011736	44138612	YES	YES	YES	YES	YES	YES
PF3D7_0719700.1-p1	0	RPS10	40S ribosomal protein S10, putative	9	263364400	239482608	270836224	278342688	278048832	281805376	296077056	295488256	287157568	YES	YES	YES	YES	YES	YES
PF3D7_0516200.1-p1	0	RPS11	40S ribosomal protein S11	11	457317184	422721440	446253376	478010144	499621184	455648864	416184640	433672736	380326624	YES	YES	YES	YES	YES	YES
PF3D7_0317600.1-p1	0	RPS11	40S ribosomal protein S11, putative	14	754918270	728920830	776867520	779030720	761544510	796923970	652204800	667256900	652131260	YES	YES	YES	YES	YES	YES
PF3D7_0307100.1-p1	0	RPS12	40S ribosomal protein S12, putative	7	113902288	106773168	110433160	89442752	85592136	84704624	86196656	86688136	89158208	YES	YES	YES	YES	YES	YES
PF3D7_1358800.1-p1	0	RPS15	40S ribosomal protein S15	11	537528900	512058976	519805760	581111360	595461440	570865980	540510780	530254400	451396448	YES	YES	YES	YES	YES	YES
PF3D7_0316800.1-p1	0	N/A	40S ribosomal protein S15A, putative	9	1351131140	1349960190	1295158530	1238547200	1154773120	1153657600	1127024770	1123757440	1096253820	YES	YES	YES	YES	YES	YES
PF3D7_0813900.1-p1	0	RPS16	40S ribosomal protein S16, putative	14	460033088	440624448	459314176	510843744	505638144	519863424	432920928	438649120	397398688	YES	YES	YES	YES	YES	YES
PF3D7_1242700.1-p1	0	N/A	40S ribosomal protein S17, putative	10	514037792	479937056	463318880	600664130	557788220	583013700	538808830	560762240	509350432	YES	YES	YES	YES	YES	YES
PF3D7_1126200.1-p1	0	RPS18	40S ribosomal protein S18, putative	11	674758270	639768380	648033150	764699650	723225730	714615100	856952320	826129920	857768960	YES	YES	YES	YES	YES	YES
PF3D7_1317800.1-p1	0	RPS19	40S ribosomal protein S19	7	101767672	98947952	90683376	95709176	90431080	82529760	95788144	98041168	91629072	YES	YES	YES	YES	YES	YES
PF3D7_0422400.1-p1	0	RPS19	40S ribosomal protein S19	16	870507200	760730880	812980100	810434180	798565760	723087100	852624510	798720450	764941950	YES	YES	YES	YES	YES	YES
PF3D7_1026800.1-p1	0	RPS2	40S ribosomal protein S2	7	442842656	413013952	422542752	488610464	459791584	511125440	529795072	509307776	470172864	YES	YES	YES	YES	YES	YES
PF3D7_1003500.1-p1	0	N/A	40S ribosomal protein S20e, putative	7	352372288	312101568	350546912	290121376	302237152	289986272	264980352	251756576	253051552	YES	YES	YES	YES	YES	YES
PF3D7_1144000.1-p1	0	RPS21	40S ribosomal protein S21	6	112857552	105104240	120384272	111446544	104075632	107142592	137974960	135587520	135009280	YES	YES	YES	YES	YES	YES
PF3D7_0306900.1-p1	0	N/A	40S ribosomal protein S23, putative	3	165244592	164269472	145440688	308053120	264389696	259644464	334250016	347791392	335263776	YES	YES	YES	YES	YES	YES
PF3D7_0519400.1-p1	0	RPS24	40S ribosomal protein S24	7	299244928	288625984	282523744	324423456	339423616	295091584	340625856	342011680	307432384	YES	YES	YES	YES	YES	YES
PF3D7_1421200.1-p1	0	RPS25	40S ribosomal protein S25	9	548166660	510246432	573877700	601280510	570214780	556912130	508622784	474046816	461771392	YES	YES	YES	YES	YES	YES
PF3D7_1308300.1-p1	0	RPS27	40S ribosomal protein S27	7	301965888	273476480	283129600	199960896	200291424	182194464	185398816	177775872	175516112	YES	YES	YES	YES	YES	YES
PF3D7_1461300.1-p1	0	N/A	40S ribosomal protein S28e, putative	3	88583912	75980080	73274520	89911152	88020856	86526344	92848032	90139312	87028968	YES	YES	YES	YES	YES	YES
PF3D7_1465900.1-p1	0	N/A	40S ribosomal protein S3	15	1881187460	1612188160	1606426500	1857841790	1822903810	1712476420	1591281280	1573389440	1523466110	YES	YES	YES	YES	YES	YES
PF3D7_0322900.1-p1	0	RPS3A	40S ribosomal protein S3A, putative	28	992032770	975010820	998939200	1016105730	961927170	973904260	903489340	931740540	891081340	YES	YES	YES	YES	YES	YES
PF3D7_1105400.1-p1	0	RPS4	40S ribosomal protein S4, putative	20	974730050	928007300	933507970	1033672260	987334910	938899580	973105790	945883840	901674300	YES	YES	YES	YES	YES	YES
PF3D7_1447000.1-p1	0	N/A	40S ribosomal protein S5	15	817263620	799867970	824873150	759193340	785697340	730006210	720212540	722111620	703451970	YES	YES	YES	YES	YES	YES
PF3D7_0721600.1-p1	0	N/A	40S ribosomal protein S5, putative	13	482439360	463392736	460616384	412857088	398573920	422075360	375852608	353841376	364776384	YES	YES	YES	YES	YES	YES
PF3D7_1342000.1-p1	0	N/A	40S ribosomal protein S6	16	533617152	475829984	459266080	505915584	510055104	488494496	496749792	485840768	464624992	YES	YES	YES	YES	YES	YES
PF3D7_1302800.1-p1	0	N/A	40S ribosomal protein S7, putative	18	771094140	705241410	829245380	769805250	762695810	726640450	831838080	826461440	765564480	YES	YES	YES	YES	YES	YES
PF3D7_1408600.1-p1	0	N/A	40S ribosomal protein S8e, putative	10	191726208	182087072	192455040	232547936	241268704	222659808	218475232	212475472	209384352	YES	YES	YES	YES	YES	YES
PF3D7_0520000.1-p1	0	RPS9	40S ribosomal protein S9, putative	10	861641600	829088770	862489410	952511870	885148220	892255300	849079550	837167170	706955650	YES	YES	YES	YES	YES	YES
PF3D7_0104400.1-p1	0	LytB	4-hydroxy-3-methylbut-2-enyl diphosphate reductase	8	28315360	25274770	27727170	24458662	22815518	24434036	27369160	25997618	26156464	YES	YES	YES	YES	YES	YES
PF3D7_1232100.1-p1	0	CPN60	60 kDa chaperonin	31	276323040	249672064	261090000	253989008	255018832	249082128	239186592	235512608	218520704	YES	YES	YES	YES	YES	YES
PF3D7_1103100.1-p1	0	RPP1	60S acidic ribosomal protein P1, putative	2	35934856	36323176	31302314	41631120	40250052	37898280	35254208	39740756	37076016	YES	YES	YES	YES	YES	YES
PF3D7_0309600.1-p1	0	PfP2	60S acidic ribosomal protein P2	9	65644072	60650492	64003444	52944152	56081632	50263312	74479984	61851272	60032584	YES	YES	YES	YES	YES	YES
PF3D7_1441200.1-p1	0	N/A	60S ribosomal protein L1, putative	8	204144080	181305888	194064096	218923232	201789008	211336128	189306896	179931056	169009824	YES	YES	YES	YES	YES	YES
PF3D7_1414300.1-p1	0	N/A	60S ribosomal protein L10, putative	9	524609536	484749696	550610880	532455552	516712416	533986368	582201220	591455040	542461440	YES	YES	YES	YES	YES	YES
PF3D7_0719600.1-p1	0	N/A	60S ribosomal protein L11a, putative	9	473295008	463484672	451674976	484016640	471004640	445284160	484928064	430838656	354931424	YES	YES	YES	YES	YES	YES
PF3D7_0517000.1-p1	0	N/A	60S ribosomal protein L12, putative	9	678966910	668634750	663103100	693138300	633282050	614778500	630692860	640306880	636298560	YES	YES	YES	YES	YES	YES
PF3D7_1004000.1-p1	0	N/A	60S ribosomal protein L13, putative	12	603789180	558103230	529495328	534687840	569375360	504343552	486531520	498488640	436648128	YES	YES	YES	YES	YES	YES
PF3D7_0814000.1-p1	0	N/A	60S ribosomal protein L13-2, putative	12	263720000	255863664	258483216	237655136	238288512	223917840	229740032	228063552	216628880	YES	YES	YES	YES	YES	YES
PF3D7_1431700.1-p1	0	N/A	60S ribosomal protein L14, putative	6	456491616	395805632	436300416	438758112	433475008	402926944	369205728	365707968	356799744	YES	YES	YES	YES	YES	YES
PF3D7_0415900.1-p1	0	N/A	60S ribosomal protein L15, putative	12	290276448	290096864	292922688	297208992	293214048	271933824	339218688	333741024	316545024	YES	YES	YES	YES	YES	YES
PF3D7_1351400.1-p1	0	N/A	60S ribosomal protein L17, putative	9	301081344	260648000	309398496	310132480	306214432	315312800	293741056	294988736	288612480	YES	YES	YES	YES	YES	YES
PF3D7_1341200.1-p1	0	N/A	60S ribosomal protein L18, putative	15	661801980	581361600	668077310	747509380	690287100	746507840	628591420	615181760	562120770	YES	YES	YES	YES	YES	YES
PF3D7_1341300.1-p1	0	N/A	60S ribosomal protein L18-2, putative	9	114931936	98211520	102152120	119140144	114273680	110634560	120862736	116928920	112812696	YES	YES	YES	YES	YES	YES
PF3D7_0614500.1-p1	0	RPL19	60S ribosomal protein L19	6	253185792	238251232	257160080	291150080	277089984	254711440	240919040	252609520	220286608	YES	YES	YES	YES	YES	YES
PF3D7_0516900.1-p1	0	RPL2	60S ribosomal protein L2	14	390737920	342927776	379592768	383477312	355839232	370463360	347074688	332443392	331521344	YES	YES	YES	YES	YES	YES
PF3D7_1426000.1-p1	0	RPL21	60S ribosomal protein L21	12	185977984	167274400	167547408	181455248	164732416	163301408	146664544	156433376	135036464	YES	YES	YES	YES	YES	YES
PF3D7_0821700.1-p1	0	N/A	60S ribosomal protein L22, putative	8	171122064	141806592	171312608	105873488	105615712	102257632	114141256	112867752	109379192	YES	YES	YES	YES	YES	YES
PF3D7_1323400.1-p1	0	RPL23	60S ribosomal protein L23	6	100792688	93544440	92793544	79303672	72189432	76546976	76573656	74077280	67657896	YES	YES	YES	YES	YES	YES
PF3D7_1331800.1-p1	0	N/A	60S ribosomal protein L23, putative	9	639647620	584881340	582089340	611990780	582883140	557007360	522935360	538487550	478995424	YES	YES	YES	YES	YES	YES
PF3D7_1309100.1-p1	0	N/A	60S ribosomal protein L24, putative	11	739647620	711621180	739789890	693559230	703088000	652996860	672152450	655276420	586416130	YES	YES	YES	YES	YES	YES
PF3D7_0312800.1-p1	0	N/A	60S ribosomal protein L26, putative	8	104328232	100312616	102559568	116102344	111151704	118982392	87300944	93733688	85028352	YES	YES	YES	YES	YES	YES
PF3D7_1460700.1-p1	0	RPL27	60S ribosomal protein L27	9	462217184	476540352	443842496	527739584	509945408	515842528	469783680	479995904	483904768	YES	YES	YES	YES	YES	YES
PF3D7_0618300.1-p1	0	N/A	60S ribosomal protein L27a, putative	12	360570752	344517184	357364576	308684480	303566976	307703616	275191648	297889248	290136384	YES	YES	YES	YES	YES	YES
PF3D7_1142500.1-p1	0	RPL28	60S ribosomal protein L28	9	224672496	204294864	222488400	208979264	216996704	190595472	184804864	173104256	172967472	YES	YES	YES	YES	YES	YES
PF3D7_1027800.1-p1	0	RPL3	60S ribosomal protein L3	26	1010915710	1016297410	1018380930	1183846530	1088376830	1136149380	991041600	1030260740	902634880	YES	YES	YES	YES	YES	YES
PF3D7_1019400.1-p1	0	N/A	60S ribosomal protein L30e, putative	8	175906304	180875040	191848704	180275648	168922320	163136512	184793792	190352608	183029888	YES	YES	YES	YES	YES	YES
PF3D7_0503800.1-p1	0	RPL31	60S ribosomal protein L31	4	204171184	196819088	195386640	218419136	187487776	182987104	219798736	203110832	178827728	YES	YES	YES	YES	YES	YES
PF3D7_0903900.1-p1	0	RPL32	60S ribosomal protein L32	8	71372648	63275732	63301596	72330112	62995440	65296708	57052484	52045660	49591376	YES	YES	YES	YES	YES	YES
PF3D7_1142600.1-p1	0	N/A	60S ribosomal protein L35ae, putative	7	115238976	113621424	114050936	128655840	127725872	124389152	103242376	100873296	103665144	YES	YES	YES	YES	YES	YES
PF3D7_0210100.1-p1	0	N/A	60S ribosomal protein L37ae, putative	6	141777696	131256568	131736768	100665592	102577560	101762816	93100608	91631952	80942448	YES	YES	YES	YES	YES	YES
PF3D7_1130100.1-p1	0	RPL38	60S ribosomal protein L38	7	243214336	229843872	231273616	253662016	258243776	236862864	248940704	244020400	232267856	YES	YES	YES	YES	YES	YES
PF3D7_0507100.1-p1	0	RPL4	60S ribosomal protein L4	24	1190531580	1076667390	1152159870	1141708030	1069166530	1061685250	1016326660	1047734270	969249470	YES	YES	YES	YES	YES	YES
PF3D7_1424100.1-p1	0	RPL5	60S ribosomal protein L5, putative	20	971161090	915552260	902848640	957342590	945268100	871436800	937078400	873536700	809469570	YES	YES	YES	YES	YES	YES
PF3D7_1338200.1-p1	0	RPL6	60S ribosomal protein L6, putative	9	190702208	170762624	176051648	221681648	226823904	208181344	280405536	266288080	260931200	YES	YES	YES	YES	YES	YES
PF3D7_1323100.1-p1	0	N/A	60S ribosomal protein L6, putative	7	1029081220	977570620	1079550590	1078185980	1105192960	1006546430	1090283140	991345020	756393020	YES	YES	YES	YES	YES	YES
PF3D7_0307200.1-p1	0	N/A	60S ribosomal protein L7, putative	16	491237280	478999072	510351328	471940800	497071552	465399904	449725728	453770080	444981952	YES	YES	YES	YES	YES	YES
PF3D7_1424400.1-p1	0	N/A	60S ribosomal protein L7-3, putative	20	353600128	330215776	327784128	343611456	347623584	346124416	303012032	314106464	293688352	YES	YES	YES	YES	YES	YES
PF3D7_0419800.1-p1	0	N/A	60S ribosomal protein L7ae/L30e, putative	5	45157020	42922840	47167996	50235296	44793964	49569952	54449756	51133016	48946920	YES	YES	YES	YES	YES	YES
PF3D7_1130200.1-p1	0	PfP0	60S ribosomal protein P0	20	1132531330	1016670530	1084151170	1316599420	1254355580	1215501570	1165918720	1135861120	1076946690	YES	YES	YES	YES	YES	YES
PF3D7_1346700.1-p1	0	P48/45	6-cysteine protein	19	3391505150	3218313220	3387917820	2937847810	3169583100	2771434240	3161817600	3141838590	2793275390	YES	YES	YES	YES	YES	YES
PF3D7_0209000.1-p1	0	P230	6-cysteine protein P230	194	8973243400	8520818200	8540535800	9022380000	8661355500	8368380400	9500320800	9557435400	8852677600	YES	YES	YES	YES	YES	YES
PF3D7_1454700.1-p1	0	6PGD	6-phosphogluconate dehydrogenase, decarboxylating	27	404436480	387617760	384769792	391311808	375246016	351510272	365594720	379843328	370631200	YES	YES	YES	YES	YES	YES
PF3D7_0711000.1-p1	0	CDC48	AAA family ATPase, CDC48 subfamily	23	182951152	161194288	151880400	241041376	231184480	246521888	269147072	262353824	296653408	YES	YES	YES	YES	YES	YES
PF3D7_0707400.1-p1	0	N/A	AAA family ATPase, putative	12	16738252	15949135	15215768	16811822	18570712	16458314	15017410	15288023	15148653	YES	YES	YES	YES	YES	YES
PF3D7_1368200.1-p1	0	ABCE1	ABC transporter E family member 1, putative	21	138920784	127493816	133359760	118310984	121248968	108991176	115765808	117787312	114480832	YES	YES	YES	YES	YES	YES
PF3D7_0627800.1-p1	0	ACS	acetyl-CoA synthetase, putative	25	170477344	161255760	161041232	150699056	150430592	137155712	136797792	139299856	128936224	YES	YES	YES	YES	YES	YES
PF3D7_1342100.1-p1	0	IRP	aconitate hydratase	33	345250496	320935488	331175968	363119264	329700352	345326624	366664288	362736256	327394176	YES	YES	YES	YES	YES	YES
PF3D7_1246200.1-p1	0	ACT1	actin I	28	11349921800	11078413300	10833049600	10682553300	10537702400	9939316700	10305082400	10381818900	9953244200	YES	YES	YES	YES	YES	YES
PF3D7_1412500.1-p1	0	ACT2	actin II	22	631484350	911354880	915182340	746264380	766987260	735453570	585488380	759781950	754521410	YES	YES	YES	YES	YES	YES
PF3D7_0503400.1-p1	0	ADF1	actin-depolymerizing factor 1	7	147268256	126161136	133159712	146893056	201949680	166587488	188661280	235112048	154116512	YES	YES	YES	YES	YES	YES
PF3D7_0505200.1-p1	0	ALP2b	actin-like protein, putative	22	209666592	189531008	195336352	188089184	174010336	169530288	189034816	191530592	167585904	YES	YES	YES	YES	YES	YES
PF3D7_1103600.1-p1	0	ALP2a	actin-like protein, putative	14	16604884	13481679	12672835	14592912	13849634	11709102	13073522	12931740	10410843	YES	YES	YES	YES	YES	YES
PF3D7_1110700.1-p1	0	ALP1	actin-like protein, putative	10	39308372	36699936	37914148	33656320	34980412	31953180	45612772	43922064	41432340	YES	YES	YES	YES	YES	YES
PF3D7_0103800.1-p1	0	ARP1	actin-related protein	13	72667440	63283468	66417476	87522208	86106176	80993592	78854296	76068664	73609760	YES	YES	YES	YES	YES	YES
PF3D7_0306200.1-p1	0	AHA1	activator of Hsp90 ATPase	12	88932664	77885200	82253056	66034624	67187776	64148660	83423584	82515920	80209384	YES	YES	YES	YES	YES	YES
PF3D7_0308500.1-p1	0	N/A	activator of Hsp90 ATPase, putative	5	57735652	51719016	54539908	52880800	47109728	45200256	57703544	54986232	48550296	YES	YES	YES	YES	YES	YES
PF3D7_0619500.1-p1	0	ACS12	acyl-CoA synthetase	20	48015008	43487308	44275340	47603904	43868852	38899604	44903568	43569568	41385724	YES	YES	YES	YES	YES	YES
PF3D7_1238800.1-p1	0	ACS11	acyl-CoA synthetase	28	325850016	303012864	327286208	270722624	269268576	255844928	276591936	279721632	265145760	YES	YES	YES	YES	YES	YES
PF3D7_0525100.1-p1	0	ACS10	acyl-CoA synthetase	32	538323780	509098176	508852320	474973952	474128032	443791744	508266848	509407904	470499200	YES	YES	YES	YES	YES	YES
PF3D7_1119000.1-p1	0	N/A	acyl-CoA-binding protein, putative	4	18895066	17762818	15674918	15897312	15804330	15579626	14407439	14512325	13976859	YES	YES	YES	YES	YES	YES
PF3D7_1111500.1-p1	0	N/A	acylphosphatase, putative	9	89813696	89237312	86766368	81657880	81156288	81578976	88946120	89627248	85702416	YES	YES	YES	YES	YES	YES
PF3D7_1029600.1-p1	0	ADA	adenosine deaminase	8	6338998	6.93035e+06	6.75661e+06	6813816	7765205	7.27764e+06	6824779	6.35939e+06	8.2852e+06	YES	YES	YES	YES	YES	YES
PF3D7_0520900.1-p1	0	SAHH	adenosylhomocysteinase	21	634829820	593825790	600342780	597678590	586266180	580486020	519415712	510869088	511215136	YES	YES	YES	YES	YES	YES
PF3D7_1008900.1-p1	0	AK1	adenylate kinase	17	200722480	171405056	175059104	176165376	179055648	173284672	186512768	184706448	168650528	YES	YES	YES	YES	YES	YES
PF3D7_0206700.1-p1	0	ADSL	adenylosuccinate lyase	18	163695360	153253680	156455616	158849360	150757424	159438000	143904432	150251568	143497872	YES	YES	YES	YES	YES	YES
PF3D7_1354500.1-p1	0	ADSS	adenylosuccinate synthetase	18	88133896	82171344	86310232	88642504	86346752	83201616	89606744	87763296	86403952	YES	YES	YES	YES	YES	YES
PF3D7_1037300.1-p1	0	ADT	ADP/ATP transporter on adenylate translocase	25	3775384320	3567647490	3735688450	3173091840	2978896900	3004259070	3178451200	3244382720	3197099520	YES	YES	YES	YES	YES	YES
PF3D7_1020900.1-p1	0	ARF1	ADP-ribosylation factor	15	1211858050	1095356800	1091360770	1024122620	975045500	991089280	1152721790	1204422400	1118362750	YES	YES	YES	YES	YES	YES
PF3D7_1244600.1-p1	0	ARFGAP	ADP-ribosylation factor GTPase-activating protein	11	135364464	125544224	121613480	152092544	148954048	126213120	142389632	144290112	132809856	YES	YES	YES	YES	YES	YES
PF3D7_0920500.1-p1	0	N/A	ADP-ribosylation factor, putative	7	25281910	25511308	24014664	15769481	13810279	13382673	16174569	18293810	17880416	YES	YES	YES	YES	YES	YES
PF3D7_1367700.1-p1	0	AlaRS	alanine--tRNA ligase	40	190583456	176566048	177551584	181787504	173783392	167962416	169472512	167105600	154952976	YES	YES	YES	YES	YES	YES
PF3D7_0912400.1-p1	0	N/A	alkaline phosphatase, putative	23	559628290	547280770	537156800	456067808	459827488	412978784	462424608	484557504	431463744	YES	YES	YES	YES	YES	YES
PF3D7_0903700.1-p1	0	N/A	alpha tubulin 1	11	1927619840	1822121470	1960408960	2262512380	1935590400	1699803780	2273443330	2208962300	1986107390	YES	YES	YES	YES	YES	YES
PF3D7_0422300.1-p1	0	N/A	alpha tubulin 2	9	4980936700	4043899900	4322786300	4596478500	4409343000	4467312100	5083736600	4984018400	4730492900	YES	YES	YES	YES	YES	YES
PF3D7_1143000.1-p1	0	N/A	alpha/beta hydrolase, putative	21	313799648	300564064	301045376	252649024	251238656	219998336	294416192	300369664	266495872	YES	YES	YES	YES	YES	YES
PF3D7_0509000.1-p1	0	alphaSNAP	alpha-soluble NSF attachment protein, putative	7	34105708	30690438	32529580	36077096	32266744	33454974	41726400	40612400	34387536	YES	YES	YES	YES	YES	YES
PF3D7_1311200.1-p1	0	N/A	alternative splicing regulator, putative	10	34590792	31092478	34480560	30854716	32775844	31417772	40340164	41203900	35608620	YES	YES	YES	YES	YES	YES
PF3D7_1458400.1-p1	0	ADCL	aminodeoxychorismate lyase	11	112895632	108201560	111933040	92181936	92964960	86179392	93625400	95314320	93633336	YES	YES	YES	YES	YES	YES
PF3D7_1365500.1-p1	0	GCVT	aminomethyltransferase, mitochondrial, putative	18	110102536	98470856	95575208	92358304	90482816	81559912	101192840	97357184	88454808	YES	YES	YES	YES	YES	YES
PF3D7_1454400.1-p1	0	APP	aminopeptidase P	11	28518014	26529688	25915658	27515248	26065744	24570398	21867950	20782416	19584824	YES	YES	YES	YES	YES	YES
PF3D7_0627100.1-p1	0	N/A	ankyrin-repeat protein, putative	11	13464995	10572660	11069199	13275277	11367263	11537793	14070275	13296925	12097387	YES	YES	YES	YES	YES	YES
PF3D7_0528100.1-p1	0	N/A	AP-1 complex subunit beta, putative	33	208112976	173845104	189998240	178726032	167074928	175334848	206124560	201579408	187010464	YES	YES	YES	YES	YES	YES
PF3D7_1455500.1-p1	0	N/A	AP-1 complex subunit gamma, putative	21	67909160	61795140	60835032	54401128	55813928	52582488	62296176	62350056	57599112	YES	YES	YES	YES	YES	YES
PF3D7_1007700.1-p1	0	AP2-I	AP2 domain transcription factor AP2-I	24	65197936	59490724	62632324	67962432	66322248	62906972	61680940	62607768	59173084	YES	YES	YES	YES	YES	YES
PF3D7_0720400.1-p1	0	AIF	apoptosis-inducing factor, putative	23	121925720	115382912	112546696	126146560	123511456	114973168	135906208	125722928	123989472	YES	YES	YES	YES	YES	YES
PF3D7_1132800.1-p1	0	AQP	aquaglyceroporin	3	171598608	192166608	170011584	86647368	90970992	84016880	123923232	134265536	129107040	YES	YES	YES	YES	YES	YES
PF3D7_0906500.1-p1	0	N/A	arginase	12	93041792	85683288	88175792	87388640	92190000	79215400	90018864	91457240	84195072	YES	YES	YES	YES	YES	YES
PF3D7_1218600.1-p1	0	RRS	arginine--tRNA ligase	33	245068736	223746016	230294304	181138992	172337984	174802576	203280160	202972176	184956448	YES	YES	YES	YES	YES	YES
PF3D7_0212900.1-p1	0	ATEL1	arginyl-tRNA--protein transferase	9	36466936	36208200	36078044	33106706	32460604	32331008	29478484	27572842	28288412	YES	YES	YES	YES	YES	YES
PF3D7_0925800.1-p1	0	N/A	armadillo repeat protein, putative	8	9779132	10084235	9817923	8091025	7515751	6.89935e+06	7674964	9041514	7.99566e+06	YES	YES	YES	YES	YES	YES
PF3D7_0415000.1-p1	0	N/A	arsenical pump-driving ATPase, putative	13	55097584	50913592	50926708	47430056	49506108	42795100	52473468	51878584	50128540	YES	YES	YES	YES	YES	YES
PF3D7_1233600.1-p1	0	AARP1	asparagine and aspartate rich protein 1	69	66873664	61997964	61699852	61540352	62536928	59035584	64898132	62154216	63336764	YES	YES	YES	YES	YES	YES
PF3D7_0309500.1-p1	0	AS	asparagine synthetase [glutamine-hydrolyzing], putative	21	309279264	313045632	290065728	316243872	286110688	290468288	287428384	286918112	268529408	YES	YES	YES	YES	YES	YES
PF3D7_0105700.1-p1	0	N/A	asparagine-rich antigen Pfa35-2	58	134295152	119273960	119017944	110043568	120170736	111325608	122799528	121550304	117070064	YES	YES	YES	YES	YES	YES
PF3D7_0211800.1-p1	0	AsnRS	asparagine--tRNA ligase	21	199120544	181725472	186370640	163435456	157574336	165812560	186556688	185726128	177875920	YES	YES	YES	YES	YES	YES
PF3D7_1344800.1-p1	0	ATCase	aspartate carbamoyltransferase	20	187681936	173754928	174500832	182652768	178292784	163333280	161878256	158611104	146162032	YES	YES	YES	YES	YES	YES
PF3D7_0204500.1-p1	0	AspAT	aspartate transaminase	10	17242696	14448798	17766158	15242192	18292560	16027025	18034108	14852374	17028268	YES	YES	YES	YES	YES	YES
PF3D7_0102900.1-p1	0	N/A	aspartate--tRNA ligase	26	344810464	303508192	318267808	234843104	227157312	218565952	256257872	247534288	243720624	YES	YES	YES	YES	YES	YES
PF3D7_1464700.1-p1	0	N/A	ATP synthase (C/AC39) subunit, putative	22	291658336	295248768	281556224	301605312	279058848	280653984	281008000	289373728	278894080	YES	YES	YES	YES	YES	YES
PF3D7_1125100.1-p1	0	ICAP2	ATP synthase F0 subunit b-like protein, putative	22	279718624	263976208	273691136	289736896	270786208	284864384	259367264	264081184	269068640	YES	YES	YES	YES	YES	YES
PF3D7_0311800.1-p1	0	N/A	ATP synthase F0 subunit d-like protein, putative	26	257658208	244867824	252362288	247349840	232225568	228603376	239900256	243145568	218675840	YES	YES	YES	YES	YES	YES
PF3D7_0217100.1-p1	0	N/A	ATP synthase subunit alpha, mitochondrial	31	1156718460	1063930370	1081762690	1202204930	1134526460	1136024830	1251302780	1206880900	1111064580	YES	YES	YES	YES	YES	YES
PF3D7_1235700.1-p1	0	N/A	ATP synthase subunit beta, mitochondrial	29	659032450	616840000	615836480	824802620	801308670	745112830	733897090	702818750	651249340	YES	YES	YES	YES	YES	YES
PF3D7_1147700.1-p1	0	N/A	ATP synthase subunit delta, mitochondrial, putative	7	7830922	6436330	6923539	7272987	6326391	5302386	12651990	10427693	9372018	YES	YES	YES	YES	YES	YES
PF3D7_1311300.1-p1	0	N/A	ATP synthase subunit gamma, mitochondrial	14	140822944	131539512	134386800	116546256	121315008	104656928	136334864	134936448	132456640	YES	YES	YES	YES	YES	YES
PF3D7_1310000.1-p1	0	OSCP	ATP synthase subunit O, mitochondrial, putative	13	142884768	136333776	141843280	164757136	162723552	140035936	157190208	153991776	135391792	YES	YES	YES	YES	YES	YES
PF3D7_1024300.1-p1	0	N/A	ATP synthase-associated protein, putative	7	26283480	24685840	24251620	18356652	20123148	17220318	19625476	19636892	17936808	YES	YES	YES	YES	YES	YES
PF3D7_0815400.1-p1	0	N/A	ATP synthase-associated protein, putative	7	19688398	18244228	20720294	19101634	18910814	18616852	29562048	28048336	28005034	YES	YES	YES	YES	YES	YES
PF3D7_1303000.1-p1	0	N/A	ATP synthase-associated protein, putative	6	114511616	111517752	118654768	85015416	86127152	82713904	90167056	98056704	98018472	YES	YES	YES	YES	YES	YES
PF3D7_0107400.1-p1	0	N/A	ATP synthase-associated protein, putative	8	111667376	97697168	97656456	99137184	97274728	91205736	102928568	105134672	100247768	YES	YES	YES	YES	YES	YES
PF3D7_0620100.1-p1	0	N/A	ATP synthase-associated protein, putative	5	124074016	115855880	109964568	116059672	105855456	99973888	116353120	113908240	103489160	YES	YES	YES	YES	YES	YES
PF3D7_1142800.1-p1	0	N/A	ATP synthase-associated protein, putative	16	175282096	174765568	176895904	161292624	169032928	162889024	167714256	171802528	168906304	YES	YES	YES	YES	YES	YES
PF3D7_0611300.1-p1	0	N/A	ATP synthase-associated protein, putative	11	229483296	223185088	206189664	226346816	236442784	220149312	215838704	220285056	220215008	YES	YES	YES	YES	YES	YES
PF3D7_0626700.1-p1	0	N/A	ATPase	12	128893000	122618312	118503576	124039184	140025408	110627608	120645216	124288240	105219960	YES	YES	YES	YES	YES	YES
PF3D7_0915400.1-p1	0	PFK9	ATP-dependent 6-phosphofructokinase	69	771624510	685944450	723741820	709248190	713479360	668291710	769346430	749334270	728506940	YES	YES	YES	YES	YES	YES
PF3D7_0907400.1-p1	0	ClpY	ATP-dependent protease ATPase subunit ClpY	23	63027504	54731180	55500588	47997364	49773140	46020036	53294356	52340692	49889924	YES	YES	YES	YES	YES	YES
PF3D7_1230400.1-p1	0	ClpQ	ATP-dependent protease subunit ClpQ	5	147192352	126562848	121843248	119051184	127911216	111876968	115619568	116280264	109320560	YES	YES	YES	YES	YES	YES
PF3D7_0810600.1-p1	0	DBP1	ATP-dependent RNA helicase DBP1, putative	50	1957062530	1839438590	1906635650	1889322500	1849878780	1832557570	2061423360	2081007490	1959520770	YES	YES	YES	YES	YES	YES
PF3D7_1459000.1-p1	0	DBP5	ATP-dependent RNA helicase DBP5	26	320057024	284000224	298917344	282285152	280224000	285835712	303720032	292682752	269543648	YES	YES	YES	YES	YES	YES
PF3D7_0521700.1-p1	0	DDX1	ATP-dependent RNA helicase DDX1, putative	21	119228264	110721136	111814832	111407248	104441144	108141656	125219680	122362040	115607008	YES	YES	YES	YES	YES	YES
PF3D7_0527900.1-p1	0	DDX41	ATP-dependent RNA helicase DDX41, putative	8	5276450	5727953	5.9625e+06	7.41895e+06	6.9008e+06	6453860	7.12079e+06	8.08719e+06	6921555	YES	YES	YES	YES	YES	YES
PF3D7_1445900.1-p1	0	DDX5	ATP-dependent RNA helicase DDX5, putative	36	469867616	450946592	456371104	464677344	471842528	433143072	485401312	461315744	452307136	YES	YES	YES	YES	YES	YES
PF3D7_0320800.1-p1	0	DOZI	ATP-dependent RNA helicase DDX6	33	3329833220	3164966660	3162371070	3448420610	3517515010	3232097020	3477304320	3487451900	3285770750	YES	YES	YES	YES	YES	YES
PF3D7_0903400.1-p1	0	DDX60	ATP-dependent RNA helicase DDX60, putative	57	188101936	180837472	170511936	159209424	164768064	155882448	174931696	175755952	171147856	YES	YES	YES	YES	YES	YES
PF3D7_1445200.1-p1	0	MAK5	ATP-dependent RNA helicase MAK5, putative	4	3.34303e+06	2437507	2957088	4.10046e+06	3.18269e+06	3238456	4.63016e+06	3649797	3.39152e+06	YES	YES	YES	YES	YES	YES
PF3D7_0209800.1-p1	0	UAP56	ATP-dependent RNA helicase UAP56	31	1656500220	1506949120	1558892290	1821071870	1760813700	1649574780	1882902020	1785677820	1630121470	YES	YES	YES	YES	YES	YES
PF3D7_0602100.1-p1	0	N/A	ATP-dependent RNA helicase, putative	20	26646452	24000350	25381012	22795562	23154802	20689958	26614674	26379678	23441114	YES	YES	YES	YES	YES	YES
PF3D7_1464900.1-p1	0	N/A	ATP-dependent zinc metalloprotease FTSH, putative	16	39401992	39056628	35329228	42116528	43396400	38272872	35205736	36760748	35278056	YES	YES	YES	YES	YES	YES
PF3D7_1019900.1-p1	0	ATG8	autophagy-related protein 8	4	29763700	30408984	36262944	28179070	32343144	23032748	29674252	26908264	21775972	YES	YES	YES	YES	YES	YES
PF3D7_1459800.1-p1	0	N/A	bax inhibitor 1, putative	3	16001761	16845746	16621158	15595550	16063470	15886914	12934898	12276691	14491218	YES	YES	YES	YES	YES	YES
PF3D7_0417200.1-p1	0	DHFR-TS	bifunctional dihydrofolate reductase-thymidylate synthase	21	168551536	156818208	159425360	150504896	152226176	151908064	164081888	159395088	149570464	YES	YES	YES	YES	YES	YES
PF3D7_1128400.1-p1	0	FPPS/GGPPS	bifunctional farnesyl/geranylgeranyl diphosphate synthase	18	110387176	110225968	109156528	81587336	79946296	84570736	94092160	97752000	100429424	YES	YES	YES	YES	YES	YES
PF3D7_1033700.1-p1	0	BDP1	bromodomain protein 1	11	41523360	38460732	34994688	35791416	39347896	34769900	39116528	39795360	37199764	YES	YES	YES	YES	YES	YES
PF3D7_0217500.1-p1	0	CDPK1	calcium-dependent protein kinase 1	26	222456672	211951872	218361440	248695920	234768112	227670144	247220192	231104896	218654480	YES	YES	YES	YES	YES	YES
PF3D7_0717500.1-p1	0	CDPK4	calcium-dependent protein kinase 4	30	779283710	737258370	767756030	861229180	914164420	826264260	823230460	827109500	778605060	YES	YES	YES	YES	YES	YES
PF3D7_0106300.1-p1	0	ATP6	calcium-transporting ATPase	40	510667328	482354112	505651776	475907040	466572160	449418080	476951776	475692448	449645536	YES	YES	YES	YES	YES	YES
PF3D7_1238100.1-p1	0	N/A	calcyclin binding protein, putative	22	501638272	394638176	470195808	512396512	480921600	514242336	557676800	528272224	440843584	YES	YES	YES	YES	YES	YES
PF3D7_0933200.1-p1	0	N/A	calcyclin-binding protein, putative	10	177622256	163069392	165022000	138840960	140673296	130691024	148425008	147798368	140730160	YES	YES	YES	YES	YES	YES
PF3D7_1447800.1-p1	0	N/A	calponin homology domain-containing protein, putative	23	17370270	15884320	16560780	17416052	15846126	15293970	18892554	18890158	18753188	YES	YES	YES	YES	YES	YES
PF3D7_0934800.1-p1	0	PKAc	cAMP-dependent protein kinase catalytic subunit	8	45057596	40290932	43184032	39196768	42216156	36444164	33701036	36036168	34637048	YES	YES	YES	YES	YES	YES
PF3D7_1223100.1-p1	0	PKAr	cAMP-dependent protein kinase regulatory subunit	31	294773152	277624768	287931456	228920608	251878576	234129072	254603248	265428272	260676864	YES	YES	YES	YES	YES	YES
PF3D7_1308200.1-p1	0	cpsSII	carbamoyl phosphate synthetase	46	196212816	182548672	183661776	180867888	176371216	167417472	167101632	166053376	155169024	YES	YES	YES	YES	YES	YES
PF3D7_1136500.2-p1	0	CK1	casein kinase 1	28	987193470	964377150	989731580	959900100	973991170	916237630	973749500	995309570	923908480	YES	YES	YES	YES	YES	YES
PF3D7_1108400.1-p1	0	CK2alpha	casein kinase 2, alpha subunit	24	384263616	357601856	351302720	341129248	325380256	303626560	354706496	357686816	358838208	YES	YES	YES	YES	YES	YES
PF3D7_1342400.1-p1	0	CK2beta2	casein kinase II beta chain	9	154365168	142211040	141379888	120004896	136890176	104355840	119450880	107028800	101851344	YES	YES	YES	YES	YES	YES
PF3D7_1103700.1-p1	0	CK2beta1	casein kinase II beta chain	8	180099136	180098608	174504912	172847856	157030240	157556512	158045536	171525280	177485376	YES	YES	YES	YES	YES	YES
PF3D7_0319200.1-p1	0	CCR4-4	CCR4 domain-containing protein 4, putative	8	9547406	11110584	9667015	10390733	11594750	10192894	10748564	11242836	9611662	YES	YES	YES	YES	YES	YES
PF3D7_0811300.1-p1	0	CAF1	CCR4-associated factor 1	4	6764405	5693255	5976472	6611514	5.50251e+06	4928353	8572315	8564279	7487183	YES	YES	YES	YES	YES	YES
PF3D7_1103800.1-p1	0	NOT1	CCR4-NOT transcription complex subunit 1, putative	94	573579010	540341440	571806210	508172032	496874816	491207648	610987200	594478080	582927100	YES	YES	YES	YES	YES	YES
PF3D7_1128600.1-p1	0	NOT2	CCR4-NOT transcription complex subunit 2, putative	13	39024272	38126792	35207128	38601600	38345132	34175080	40681044	37722064	35776168	YES	YES	YES	YES	YES	YES
PF3D7_0415300.1-p1	0	CRK3	cdc2-related protein kinase 3	6	21580054	19973652	30557178	26930740	27230060	25505068	25488602	25769624	34708756	YES	YES	YES	YES	YES	YES
PF3D7_1315600.1-p1	0	PIS	CDP-diacylglycerol--inositol 3-phosphatidyltransferase	5	16881094	13512690	16551472	11601295	12081696	10088360	10007450	8140056	9895427	YES	YES	YES	YES	YES	YES
PF3D7_0529500.1-p1	0	N/A	cell cycle regulator protein, putative	5	22670990	21528212	19560280	18126958	16882892	15083174	17154496	16876540	15028221	YES	YES	YES	YES	YES	YES
PF3D7_0619400.1-p1	0	N/A	cell division cycle protein 48 homologue, putative	66	2914099970	2688956930	2777375230	2660906750	2639010050	2602200320	2925758210	2899026940	2867773700	YES	YES	YES	YES	YES	YES
PF3D7_1446600.1-p1	0	CEN2	centrin-2	8	44694920	43495320	38431764	48186592	44128556	44521380	57790464	58965496	53671084	YES	YES	YES	YES	YES	YES
PF3D7_0709100.1-p1	0	N/A	Cg1 protein	8	12710119	12411555	12334729	14146062	13449968	13219984	11640961	12967339	11931098	YES	YES	YES	YES	YES	YES
PF3D7_1436600.1-p1	0	PKG	cGMP-dependent protein kinase	26	78608072	73386936	70862968	75965496	82162128	73505664	80099632	72538992	66728380	YES	YES	YES	YES	YES	YES
PF3D7_1334200.1-p1	0	N/A	chaperone binding protein, putative	17	71289216	58154640	54848624	49935248	53923920	50926968	54795132	48694556	46344780	YES	YES	YES	YES	YES	YES
PF3D7_0816600.1-p1	0	ClpB1	chaperone protein ClpB1	42	291754976	275816384	275029760	297349536	292398112	268151664	273446944	280815776	261499872	YES	YES	YES	YES	YES	YES
PF3D7_0709000.1-p1	0	CRT	chloroquine resistance transporter	7	174558640	165129488	175772800	107787640	101759680	91450240	92053608	90152688	83418864	YES	YES	YES	YES	YES	YES
PF3D7_1401800.1-p1	0	CK	choline kinase	8	54529844	46885512	45768856	35901232	38053252	34105284	49267252	46332176	42632624	YES	YES	YES	YES	YES	YES
PF3D7_0110700.1-p1	0	N/A	chromatin assembly factor 1 protein WD40 domain, putative	20	732839620	685734780	662711100	803263810	785680130	752731840	744473860	740334660	690703680	YES	YES	YES	YES	YES	YES
PF3D7_1023900.1-p1	0	CHD1	chromodomain-helicase-DNA-binding protein 1 homolog, putative	34	84522688	76879576	80246016	75928264	77410616	76274568	74591048	73272392	72131240	YES	YES	YES	YES	YES	YES
PF3D7_1449100.1-p1	0	N/A	CLASP domain-containing protein, putative	17	42559328	41784096	41348184	41624792	41260212	39685740	42190980	42822536	42260616	YES	YES	YES	YES	YES	YES
PF3D7_1219100.1-p1	0	N/A	clathrin heavy chain, putative	74	575678780	528941056	550257660	517467872	509487296	498810400	605241600	579612480	555831040	YES	YES	YES	YES	YES	YES
PF3D7_1438500.1-p1	0	CPSF3	cleavage and polyadenylation specificity factor subunit 3, putative	9	33760360	33047154	28275644	33245006	30632442	30587580	32509428	34360888	31908310	YES	YES	YES	YES	YES	YES
PF3D7_1137300.1-p1	0	N/A	CLPTM1 domain-containing protein, putative	19	196360976	190582672	193990048	179103168	179052016	162856544	169341008	170807728	165243760	YES	YES	YES	YES	YES	YES
PF3D7_0606700.1-p1	0	N/A	coatomer alpha subunit, putative	51	267795552	259162960	259558112	236214272	223716928	219467056	253232816	249932720	232362176	YES	YES	YES	YES	YES	YES
PF3D7_0905900.1-p1	0	SEC27	coatomer subunit beta, putative	27	206371136	195458608	201721040	184883104	186750912	178872096	195059648	199679712	180822720	YES	YES	YES	YES	YES	YES
PF3D7_1429800.1-p1	0	N/A	coatomer subunit beta, putative	42	304440448	287444992	293358752	286098272	287029088	271180768	287393536	289271680	285907392	YES	YES	YES	YES	YES	YES
PF3D7_1134800.1-p1	0	N/A	coatomer subunit delta	11	120582192	104823968	105316336	113878144	108570800	104449232	115586272	111942848	103575840	YES	YES	YES	YES	YES	YES
PF3D7_0808400.1-p1	0	SEC28	coatomer subunit epsilon, putative	9	48642592	44422648	45756412	43328584	41120988	43206840	47104132	45650760	44886308	YES	YES	YES	YES	YES	YES
PF3D7_1145100.1-p1	0	SEC21	coatomer subunit gamma, putative	37	203092800	194155344	200718560	178895504	172890736	168242096	205395200	207006176	197358144	YES	YES	YES	YES	YES	YES
PF3D7_0415400.1-p1	0	N/A	coatomer subunit zeta, putative	4	23442172	21759884	26063500	25431178	27113254	23780400	28031268	28154944	25917748	YES	YES	YES	YES	YES	YES
PF3D7_1105800.1-p1	0	N/A	conserved Apicomplexan protein, unknown function	17	317091712	301077088	299706752	380937792	374609536	359435808	413983904	407525408	388698400	YES	YES	YES	YES	YES	YES
PF3D7_0305300.1-p1	0	N/A	conserved Plasmodium membrane protein, unknown function	7	41036828	38275016	37346336	34504988	32648760	31806774	38493868	38485044	37158264	YES	YES	YES	YES	YES	YES
PF3D7_1248600.1-p1	0	N/A	conserved Plasmodium protein, unknown function	5	560158	559682	454320	607997	486842	389353	1077287	1.10206e+06	729852	YES	YES	YES	YES	YES	YES
PF3D7_1238500.1-p1	0	N/A	conserved Plasmodium protein, unknown function	9	5.28926e+06	5.689e+06	4.76729e+06	3244382	3245574	3.15378e+06	3.86088e+06	3.56182e+06	2.79089e+06	YES	YES	YES	YES	YES	YES
PF3D7_0527600.1-p1	0	N/A	conserved Plasmodium protein, unknown function	6	6.34771e+06	5837841	6.11019e+06	5.29238e+06	6257628	6223413	6.46954e+06	6319412	5499395	YES	YES	YES	YES	YES	YES
PF3D7_0410800.1-p1	0	N/A	conserved Plasmodium protein, unknown function	15	7.4482e+06	12205050	9876337	7.37355e+06	8.08285e+06	7006370	10380289	7.82468e+06	7.11076e+06	YES	YES	YES	YES	YES	YES
PF3D7_1024500.1-p1	0	N/A	conserved Plasmodium protein, unknown function	3	5448723	5.23778e+06	5219604	5841826	6.22681e+06	5909433	6.88894e+06	7.05314e+06	7185037	YES	YES	YES	YES	YES	YES
PF3D7_0423600.1-p1	0	N/A	conserved Plasmodium protein, unknown function	8	7239831	7525945	6214213	8160874	8556825	9372258	7.43253e+06	8186000	7.42384e+06	YES	YES	YES	YES	YES	YES
PF3D7_0714200.1-p1	0	N/A	conserved Plasmodium protein, unknown function	10	8.25508e+06	8801719	7980931	8944018	8824814	8668720	7960779	7.92805e+06	8311885	YES	YES	YES	YES	YES	YES
PF3D7_1010900.1-p1	0	N/A	conserved Plasmodium protein, unknown function	4	13705627	11519590	10747332	8.26941e+06	8.34634e+06	6.65534e+06	9963178	9179007	8.38655e+06	YES	YES	YES	YES	YES	YES
PF3D7_1122400.1-p1	0	N/A	conserved Plasmodium protein, unknown function	6	11630603	10978877	11048554	12234594	12510844	10502265	11942063	11791116	10713073	YES	YES	YES	YES	YES	YES
PF3D7_1466900.1-p1	0	N/A	conserved Plasmodium protein, unknown function	17	11248584	11241901	10544473	11747730	13321085	12077468	12465226	12856509	12154232	YES	YES	YES	YES	YES	YES
PF3D7_0210900.1-p1	0	N/A	conserved Plasmodium protein, unknown function	4	16518430	13746789	13599438	16350730	16847474	14994968	15424850	15437090	14233607	YES	YES	YES	YES	YES	YES
PF3D7_1469100.1-p1	0	N/A	conserved Plasmodium protein, unknown function	5	14938885	22187408	23833264	19487048	9972376	6825393	23382780	19587334	14420694	YES	YES	YES	YES	YES	YES
PF3D7_1425900.1-p1	0	N/A	conserved Plasmodium protein, unknown function	6	22719300	19750108	21577800	18133276	17141644	14778248	15913820	15331960	14596980	YES	YES	YES	YES	YES	YES
PF3D7_0204200.1-p1	0	N/A	conserved Plasmodium protein, unknown function	7	20425548	19398714	18614392	15800976	15960245	14946316	14263224	15228034	14636467	YES	YES	YES	YES	YES	YES
PF3D7_1142100.1-p1	0	N/A	conserved Plasmodium protein, unknown function	26	19050026	19041066	18047508	18158950	18988642	16016131	18107486	19839014	17949748	YES	YES	YES	YES	YES	YES
PF3D7_1362700.1-p1	0	N/A	conserved Plasmodium protein, unknown function	14	19952796	17918194	18323968	17509776	19994862	16703968	19784236	20128518	18695390	YES	YES	YES	YES	YES	YES
PF3D7_1451000.1-p1	0	N/A	conserved Plasmodium protein, unknown function	10	25190676	20470648	21849182	20961966	21393020	17562530	20324062	21174320	19475712	YES	YES	YES	YES	YES	YES
PF3D7_0821000.1-p1	0	N/A	conserved Plasmodium protein, unknown function	5	28004696	25349920	27690782	33746872	31821116	26729208	26043504	25339148	22881222	YES	YES	YES	YES	YES	YES
PF3D7_1470700.1-p1	0	N/A	conserved Plasmodium protein, unknown function	8	27159340	26210164	26847868	18830416	18955968	21963112	22232678	23171590	23127612	YES	YES	YES	YES	YES	YES
PF3D7_1146800.1-p1	0	N/A	conserved Plasmodium protein, unknown function	26	31052358	28692670	30300236	27497650	32009314	23134252	30874202	30910170	25347946	YES	YES	YES	YES	YES	YES
PF3D7_0318300.1-p1	0	N/A	conserved Plasmodium protein, unknown function	10	20953526	18889284	20304164	21931416	18415934	19183210	22845000	28308188	26002024	YES	YES	YES	YES	YES	YES
PF3D7_0529000.1-p1	0	N/A	conserved Plasmodium protein, unknown function	8	22048888	22939052	26301466	20975148	22667706	21221350	27938828	30012928	28196050	YES	YES	YES	YES	YES	YES
PF3D7_1459600.1-p1	0	N/A	conserved Plasmodium protein, unknown function	17	26664072	23587078	24822948	28670874	26432848	24904668	31811884	32214064	29083676	YES	YES	YES	YES	YES	YES
PF3D7_1236900.1-p1	0	N/A	conserved Plasmodium protein, unknown function	6	32075612	26621336	33080848	19655522	20615482	18330140	34121708	30867748	32520508	YES	YES	YES	YES	YES	YES
PF3D7_1227700.1-p1	0	N/A	conserved Plasmodium protein, unknown function	15	33751644	33817272	37974860	35984156	35345156	33216720	34392308	31865944	32959644	YES	YES	YES	YES	YES	YES
PF3D7_1213900.1-p1	0	N/A	conserved Plasmodium protein, unknown function	19	37606612	35363888	38310776	30864000	35183312	30177056	35696328	36080960	33701708	YES	YES	YES	YES	YES	YES
PF3D7_0422600.1-p1	0	N/A	conserved Plasmodium protein, unknown function	8	54225468	55061372	47180992	31054928	32582802	30563044	39202348	42186196	36149816	YES	YES	YES	YES	YES	YES
PF3D7_0720500.1-p1	0	N/A	conserved Plasmodium protein, unknown function	5	34653836	37965832	35426440	27026468	26502260	27684428	31369616	31382956	36767116	YES	YES	YES	YES	YES	YES
PF3D7_0404300.1-p1	0	N/A	conserved Plasmodium protein, unknown function	11	44999072	44534728	43869096	45211336	45228172	40899124	47269704	40930684	37138744	YES	YES	YES	YES	YES	YES
PF3D7_1222100.1-p1	0	N/A	conserved Plasmodium protein, unknown function	13	35090888	34847492	35420356	44653492	39515624	39026768	45940024	42132648	40860548	YES	YES	YES	YES	YES	YES
PF3D7_1369400.1-p1	0	N/A	conserved Plasmodium protein, unknown function	33	55543840	54266296	52311044	33632140	34293988	34430000	49738408	49875888	46054140	YES	YES	YES	YES	YES	YES
PF3D7_1241200.1-p1	0	N/A	conserved Plasmodium protein, unknown function	30	56172480	51275328	49183576	59501244	55587032	44843992	60920256	53378144	46757444	YES	YES	YES	YES	YES	YES
PF3D7_1322200.1-p1	0	N/A	conserved Plasmodium protein, unknown function	40	50937856	47701512	48022880	41677736	40359472	38155508	52217160	50139176	47246340	YES	YES	YES	YES	YES	YES
PF3D7_0522100.1-p1	0	N/A	conserved Plasmodium protein, unknown function	27	50103484	44263152	48521144	46635048	45581060	43677708	53463176	52866540	48897536	YES	YES	YES	YES	YES	YES
PF3D7_0208800.1-p1	0	N/A	conserved Plasmodium protein, unknown function	9	54083488	49903496	50333212	53032668	55776048	46871732	51698260	51575848	50481608	YES	YES	YES	YES	YES	YES
PF3D7_1404900.1-p1	0	N/A	conserved Plasmodium protein, unknown function	12	49149744	48502688	51889928	53145840	55855228	48024888	53022832	56104424	56256240	YES	YES	YES	YES	YES	YES
PF3D7_0604500.1-p1	0	N/A	conserved Plasmodium protein, unknown function	39	78803000	73707232	69191920	67185320	69008032	57000088	71232232	70528024	60662128	YES	YES	YES	YES	YES	YES
PF3D7_1118000.1-p1	0	N/A	conserved Plasmodium protein, unknown function	11	81624800	73213688	74781576	56578876	57249008	54875104	65829236	65202560	62499824	YES	YES	YES	YES	YES	YES
PF3D7_1314100.1-p1	0	N/A	conserved Plasmodium protein, unknown function	21	88614888	78492624	85279024	76249064	73973152	73841528	76234752	82516704	71144408	YES	YES	YES	YES	YES	YES
PF3D7_0317300.1-p1	0	N/A	conserved Plasmodium protein, unknown function	18	39393084	66353208	61069172	57996724	75969784	69388880	42452100	48963024	73708544	YES	YES	YES	YES	YES	YES
PF3D7_0905000.1-p1	0	N/A	conserved Plasmodium protein, unknown function	14	92693552	82963144	93028624	86493472	88990024	89957688	86922616	84131776	78271520	YES	YES	YES	YES	YES	YES
PF3D7_1425700.1-p1	0	N/A	conserved Plasmodium protein, unknown function	12	72605528	48879664	56620084	47554044	46909232	42311860	58287200	54063316	83653544	YES	YES	YES	YES	YES	YES
PF3D7_1419700.1-p1	0	N/A	conserved Plasmodium protein, unknown function	13	82849760	79713504	79664936	89150440	91330560	86997584	91525312	87408896	85878560	YES	YES	YES	YES	YES	YES
PF3D7_1210600.1-p1	0	N/A	conserved Plasmodium protein, unknown function	25	79992304	72735448	75804840	80301296	78123344	68702584	89802392	93178544	86615568	YES	YES	YES	YES	YES	YES
PF3D7_0217900.1-p1	0	N/A	conserved Plasmodium protein, unknown function	11	95837616	87490616	81819512	80627616	74310136	71209376	94960640	97488112	87589952	YES	YES	YES	YES	YES	YES
PF3D7_0323800.1-p1	0	N/A	conserved Plasmodium protein, unknown function	29	92592000	87092024	85871416	88341832	87921536	81830760	88922312	88428728	87767224	YES	YES	YES	YES	YES	YES
PF3D7_1474400.1-p1	0	N/A	conserved Plasmodium protein, unknown function	27	102030792	101359760	97735128	84098680	89760176	84743904	99418712	96728264	96358552	YES	YES	YES	YES	YES	YES
PF3D7_0706500.1-p1	0	N/A	conserved Plasmodium protein, unknown function	21	111841224	111852088	107679408	104967672	99643280	93639608	110076328	110916208	101088528	YES	YES	YES	YES	YES	YES
PF3D7_0913400.1-p1	0	N/A	conserved Plasmodium protein, unknown function	6	111977344	102021408	88677552	111881176	106496088	107334528	114378200	106804568	103067112	YES	YES	YES	YES	YES	YES
PF3D7_1456700.1-p1	0	N/A	conserved Plasmodium protein, unknown function	15	120697720	115041904	116440880	95851880	92126384	91715000	124774496	118797872	109498584	YES	YES	YES	YES	YES	YES
PF3D7_1326000.1-p1	0	N/A	conserved Plasmodium protein, unknown function	10	161823920	149772320	166759184	109948608	107482160	102107960	131266232	123485824	110091120	YES	YES	YES	YES	YES	YES
PF3D7_1036900.1-p1	0	N/A	conserved Plasmodium protein, unknown function	49	118605208	108811104	111245888	108821016	110119648	105060632	116497272	117682720	114567472	YES	YES	YES	YES	YES	YES
PF3D7_0713700.1-p1	0	N/A	conserved Plasmodium protein, unknown function	9	159625360	137652848	141663728	133888000	135888608	131357080	121912096	120431112	119477192	YES	YES	YES	YES	YES	YES
PF3D7_1445700.1-p1	0	N/A	conserved Plasmodium protein, unknown function	19	123378224	116876392	120026984	128157256	132433424	124225760	156791040	161305776	148073792	YES	YES	YES	YES	YES	YES
PF3D7_1002900.1-p1	0	N/A	conserved Plasmodium protein, unknown function	5	172323856	165292624	165541680	172836080	171988672	150893056	160427968	161635712	154647104	YES	YES	YES	YES	YES	YES
PF3D7_0606600.1-p1	0	N/A	conserved Plasmodium protein, unknown function	53	182743872	169539360	170965936	165140336	164730768	157663840	180791888	188310576	169294800	YES	YES	YES	YES	YES	YES
PF3D7_1423700.1-p1	0	N/A	conserved Plasmodium protein, unknown function	40	174711712	169624192	171818816	163470112	167783344	164234928	161763056	177555040	169454944	YES	YES	YES	YES	YES	YES
PF3D7_1013300.1-p1	0	N/A	conserved Plasmodium protein, unknown function	24	194924624	177370704	193215472	202675072	186138496	186743760	186085200	188667600	185475504	YES	YES	YES	YES	YES	YES
PF3D7_1206800.1-p1	0	N/A	conserved Plasmodium protein, unknown function	20	233769520	216158656	227238000	192583824	191104768	178140928	217871504	220027392	203560496	YES	YES	YES	YES	YES	YES
PF3D7_0621100.1-p1	0	N/A	conserved Plasmodium protein, unknown function	55	391835168	361607040	371122848	363396768	372769952	343756320	416078176	409441024	398674720	YES	YES	YES	YES	YES	YES
PF3D7_1327300.1-p1	0	N/A	conserved Plasmodium protein, unknown function	74	1728582270	1594097660	1623703420	1697470340	1692838270	1612450180	1701073540	1695562370	1632097790	YES	YES	YES	YES	YES	YES
PF3D7_0111400.1-p1	0	GEXP19	conserved Plasmodium protein, unknown function	15	13292179	12332966	13241064	12063316	13042179	10481629	12629313	12826889	12822552	YES	YES	YES	YES	YES	YES
PF3D7_0108300.1-p1	0	ARP	conserved Plasmodium protein, unknown function	39	106173768	101943168	98309976	92630568	96672904	85545072	98009832	101457400	94527688	YES	YES	YES	YES	YES	YES
PF3D7_1209700.1-p1	0	N/A	conserved protein, unknown function	3	1.08172e+06	987304	920449	765431	1.17903e+06	1.46115e+06	1100241	606136	863068	YES	YES	YES	YES	YES	YES
PF3D7_1323600.1-p1	0	N/A	conserved protein, unknown function	7	8630802	7626898	7851675	11350570	10828276	9415925	9357643	10510055	9730776	YES	YES	YES	YES	YES	YES
PF3D7_0710100.1-p1	0	N/A	conserved protein, unknown function	7	16021682	12403707	12893903	11187101	11691860	11652827	11715121	9277754	9778084	YES	YES	YES	YES	YES	YES
PF3D7_1346600.1-p1	0	N/A	conserved protein, unknown function	5	8474500	9917893	10019586	8510991	7532855	6511527	10889311	9501130	11445142	YES	YES	YES	YES	YES	YES
PF3D7_1369500.1-p1	0	N/A	conserved protein, unknown function	12	18152660	16604866	15639972	13543894	13884377	13036306	14784538	14606904	14246619	YES	YES	YES	YES	YES	YES
PF3D7_0813400.1-p1	0	N/A	conserved protein, unknown function	5	18979792	16140387	15809283	18161758	18949740	18030788	13681108	15378168	15348185	YES	YES	YES	YES	YES	YES
PF3D7_0909600.1-p1	0	N/A	conserved protein, unknown function	10	20086416	19748178	18561852	17751270	15372944	13696664	18891472	17870366	15401681	YES	YES	YES	YES	YES	YES
PF3D7_1121100.1-p1	0	N/A	conserved protein, unknown function	26	18935436	17485276	17554642	19728366	19599236	16448943	19520128	20552444	17404192	YES	YES	YES	YES	YES	YES
PF3D7_0209400.1-p1	0	N/A	conserved protein, unknown function	7	26453106	24693570	23526358	15854145	16238313	14865136	18072992	18886766	17994390	YES	YES	YES	YES	YES	YES
PF3D7_1447700.1-p1	0	N/A	conserved protein, unknown function	9	28664446	25518618	24623220	26198254	23128392	19370940	24233056	21212902	20354664	YES	YES	YES	YES	YES	YES
PF3D7_0104500.1-p1	0	N/A	conserved protein, unknown function	8	29130096	25598602	26327404	28758870	26898142	26011502	28687604	28274984	23088900	YES	YES	YES	YES	YES	YES
PF3D7_0213700.1-p1	0	N/A	conserved protein, unknown function	4	31176680	32496106	33424492	25725766	28677940	25936594	27461312	25176172	24511554	YES	YES	YES	YES	YES	YES
PF3D7_0914400.1-p1	0	N/A	conserved protein, unknown function	11	40679784	36026728	37666132	33681292	35080264	34736264	25689498	26043628	25598024	YES	YES	YES	YES	YES	YES
PF3D7_0618200.1-p1	0	N/A	conserved protein, unknown function	5	30463588	22752792	24029596	27652806	26164472	26262020	34168936	31236024	28202184	YES	YES	YES	YES	YES	YES
PF3D7_1306200.1-p1	0	N/A	conserved protein, unknown function	13	39792728	36635960	38051140	28881376	33055276	27243568	28569858	26431512	28659436	YES	YES	YES	YES	YES	YES
PF3D7_0907500.1-p1	0	N/A	conserved protein, unknown function	9	40691908	40524732	38831000	23533672	24136018	22716876	31215340	33948008	30937040	YES	YES	YES	YES	YES	YES
PF3D7_0410600.1-p1	0	N/A	conserved protein, unknown function	8	38468464	34835896	35713224	38605100	38560268	38211368	41825464	44609204	36310252	YES	YES	YES	YES	YES	YES
PF3D7_1322800.1-p1	0	N/A	conserved protein, unknown function	6	40890676	42496692	39472680	43465740	40892928	40824248	52309236	46472720	36647432	YES	YES	YES	YES	YES	YES
PF3D7_1351100.1-p1	0	N/A	conserved protein, unknown function	9	47508232	46383544	46732620	42192160	43242796	38174228	42721712	44881612	40803092	YES	YES	YES	YES	YES	YES
PF3D7_1117300.1-p1	0	N/A	conserved protein, unknown function	3	79557456	76823184	66570624	60009396	59602760	49426448	53035536	53022872	47346068	YES	YES	YES	YES	YES	YES
PF3D7_1025300.1-p1	0	N/A	conserved protein, unknown function	16	46881400	46125312	46126540	47073572	45603384	43373560	51012148	46489284	47562348	YES	YES	YES	YES	YES	YES
PF3D7_1410700.1-p1	0	N/A	conserved protein, unknown function	12	56559168	50788552	52691008	54541700	55622964	54752300	57277864	54218520	52836152	YES	YES	YES	YES	YES	YES
PF3D7_1438600.1-p1	0	N/A	conserved protein, unknown function	6	74932848	69616752	65362396	60043528	57767348	54626492	59983068	59138608	57884376	YES	YES	YES	YES	YES	YES
PF3D7_0927100.1-p1	0	N/A	conserved protein, unknown function	14	76161552	82638032	75965808	60097336	58806024	56645836	70994888	64754816	62652096	YES	YES	YES	YES	YES	YES
PF3D7_0630600.1-p1	0	N/A	conserved protein, unknown function	17	69556984	64954652	63266964	61837272	63654248	57372320	66736024	63833256	64405032	YES	YES	YES	YES	YES	YES
PF3D7_0819600.1-p1	0	N/A	conserved protein, unknown function	14	108518696	98637560	103268672	82129288	83359720	71521536	77956160	71648064	69734952	YES	YES	YES	YES	YES	YES
PF3D7_0319900.1-p1	0	N/A	conserved protein, unknown function	8	78415728	72559120	74732496	72621200	74593520	69557128	80850136	73956072	71811928	YES	YES	YES	YES	YES	YES
PF3D7_1249100.1-p1	0	N/A	conserved protein, unknown function	9	97903720	86851952	91591520	87488056	89814928	82086416	85701496	80986016	74106552	YES	YES	YES	YES	YES	YES
PF3D7_0811600.1-p1	0	N/A	conserved protein, unknown function	27	76042144	68133408	73850544	62847572	60308972	59726916	81155592	80049264	77050784	YES	YES	YES	YES	YES	YES
PF3D7_1409400.1-p1	0	N/A	conserved protein, unknown function	8	116212592	108773240	104363984	87911200	95202384	86129648	82618016	90814960	82913304	YES	YES	YES	YES	YES	YES
PF3D7_1333400.1-p1	0	N/A	conserved protein, unknown function	8	90731440	85987736	85948880	97153688	94329440	88000744	91852944	89520520	85434872	YES	YES	YES	YES	YES	YES
PF3D7_0910300.1-p1	0	N/A	conserved protein, unknown function	16	124667112	108473136	120597136	119694904	112734296	113925224	116219784	113531424	106916672	YES	YES	YES	YES	YES	YES
PF3D7_1328300.1-p1	0	N/A	conserved protein, unknown function	9	154978000	144637952	157153680	148827952	154927520	148000288	137126368	144954112	127219144	YES	YES	YES	YES	YES	YES
PF3D7_1459400.1-p1	0	N/A	conserved protein, unknown function	21	214592096	194411280	200393280	185763808	175722912	163374336	198237984	194846752	179481536	YES	YES	YES	YES	YES	YES
PF3D7_0813300.1-p1	0	N/A	conserved protein, unknown function	17	339785792	344961984	331983392	309870848	312486400	301158144	324751136	335719936	300233152	YES	YES	YES	YES	YES	YES
PF3D7_0617200.1-p1	0	N/A	conserved protein, unknown function	30	430389760	397644416	401847584	434769152	427504064	417652704	406693888	407156864	383130432	YES	YES	YES	YES	YES	YES
PF3D7_1237700.1-p1	0	N/A	conserved protein, unknown function	10	719062140	640373500	643083390	638264190	656153470	587906750	563639420	534265280	500962816	YES	YES	YES	YES	YES	YES
PF3D7_0904900.1-p1	0	CuTP	copper-transporting ATPase	20	54718656	47930332	46176408	41075008	41596984	41148308	42170068	40316184	38687172	YES	YES	YES	YES	YES	YES
PF3D7_1427600.1-p1	0	MIT3	CorA-like Mg2+ transporter protein, putative	8	8.36152e+06	7.7176e+06	7.81037e+06	8958703	8942371	8790779	6963577	7719978	6.62256e+06	YES	YES	YES	YES	YES	YES
PF3D7_0920700.1-p1	0	N/A	CRAL/TRIO domain-containing protein, putative	8	32801460	28892596	32116722	24395964	23605296	23848316	29396694	28037892	25726930	YES	YES	YES	YES	YES	YES
PF3D7_1127600.1-p1	0	N/A	CRAL/TRIO domain-containing protein, putative	11	67382512	64303972	64313680	64356192	58982760	56402928	60996352	58648776	59496008	YES	YES	YES	YES	YES	YES
PF3D7_0813200.1-p1	0	N/A	CS domain protein, putative	6	3.78801e+06	4706316	4.43183e+06	4152268	4.51538e+06	3.52871e+06	3.31575e+06	3.75644e+06	3.25212e+06	YES	YES	YES	YES	YES	YES
PF3D7_1359400.1-p1	0	CELF1	CUGBP Elav-like family member 1	10	233791552	208132320	219690896	190952352	178074144	195445264	190493760	197019200	184613360	YES	YES	YES	YES	YES	YES
PF3D7_1409800.1-p1	0	CELF2	CUGBP Elav-like family member 2, putative	22	763629760	723239490	759833020	768131330	794098880	744362430	781315460	820538110	767187010	YES	YES	YES	YES	YES	YES
PF3D7_0811000.1-p1	0	CUL1	cullin-1, putative	28	66554496	58035276	60612716	59124988	59824460	54735008	63628436	68750376	61029520	YES	YES	YES	YES	YES	YES
PF3D7_0629800.1-p1	0	N/A	cullin-like protein, putative	11	33359304	30717674	33452540	27734322	27352870	25487986	41868492	38604792	35411912	YES	YES	YES	YES	YES	YES
PF3D7_0727200.1-p1	0	NFS	cysteine desulfurase, putative	15	139439360	97965736	132629808	148186240	140671920	114186840	134534688	124704576	74296968	YES	YES	YES	YES	YES	YES
PF3D7_1012300.1-p1	0	QCR7	cytochrome b-c1 complex subunit 7, putative	8	302274336	281860736	288286944	250911840	258258192	244239216	317253920	323575584	302807072	YES	YES	YES	YES	YES	YES
PF3D7_0622600.1-p1	0	QCR9	cytochrome b-c1 complex subunit 9, putative	4	31000838	21028514	32495680	18133000	19059344	18047792	16919478	23692524	27768456	YES	YES	YES	YES	YES	YES
PF3D7_1439400.1-p1	0	N/A	cytochrome b-c1 complex subunit Rieske, putative	18	265058592	244697440	240905344	221659824	217962608	199892816	226804816	237572992	213031088	YES	YES	YES	YES	YES	YES
PF3D7_0927800.1-p1	0	COX5B	cytochrome c oxidase subunit 5B, putative	10	209599136	187376272	187346144	191452496	191155712	190699968	185902928	186203872	163151744	YES	YES	YES	YES	YES	YES
PF3D7_1465000.1-p1	0	ApiCOX25	cytochrome c oxidase subunit ApiCOX25, putative	9	138146768	129526368	132658760	124126024	130165440	129164128	177105424	167772768	169586304	YES	YES	YES	YES	YES	YES
PF3D7_1439600.1-p1	0	N/A	cytochrome c oxidase subunit ApiCOX26, putative	10	145267088	133409456	145987696	148325760	153638272	141251296	166570832	172909344	157371968	YES	YES	YES	YES	YES	YES
PF3D7_0915700.1-p1	0	N/A	cytochrome c oxidase subunit ApiCOX30, putative	9	49983888	44408064	50874120	86258352	81232064	81056184	111425544	111698592	104704256	YES	YES	YES	YES	YES	YES
PF3D7_0306500.1-p1	0	N/A	cytochrome c oxidase subunit ApiCOX35, putative	13	101207536	99459288	103358632	95874704	89349120	79839464	106297104	107260688	101348864	YES	YES	YES	YES	YES	YES
PF3D7_1462700.1-p1	0	N/A	cytochrome c1 precursor, putative	13	93118208	84131552	92306248	83379120	83324400	81461168	107334184	107585848	104292496	YES	YES	YES	YES	YES	YES
PF3D7_0910800.1-p1	0	NBP35	cytosolic Fe-S cluster assembly factor NBP35, putative	6	3.25387e+06	2.74181e+06	2.92695e+06	2267316	2190813	1.48108e+06	2.29209e+06	2.08445e+06	2.59424e+06	YES	YES	YES	YES	YES	YES
PF3D7_1021600.1-p1	0	DPA	deoxyribose-phosphate aldolase, putative	23	787705660	719387900	748879740	768974660	744144060	719396670	797009860	827328960	757721340	YES	YES	YES	YES	YES	YES
PF3D7_1032500.1-p1	0	Der1-2	DER1-like protein, putative	3	30607500	27196538	31193592	27849398	28819216	28411212	26388586	25354872	25410308	YES	YES	YES	YES	YES	YES
PF3D7_0823900.1-p1	0	DTC	dicarboxylate/tricarboxylate carrier	20	342107616	312090624	337819584	350280416	341320000	344524256	323566016	322035840	316438944	YES	YES	YES	YES	YES	YES
PF3D7_1232200.1-p1	0	LPD1	dihydrolipoyl dehydrogenase, mitochondrial	4	2.54299e+06	2780495	2.67048e+06	3.73459e+06	3401559	2.91561e+06	3.70342e+06	3.30747e+06	3115667	YES	YES	YES	YES	YES	YES
PF3D7_1320800.1-p1	0	N/A	dihydrolipoyllysine-residue succinyltransferase component of 2-oxoglutarate dehydrogenase complex	16	217139664	200633456	214368080	190310592	177322816	167246352	190148928	187975952	195061664	YES	YES	YES	YES	YES	YES
PF3D7_1472900.1-p1	0	N/A	dihydroorotase, putative	11	57399868	50595208	54344868	46189892	42533684	39010268	60153156	60306820	55426660	YES	YES	YES	YES	YES	YES
PF3D7_0603300.1-p1	0	DHODH	dihydroorotate dehydrogenase	10	24447146	21353094	23650882	24068716	23824872	20483592	25608304	25381464	20470472	YES	YES	YES	YES	YES	YES
PF3D7_1409300.1-p1	0	DDI1	DNA damage-inducible protein 1, putative	10	209022240	207461456	202841328	182662384	179629008	176014880	196855088	200054000	199923936	YES	YES	YES	YES	YES	YES
PF3D7_1227100.1-p1	0	DH60	DNA helicase 60	13	22067510	24611920	23561982	26808784	26098100	25498132	25010260	24125578	22311304	YES	YES	YES	YES	YES	YES
PF3D7_1304100.1-p1	0	LigI	DNA ligase I	25	208721824	189721744	189877184	226574864	229106608	214947472	186347344	185083584	184347504	YES	YES	YES	YES	YES	YES
PF3D7_0505500.1-p1	0	MSH6	DNA mismatch repair protein MSH6, putative	26	78803152	72340928	74028232	80328624	81497248	72968056	73256896	71944448	69572840	YES	YES	YES	YES	YES	YES
PF3D7_1017000.1-p1	0	N/A	DNA polymerase delta catalytic subunit	32	113654088	102833544	105585136	106789272	107029952	100663832	113586512	110310312	99023752	YES	YES	YES	YES	YES	YES
PF3D7_1438700.1-p1	0	N/A	DNA primase small subunit	23	144118464	129390104	142549600	132465408	134614144	118553648	115260632	120796528	112062568	YES	YES	YES	YES	YES	YES
PF3D7_1106700.1-p1	0	DNA2	DNA replication ATP-dependent helicase/nuclease DNA2, putative	20	37323300	33284112	34293024	34807484	35526596	30590472	38018320	38451044	35348824	YES	YES	YES	YES	YES	YES
PF3D7_1433500.1-p1	0	TOP2	DNA topoisomerase 2	36	162801088	155435936	160139760	160255728	157612080	149505264	158843216	162230800	150481664	YES	YES	YES	YES	YES	YES
PF3D7_0814200.1-p1	0	ALBA1	DNA/RNA-binding protein Alba 1	15	3645694460	3549329150	3611835900	4072073980	3962585090	3885432830	3816905220	3860469500	3759686140	YES	YES	YES	YES	YES	YES
PF3D7_1346300.1-p1	0	ALBA2	DNA/RNA-binding protein Alba 2	14	261220160	256011440	241063312	225515584	229366624	208868160	186693472	204405088	197343360	YES	YES	YES	YES	YES	YES
PF3D7_1006200.1-p1	0	ALBA3	DNA/RNA-binding protein Alba 3	11	767831740	706145470	737697540	826768830	888940480	824195970	790559740	796313920	776974460	YES	YES	YES	YES	YES	YES
PF3D7_1347500.1-p1	0	ALBA4	DNA/RNA-binding protein Alba 4	23	2220576770	1977115780	2067476480	2241273340	2125392770	1966749820	2395377150	2366665470	2099632900	YES	YES	YES	YES	YES	YES
PF3D7_1216900.1-p1	0	N/A	DNA-binding chaperone, putative	21	71166824	70336848	72321160	72892456	69390088	67406640	71839000	74065232	64254756	YES	YES	YES	YES	YES	YES
PF3D7_0318200.1-p1	0	RPB1	DNA-directed RNA polymerase II subunit RPB1	46	175746400	165018256	176892000	155527296	160482032	157543808	157910896	154012976	146704688	YES	YES	YES	YES	YES	YES
PF3D7_1304900.1-p1	0	RPB11	DNA-directed RNA polymerase II subunit RPB11, putative	3	36251832	35930412	32807184	30982418	27253554	27707374	35694288	34345664	30611126	YES	YES	YES	YES	YES	YES
PF3D7_0215700.1-p1	0	RPB2	DNA-directed RNA polymerase II subunit RPB2, putative	47	263307616	238328992	247540560	259040560	255885296	250705840	258331232	247030960	242926672	YES	YES	YES	YES	YES	YES
PF3D7_0923000.1-p1	0	RPB3	DNA-directed RNA polymerase II subunit RPB3, putative	11	120919552	100075760	105104016	111695496	117250864	99907440	103223240	95738864	91576656	YES	YES	YES	YES	YES	YES
PF3D7_1027400.1-p1	0	RPB7	DNA-directed RNA polymerase II subunit RPB7, putative	2	10025626	9417170	8731862	8.37987e+06	8875959	8020350	8537502	7476026	7095726	YES	YES	YES	YES	YES	YES
PF3D7_1364800.1-p1	0	RPB5	DNA-directed RNA polymerases I, II, and III subunit RPABC1, putative	8	48362044	47044260	48523112	55783336	61218264	54217688	57390260	57779384	54634848	YES	YES	YES	YES	YES	YES
PF3D7_0708100.1-p1	0	RPB10	DNA-directed RNA polymerases I, II, and III subunit RPABC5, putative	4	43819528	39846564	40703696	31058514	33159300	28819404	34288052	33345542	32867784	YES	YES	YES	YES	YES	YES
PF3D7_0523400.1-p1	0	N/A	DnaJ protein, putative	9	23740312	20907858	20044342	23558520	22184232	21309572	21203676	19903404	20268680	YES	YES	YES	YES	YES	YES
PF3D7_1413900.1-p1	0	N/A	DnaJ protein, putative	9	68147504	67760168	72796440	61342624	60930900	56893020	61370736	55655644	55978280	YES	YES	YES	YES	YES	YES
PF3D7_0919100.1-p1	0	N/A	DnaJ protein, putative	12	196143904	182541360	183076160	191624128	182075472	188411392	178013312	178569632	170221488	YES	YES	YES	YES	YES	YES
PF3D7_1473200.1-p1	0	N/A	DnaJ protein, putative	25	163781760	162209392	155321584	159142720	153775776	141341664	188989136	183127072	176899616	YES	YES	YES	YES	YES	YES
PF3D7_0823800.1-p1	0	N/A	DnaJ protein, putative	29	267905664	239581584	250669680	251562496	251140384	228633872	236502576	235840960	205685872	YES	YES	YES	YES	YES	YES
PF3D7_0629200.1-p1	0	N/A	DnaJ protein, putative	19	336714016	313988256	313186528	276524096	289985248	266279088	304205312	302003680	278338400	YES	YES	YES	YES	YES	YES
PF3D7_1141600.1-p1	0	DPM1	dolichol-phosphate mannosyltransferase	7	9405656	7583069	5905464	7.01377e+06	5.60512e+06	6.43543e+06	7.22952e+06	7432478	6450407	YES	YES	YES	YES	YES	YES
PF3D7_1010700.1-p1	0	N/A	dolichyl-phosphate-mannose--protein mannosyltransferase, putative	10	87615464	86619152	87940416	68601896	71598680	69123912	76384296	81371584	73611352	YES	YES	YES	YES	YES	YES
PF3D7_1145400.1-p1	0	DYN1	dynamin-like protein	45	471569952	429476960	461508512	417203072	424175360	405522720	470061184	449595520	431323040	YES	YES	YES	YES	YES	YES
PF3D7_1218500.1-p1	0	DYN3	dynamin-like protein, putative	43	149486560	142349520	142012448	137083904	144179968	135252704	142566464	140000544	133941440	YES	YES	YES	YES	YES	YES
PF3D7_0906400.1-p1	0	N/A	dynein intermediate light chain, putative	12	49772348	48575172	48795712	50484556	52231856	48029064	50775876	48510648	48173296	YES	YES	YES	YES	YES	YES
PF3D7_0704600.1-p1	0	UT	E3 ubiquitin-protein ligase	49	123803008	112724800	119228472	115155984	118838480	107380840	136264592	128315192	117491624	YES	YES	YES	YES	YES	YES
PF3D7_1004300.1-p1	0	N/A	E3 ubiquitin-protein ligase, putative	13	21932534	20895254	19779738	24149950	25776380	21902824	21527880	21204686	21114796	YES	YES	YES	YES	YES	YES
PF3D7_0707700.1-p1	0	N/A	E3 ubiquitin-protein ligase, putative	20	41751996	38760424	40786500	34400992	38208524	38624148	47929272	48359572	48453436	YES	YES	YES	YES	YES	YES
PF3D7_1016900.1-p1	0	ETRAMP10.3	early transcribed membrane protein 10.3	4	164254224	154593440	165707680	103889968	115471648	122548832	145567968	149713568	153270224	YES	YES	YES	YES	YES	YES
PF3D7_1025000.1-p1	0	N/A	EF-hand calcium-binding domain-containing protein, putative	9	9580581	7686336	8.03943e+06	7825710	8.1596e+06	7.05386e+06	7892010	8079001	7.41991e+06	YES	YES	YES	YES	YES	YES
PF3D7_0304200.1-p1	0	EHD	EH domain-containing protein	19	144597712	140582096	143659904	148457520	150335728	141075376	145767232	138319488	138699728	YES	YES	YES	YES	YES	YES
PF3D7_0708300.1-p1	0	BUD32	EKC/KEOPS complex subunit BUD32	7	15824337	15541733	15919341	15421149	14572649	14203506	20167296	18888384	18553894	YES	YES	YES	YES	YES	YES
PF3D7_0913200.1-p1	0	EF-1beta	elongation factor 1-beta	12	585315390	580650620	582300610	571694020	574526340	539921730	611059070	600131900	569018820	YES	YES	YES	YES	YES	YES
PF3D7_0319600.1-p1	0	EF-1delta	elongation factor 1-delta, putative	5	219754720	211998480	214602304	259294272	244535872	255003472	268110432	278150272	267857952	YES	YES	YES	YES	YES	YES
PF3D7_1338300.1-p1	0	EF-1gamma	elongation factor 1-gamma, putative	27	1684530300	1588255740	1609795460	1438479490	1438272130	1373324160	1657093120	1672414340	1543845760	YES	YES	YES	YES	YES	YES
PF3D7_1451100.1-p1	0	eEF2	elongation factor 2	46	4322027000	3850460670	4104018940	4129671680	4035804930	3932093440	4005269760	3964147460	3742167810	YES	YES	YES	YES	YES	YES
PF3D7_1330600.1-p1	0	N/A	elongation factor Tu, putative	20	122343744	111205520	104204712	117807328	109546824	98262128	107014288	110377216	99772712	YES	YES	YES	YES	YES	YES
PF3D7_1021400.1-p1	0	N/A	endomembrane protein 70, putative	13	44196060	38208356	37567896	30555562	29452796	28761394	31099158	30835124	28732780	YES	YES	YES	YES	YES	YES
PF3D7_1124000.1-p1	0	ERO1	endoplasmic reticulum oxidoreductin, putative	15	62041684	57551628	55532112	53153072	53745164	51494996	58532472	61133248	55862444	YES	YES	YES	YES	YES	YES
PF3D7_1108600.1-p1	0	ERC	endoplasmic reticulum-resident calcium binding protein	14	743641410	681748030	711036670	826144640	712462340	772450880	797651520	766722690	809374720	YES	YES	YES	YES	YES	YES
PF3D7_1222300.1-p1	0	GRP94	endoplasmin, putative	64	10784567300	10078217200	10084125700	10884006900	10826520600	10134629400	11545946100	11130557400	10908935200	YES	YES	YES	YES	YES	YES
PF3D7_1037700.1-p1	0	ERH	enhancer of rudimentary homolog, putative	4	3138015	2.88346e+06	2.76567e+06	1841785	1.84616e+06	1.76655e+06	2100154	1.80048e+06	1.78817e+06	YES	YES	YES	YES	YES	YES
PF3D7_1015900.1-p1	0	ENO	enolase	18	71611248	71325848	68955816	83710672	85048840	81522664	88526560	80361480	82679728	YES	YES	YES	YES	YES	YES
PF3D7_1330400.1-p1	0	N/A	ER lumen protein retaining receptor 1, putative, unspecified product	4	148832064	128769912	131244440	93618264	92711920	83017248	103912816	99651776	88043336	YES	YES	YES	YES	YES	YES
PF3D7_0811200.1-p1	0	EMC1	ER membrane protein complex subunit 1, putative	40	222046704	223987344	210643808	204814512	200145200	185388592	208811008	208939936	191400688	YES	YES	YES	YES	YES	YES
PF3D7_1410000.1-p1	0	EMC2	ER membrane protein complex subunit 2, putative	7	71214152	70580104	66798000	71752096	65414388	59668216	68586936	69062312	61066844	YES	YES	YES	YES	YES	YES
PF3D7_1360200.1-p1	0	EMC3	ER membrane protein complex subunit 3, putative	5	40305448	36134428	37539988	33800548	33899004	32853464	32160036	32159730	29370916	YES	YES	YES	YES	YES	YES
PF3D7_1435400.1-p1	0	EMC4	ER membrane protein complex subunit 4, putative	4	30857452	28511584	28635096	25766812	22513242	22778686	22166002	21242038	20560838	YES	YES	YES	YES	YES	YES
PF3D7_0306700.1-p1	0	EMC5	ER membrane protein complex subunit 5, putative	3	20438738	16832654	16322504	24346482	23842588	23194438	21289670	18860458	19580906	YES	YES	YES	YES	YES	YES
PF3D7_1310500.1-p1	0	EMC7	ER membrane protein complex subunit 7, putative	8	130902272	123854352	126518304	119713784	123852592	107206736	114119096	114640368	111258608	YES	YES	YES	YES	YES	YES
PF3D7_1139900.1-p1	0	EMC8	ER membrane protein complex subunit 8, putative	10	16821088	15352089	14634912	12151232	12864368	11484029	15144764	14694092	13135067	YES	YES	YES	YES	YES	YES
PF3D7_0703500.1-p1	0	N/A	erythrocyte membrane-associated antigen	84	742656510	702581700	719955390	708931460	683181180	659478400	748853700	763201280	717473280	YES	YES	YES	YES	YES	YES
PF3D7_1124600.1-p1	0	EK	ethanolamine kinase	23	410887840	368156256	399658912	354970432	353933696	338836096	368504512	362949696	335578784	YES	YES	YES	YES	YES	YES
PF3D7_1347700.1-p1	0	ECT	ethanolamine-phosphate cytidylyltransferase	23	275172864	246656992	253750880	249188736	248855696	229806144	298490912	301823424	265473792	YES	YES	YES	YES	YES	YES
PF3D7_1468700.1-p1	0	eIF4A	eukaryotic initiation factor 4A	32	5470416900	5211449900	5277722600	6129066500	5858861100	5107284000	6210150900	5853594100	5103114800	YES	YES	YES	YES	YES	YES
PF3D7_0422700.1-p1	0	EIF4A3	eukaryotic initiation factor 4A-III, putative	20	190956736	185140864	164423072	180111936	199196736	168869248	195805440	187593792	171005872	YES	YES	YES	YES	YES	YES
PF3D7_1312900.1-p1	0	EIF4G	eukaryotic translation initation factor 4 gamma	14	87368760	76600600	86283264	69497552	67760224	65310756	97525832	92681216	90429280	YES	YES	YES	YES	YES	YES
PF3D7_0728000.1-p1	0	eIF2alpha	eukaryotic translation initiation factor 2 subunit alpha	21	310427712	283777920	304325856	295430176	303683360	277692320	354324640	346606080	317665408	YES	YES	YES	YES	YES	YES
PF3D7_1010600.1-p1	0	eIF2beta	eukaryotic translation initiation factor 2 subunit beta	16	338435328	313130464	330359456	272005376	289387520	264747680	286756448	279089088	258163712	YES	YES	YES	YES	YES	YES
PF3D7_1410600.1-p1	0	eIF2gamma	eukaryotic translation initiation factor 2 subunit gamma, putative	27	666428480	610074430	649507780	643246850	576669310	610038590	641520900	627869700	566607300	YES	YES	YES	YES	YES	YES
PF3D7_1212700.1-p1	0	EIF3A	eukaryotic translation initiation factor 3 subunit A, putative	49	339061024	313310528	315055520	313292096	301670048	309862208	351197792	351389952	321371136	YES	YES	YES	YES	YES	YES
PF3D7_0517700.1-p1	0	EIF3B	eukaryotic translation initiation factor 3 subunit B, putative	34	498799168	478493344	488782208	536243744	493372800	470794080	494930112	509871264	484899392	YES	YES	YES	YES	YES	YES
PF3D7_1206200.1-p1	0	EIF3C	eukaryotic translation initiation factor 3 subunit C, putative	43	498404416	455758272	465679360	458307776	457584672	428031808	492212704	485024992	452130944	YES	YES	YES	YES	YES	YES
PF3D7_1007900.1-p1	0	EIF3D	eukaryotic translation initiation factor 3 subunit D, putative	30	301062208	294040576	298529344	304663936	296650400	289897120	305976064	302094432	282564224	YES	YES	YES	YES	YES	YES
PF3D7_0528200.1-p1	0	EIF3E	eukaryotic translation initiation factor 3 subunit E, putative	20	221744000	218789632	224137424	201659584	202208560	196370064	229628640	223823040	220414176	YES	YES	YES	YES	YES	YES
PF3D7_0918300.1-p1	0	EIF3F	eukaryotic translation initiation factor 3 subunit F, putative	6	80810048	71715104	69574952	56517520	60371872	51988656	63505856	62248720	63305280	YES	YES	YES	YES	YES	YES
PF3D7_0815600.1-p1	0	EIF3G	eukaryotic translation initiation factor 3 subunit G, putative	12	102009872	96472176	98561960	103892488	105171944	96855720	117172032	117309856	114796136	YES	YES	YES	YES	YES	YES
PF3D7_0716800.1-p1	0	EIF3I	eukaryotic translation initiation factor 3 subunit I, putative	21	429376416	388007552	404365376	354469728	349964800	323244480	371995488	383437632	370949920	YES	YES	YES	YES	YES	YES
PF3D7_0612100.1-p1	0	EIF3L	eukaryotic translation initiation factor 3 subunit L, putative	13	165995808	155867744	161925584	129181872	126142976	113557048	148964896	140398928	136434400	YES	YES	YES	YES	YES	YES
PF3D7_0418200.1-p1	0	EIF3M	eukaryotic translation initiation factor 3 subunit M, putative	21	167869968	160585408	163961856	144367904	146739312	133726872	161347936	162939536	144493280	YES	YES	YES	YES	YES	YES
PF3D7_0315100.1-p1	0	eIF4E	eukaryotic translation initiation factor 4E	14	682092480	656951550	701476670	633583490	634286140	612238020	734189700	732397630	756625090	YES	YES	YES	YES	YES	YES
PF3D7_1204300.1-p1	0	EIF5A	eukaryotic translation initiation factor 5A	8	225987936	220133920	228781200	186934656	203462064	191105280	245736256	256278304	248465536	YES	YES	YES	YES	YES	YES
PF3D7_1332800.1-p1	0	N/A	eukaryotic translation initiation factor 6, putative	6	48052776	45212808	44922784	45506704	46656488	42683844	43967844	46180380	46828388	YES	YES	YES	YES	YES	YES
PF3D7_1438000.1-p1	0	N/A	eukaryotic translation initiation factor eIF2A, putative	33	142428816	133468432	130691152	120243600	117245040	104246288	130364144	129886432	116945488	YES	YES	YES	YES	YES	YES
PF3D7_0720000.1-p1	0	CSL4	exosome complex component CSL4, putative	2	4863383	3.98643e+06	3314691	5.28671e+06	6101912	4.23988e+06	5351838	4.52613e+06	3885086	YES	YES	YES	YES	YES	YES
PF3D7_1307000.1-p1	0	RRP40	exosome complex component RRP40, putative	6	17187048	15849963	14645358	18025316	18188598	17691386	16626624	18787002	17134522	YES	YES	YES	YES	YES	YES
PF3D7_1024800.1-p1	0	EXP3	exported protein 3	41	516072416	499870752	494503008	481790144	480984064	444642592	496711328	498934464	446573216	YES	YES	YES	YES	YES	YES
PF3D7_0114000.1-p1	0	EPF1	exported protein family 1	20	127244272	113336656	117470912	99463568	101249776	101283320	138741952	137520128	123350840	YES	YES	YES	YES	YES	YES
PF3D7_0302900.1-p1	0	N/A	exportin-1, putative	59	474314432	447032000	444793600	350084064	342396736	333304192	415621984	429648288	382536032	YES	YES	YES	YES	YES	YES
PF3D7_0910100.1-p1	0	N/A	exportin-7, putative	36	533998656	512279968	495317408	431513728	444207328	408985184	523375744	513198240	475605664	YES	YES	YES	YES	YES	YES
PF3D7_1315900.1-p1	0	N/A	exportin-T, putative	22	109355336	99949192	99675496	79020656	76338488	71717528	83845656	84291512	74001672	YES	YES	YES	YES	YES	YES
PF3D7_0517400.1-p1	0	FACT-L	FACT complex subunit SPT16, putative	57	806358910	716942590	746387140	773958270	770826750	734692740	755549120	741503680	730314300	YES	YES	YES	YES	YES	YES
PF3D7_1441400.1-p1	0	FACT-S	FACT complex subunit SSRP1, putative	29	412291936	385030560	389858432	383235296	379591456	367570560	387917088	391389536	351272864	YES	YES	YES	YES	YES	YES
PF3D7_0306400.1-p1	0	N/A	FAD-dependent glycerol-3-phosphate dehydrogenase, putative	33	438896480	413243808	409361376	406823968	413828736	386048544	447550624	455152000	429705952	YES	YES	YES	YES	YES	YES
PF3D7_1360800.1-p1	0	FLN	falcilysin	46	289873920	270432800	276377824	274075168	284463136	261211088	298101088	298797472	283209984	YES	YES	YES	YES	YES	YES
PF3D7_1463500.1-p1	0	N/A	fam-a protein	16	102998328	99880336	99127808	112457896	104989984	102456280	106067624	107686576	110742376	YES	YES	YES	YES	YES	YES
PF3D7_1034400.1-p1	0	SDHA	flavoprotein subunit of succinate dehydrogenase	16	64713548	52049428	53663492	62606352	63150008	59666792	63280884	61590768	57931188	YES	YES	YES	YES	YES	YES
PF3D7_0316600.1-p1	0	FNT	formate-nitrite transporter	7	332779520	338719232	329688768	289502624	283835552	265445152	236139936	247872944	228227840	YES	YES	YES	YES	YES	YES
PF3D7_1444800.1-p1	0	FBPA	fructose-bisphosphate aldolase	19	120989272	111602168	119165336	111547512	112180696	109276568	109839216	109356688	99639744	YES	YES	YES	YES	YES	YES
PF3D7_0927300.1-p1	0	FH	fumarate hydratase	27	134698976	124364056	122557432	141988704	136209888	128738080	133095344	133215616	121960240	YES	YES	YES	YES	YES	YES
PF3D7_1460100.1-p1	0	FCP	FYVE and coiled-coil domain-containing protein	6	30714808	27313748	27762692	28826690	29403616	26838740	25960012	24948680	23317696	YES	YES	YES	YES	YES	YES
PF3D7_0918900.1-p1	0	gammaGCS	gamma-glutamylcysteine synthetase	42	214852928	197575904	215495840	202161712	198329824	191712560	213923264	201196928	196495552	YES	YES	YES	YES	YES	YES
PF3D7_1323700.1-p1	0	GAPM1	glideosome associated protein with multiple membrane spans 1	4	71365280	60390656	71927616	57132372	57646288	44296648	105716288	100116808	84943200	YES	YES	YES	YES	YES	YES
PF3D7_0423500.1-p1	0	GAPM2	glideosome associated protein with multiple membrane spans 2	5	290619072	275019392	264307808	278596224	262870848	260820912	253650496	261792752	241532080	YES	YES	YES	YES	YES	YES
PF3D7_1361800.1-p1	0	GAC	glideosome-associated connector	79	400132128	371203264	381659040	338562016	326729024	310877088	330737600	318734304	298630976	YES	YES	YES	YES	YES	YES
PF3D7_1222700.1-p1	0	GAP45	glideosome-associated protein 45	13	306105312	294502304	286954336	276590528	251509280	268506272	243788416	261132112	249211152	YES	YES	YES	YES	YES	YES
PF3D7_0918000.1-p1	0	GAP50	glideosome-associated protein 50	20	2400325120	2340107260	2337556480	2230339840	2240743680	2132373760	2323720700	2160219650	2254202880	YES	YES	YES	YES	YES	YES
PF3D7_1453800.1-p1	0	GluPho	glucose-6-phosphate dehydrogenase-6-phosphogluconolactonase	42	432794976	398623520	423447296	349852416	344729696	340258688	382967264	391534496	373932736	YES	YES	YES	YES	YES	YES
PF3D7_1436000.1-p1	0	GPI	glucose-6-phosphate isomerase	14	74888472	63578028	65188184	70049048	68726640	63118324	72243208	66373992	61960552	YES	YES	YES	YES	YES	YES
PF3D7_0802000.1-p1	0	GDH3	glutamate dehydrogenase, putative	48	717503100	685193600	696955010	646752770	629344060	626262720	679446780	699444860	656558210	YES	YES	YES	YES	YES	YES
PF3D7_1349200.1-p1	0	N/A	glutamate--tRNA ligase, putative	58	1597014910	1551581310	1562903170	1466480130	1447171840	1340728060	1498452610	1505840260	1415914500	YES	YES	YES	YES	YES	YES
PF3D7_0922600.1-p1	0	N/A	glutamine synthetase, putative	18	109791776	97374096	96363240	77847328	78872192	74518048	85639776	86562632	79825816	YES	YES	YES	YES	YES	YES
PF3D7_0926700.1-p1	0	NADSYN	glutamine-dependent NAD(+) synthetase, putative	20	69732720	61238940	61211408	45221200	46275936	44180400	49355688	49175496	46410616	YES	YES	YES	YES	YES	YES
PF3D7_1025100.1-p1	0	GFPT	glutamine--fructose-6-phosphate aminotransferase [isomerizing], putative	19	30503026	26611306	31404316	32248914	34128120	33008448	32895378	32890352	31638152	YES	YES	YES	YES	YES	YES
PF3D7_1331700.1-p1	0	N/A	glutamine--tRNA ligase, putative	42	380696576	359556800	365903424	379109440	375671424	358924992	394702784	395254592	360842272	YES	YES	YES	YES	YES	YES
PF3D7_0306300.1-p1	0	GRX1	glutaredoxin 1	2	19179598	18700520	19293374	14221661	14743416	14321757	18306572	17886040	16878192	YES	YES	YES	YES	YES	YES
PF3D7_0606900.1-p1	0	GLP2	glutaredoxin-like protein	13	105237080	95675208	100258776	97333656	93391968	90859160	132851008	124228824	128436600	YES	YES	YES	YES	YES	YES
PF3D7_1212000.1-p1	0	TPx(Gl)	glutathione peroxidase-like thioredoxin peroxidase	5	45026872	38908472	41912308	41235712	41356352	41028592	43066740	44219148	42253932	YES	YES	YES	YES	YES	YES
PF3D7_1419300.1-p1	0	GST	glutathione S-transferase	5	54060816	51644132	52835716	56021992	60343316	47745480	56990584	52635108	46167520	YES	YES	YES	YES	YES	YES
PF3D7_0512200.1-p1	0	GS	glutathione synthetase	2	632757	425201	457350	580396	527274	307260	362356	326933	189512	YES	YES	YES	YES	YES	YES
PF3D7_1462800.1-p1	0	GAPDH	glyceraldehyde-3-phosphate dehydrogenase	28	9369051100	9083817000	9066701800	11591849000	11014994900	10866174000	11733792800	11893554200	11190806500	YES	YES	YES	YES	YES	YES
PF3D7_1351600.1-p1	0	GK	glycerol kinase	11	27435220	24081400	25404424	26787590	26611828	23605302	29996558	29206164	27221268	YES	YES	YES	YES	YES	YES
PF3D7_1216200.1-p1	0	N/A	glycerol-3-phosphate dehydrogenase [NAD(+)], putative	12	183398576	173372720	167629776	183687968	174948352	173123184	156129904	160363280	148774640	YES	YES	YES	YES	YES	YES
PF3D7_1420400.1-p1	0	GlyRS	glycine--tRNA ligase	34	303743840	285412384	280132096	271405152	264466416	249187120	278068256	272272448	257965888	YES	YES	YES	YES	YES	YES
PF3D7_0312400.1-p1	0	GSK3	glycogen synthase kinase 3	16	219059600	199407936	204176704	144354688	140163568	143682128	163604624	153917152	161089680	YES	YES	YES	YES	YES	YES
PF3D7_1412800.1-p1	0	NMT	glycylpeptide N-tetradecanoyltransferase	16	152680304	141464720	145704528	128256376	131955104	128673984	133998816	129680928	121803728	YES	YES	YES	YES	YES	YES
PF3D7_1012600.1-p1	0	GMPS	GMP synthase [glutamine-hydrolyzing]	27	271358784	257468960	261381856	294058752	289802720	265873920	295546784	290465216	266215200	YES	YES	YES	YES	YES	YES
PF3D7_1320000.1-p1	0	GP1	golgi protein 1	12	8573510	7.6311e+06	8745429	7.91692e+06	7868966	7016036	8005037	8040224	7816188	YES	YES	YES	YES	YES	YES
PF3D7_1123500.1-p1	0	GP2	golgi protein 2	22	92059616	81607296	87365024	93260608	93216992	85354008	81442672	83076232	79080056	YES	YES	YES	YES	YES	YES
PF3D7_1122100.1-p1	0	GPI16	GPI transamidase component GPI16, putative	10	34360448	31408862	29363438	29702294	27432144	27479426	31256412	31732352	30485040	YES	YES	YES	YES	YES	YES
PF3D7_1124700.1-p1	0	MGE1	GrpE protein homolog, mitochondrial, putative	16	90856000	78586128	78906824	84263192	85033440	79310416	101224416	97844536	81713624	YES	YES	YES	YES	YES	YES
PF3D7_0804900.1-p1	0	N/A	GTPase-activating protein, putative	9	7538796	7.09755e+06	6781261	7.44368e+06	6873999	7.21173e+06	7.62764e+06	7936952	6802003	YES	YES	YES	YES	YES	YES
PF3D7_0904000.1-p1	0	N/A	GTPase-activating protein, putative	18	174995488	159572832	167976064	94620112	96553920	93148736	120711736	125706368	111785320	YES	YES	YES	YES	YES	YES
PF3D7_1117700.1-p1	0	RAN	GTP-binding nuclear protein RAN/TC4	20	3378363650	3130878720	3428114690	3350801920	3320617730	2929035010	3277472770	3163080190	3087580160	YES	YES	YES	YES	YES	YES
PF3D7_1358900.1-p1	0	N/A	GTP-binding protein, putative	15	67539672	64102412	63293072	58184272	56749308	52582444	55838664	61647900	49270236	YES	YES	YES	YES	YES	YES
PF3D7_1462300.1-p1	0	N/A	GTP-binding protein, putative	47	253967904	241117248	246439952	228513312	227765648	224344496	251689712	239389136	238833392	YES	YES	YES	YES	YES	YES
PF3D7_1116400.1-p1	0	SEC12	guanine nucleotide-exchange factor SEC12	13	60854336	61298432	62279916	54253584	50851360	47651132	53352124	57291712	51159776	YES	YES	YES	YES	YES	YES
PF3D7_0928900.1-p1	0	GK	guanylate kinase	6	68049968	64193792	66941252	57934720	57847784	51480772	109383992	102565488	92777936	YES	YES	YES	YES	YES	YES
PF3D7_1309500.1-p1	0	GAR1	H/ACA ribonucleoprotein complex subunit 1, putative	4	27514990	24438992	25148712	27761728	25983688	26581360	23262238	22812256	22562736	YES	YES	YES	YES	YES	YES
PF3D7_1417500.1-p1	0	CBF5	H/ACA ribonucleoprotein complex subunit 4, putative	18	275922016	263090240	254586272	277196128	252015184	240423744	264851488	264324992	257901856	YES	YES	YES	YES	YES	YES
PF3D7_0303200.1-p1	0	N/A	HAD superfamily protein, putative	23	169137824	151977376	151702288	184419312	177509280	162862064	175778336	171087360	163084192	YES	YES	YES	YES	YES	YES
PF3D7_1033400.1-p1	0	HAD1	haloacid dehalogenase-like hydrolase	11	113127152	95891592	115983776	83527088	95740656	72771496	96306784	99788256	92916320	YES	YES	YES	YES	YES	YES
PF3D7_1226300.1-p1	0	HAD2	haloacid dehalogenase-like hydrolase, putative	15	133648320	123385912	127961392	123959792	116564984	113901520	130723960	131148080	131620328	YES	YES	YES	YES	YES	YES
PF3D7_0720800.1-p1	0	N/A	Ham1-like protein, putative	4	3.62524e+06	3.49927e+06	3.62277e+06	2759217	2.2668e+06	2397229	3168632	4052757	4.16646e+06	YES	YES	YES	YES	YES	YES
PF3D7_1116800.1-p1	0	HSP101	heat shock protein 101	40	312620032	288291744	288535136	261632416	270505888	246158448	227113168	221181920	203797440	YES	YES	YES	YES	YES	YES
PF3D7_0708800.1-p1	0	HSP110c	heat shock protein 110	44	2100546940	2027223940	2114466430	2153603580	2132236800	2123515650	2238324480	2188346880	1971874050	YES	YES	YES	YES	YES	YES
PF3D7_1344200.1-p1	0	HSP110	heat shock protein 110, putative	55	512113408	491891296	507453536	520018976	512126560	505165536	520083904	512783552	500539840	YES	YES	YES	YES	YES	YES
PF3D7_1015600.1-p1	0	HSP60	heat shock protein 60	45	1168338050	1108686720	1134021630	1160644220	1181104640	1081469440	1045847170	1046975680	999049280	YES	YES	YES	YES	YES	YES
PF3D7_1134000.1-p1	0	HSP70-3	heat shock protein 70	56	3146962430	3006002180	2996938240	3135065090	3259786500	2946431740	3044903680	3095834620	2909467650	YES	YES	YES	YES	YES	YES
PF3D7_0818900.1-p1	0	HSP70	heat shock protein 70	50	6666226700	6375876100	6314180100	7161479200	6561359900	6498553900	7846294000	7374851100	6626069000	YES	YES	YES	YES	YES	YES
PF3D7_0917900.1-p1	0	BIP	heat shock protein 70	52	8565528600	8177925100	8314045400	8349775900	8296952300	7578466300	8111659000	8022546400	7714644500	YES	YES	YES	YES	YES	YES
PF3D7_0708400.1-p1	0	HSP90	heat shock protein 90	63	13350093800	12433844200	12424459300	12227912700	11961807900	11610004500	13131900900	13056980000	11785927700	YES	YES	YES	YES	YES	YES
PF3D7_1211400.1-p1	0	PfJ4	heat shock protein DNAJ homologue Pfj4	14	428398016	368545376	405503776	394816608	396718016	367409856	420072640	436331456	393980352	YES	YES	YES	YES	YES	YES
PF3D7_1108700.1-p1	0	Pfj2	heat shock protein J2	28	268618560	259878592	256656224	254470416	257169968	237294544	253850032	261194016	232546128	YES	YES	YES	YES	YES	YES
PF3D7_0105200.1-p1	0	N/A	heptatricopeptide repeat and RAP domain-containing protein, putative	30	187081056	171008992	180425296	163819088	147566288	153556624	212134320	203836384	196155760	YES	YES	YES	YES	YES	YES
PF3D7_1220900.1-p1	0	HP1	heterochromatin protein 1	9	18642386	16376310	17485220	13768006	13956420	12938478	15396188	16210555	14483652	YES	YES	YES	YES	YES	YES
PF3D7_0624000.1-p1	0	HK	hexokinase	36	781012030	768874940	772472640	702178940	715954940	680829310	679595900	697801470	649327940	YES	YES	YES	YES	YES	YES
PF3D7_0204700.1-p1	0	HT	hexose transporter	15	658719550	590802180	577741500	441286176	440996640	398890208	452455968	464788992	440272032	YES	YES	YES	YES	YES	YES
PF3D7_0929400.1-p1	0	RhopH2	high molecular weight rhoptry protein 2	56	399110720	373254944	379357408	340738720	335184608	306296192	291465088	291421760	266167520	YES	YES	YES	YES	YES	YES
PF3D7_0905400.1-p1	0	RhopH3	high molecular weight rhoptry protein 3	25	146563952	130371840	126795760	119371648	117838224	112566584	105811200	100618496	94180312	YES	YES	YES	YES	YES	YES
PF3D7_1445100.1-p1	0	N/A	histidine--tRNA ligase, putative	42	236633408	237268944	257612608	237293840	255415440	231259232	240688784	237341584	224506848	YES	YES	YES	YES	YES	YES
PF3D7_0823300.1-p1	0	GCN5	histone acetyltransferase GCN5	7	1.95656e+06	2.49904e+06	2614155	2.79011e+06	2432170	2.46502e+06	2.18426e+06	2.30974e+06	1.82208e+06	YES	YES	YES	YES	YES	YES
PF3D7_1224500.1-p1	0	ASF1	histone chaperone ASF1, putative	5	89665376	87886840	95685040	88778608	91888552	97390856	87488624	100317176	100948824	YES	YES	YES	YES	YES	YES
PF3D7_0925700.1-p1	0	HDAC1	histone deacetylase 1	6	27624924	24731188	26302332	25048312	23651452	21818042	25551132	25436402	21967284	YES	YES	YES	YES	YES	YES
PF3D7_1472200.1-p1	0	HDA1	histone deacetylase, putative	56	318703488	285588384	299502656	280570464	270806752	253691568	286186240	288950496	264534064	YES	YES	YES	YES	YES	YES
PF3D7_0617800.1-p1	0	H2A	histone H2A	3	1428771330	1238370560	1400133120	1207990780	1424099200	1282388990	1247433980	1113369730	1248110720	YES	YES	YES	YES	YES	YES
PF3D7_0320900.1-p1	0	H2A.Z	histone H2A.Z	7	640246780	600921980	595527940	405919936	419169216	395212640	425969280	395393408	358534048	YES	YES	YES	YES	YES	YES
PF3D7_1105100.1-p1	0	H2B	histone H2B	8	3814952700	3306992640	3350148100	3604779520	3928772350	3156204800	2987975420	3031733760	2655239420	YES	YES	YES	YES	YES	YES
PF3D7_0714000.1-p1	0	H2B.Z	histone H2B variant	7	1842049790	1687139970	1787657860	1877887620	1704952700	1503615230	1513829250	1458880510	1350037120	YES	YES	YES	YES	YES	YES
PF3D7_0610400.1-p1	0	H3	histone H3	5	677708740	641448320	687191740	562743040	583948740	570568580	474049376	479530496	491387744	YES	YES	YES	YES	YES	YES
PF3D7_0617900.1-p1	0	H3.3	histone H3 variant	4	465209408	465612896	464161952	379334784	382603456	383437664	347816448	357914176	361524160	YES	YES	YES	YES	YES	YES
PF3D7_1105000.1-p1	0	H4	histone H4	12	5029345300	5001279500	4921361400	4535680500	4043212030	4267481090	4517124100	4700216300	4549015000	YES	YES	YES	YES	YES	YES
PF3D7_0811500.1-p1	0	CARM1	histone-arginine methyltransferase CARM1, putative	14	41306692	34170704	36383652	33248834	35798148	29774378	32952352	34427852	32055018	YES	YES	YES	YES	YES	YES
PF3D7_1355300.1-p1	0	SET6	histone-lysine N-methyltransferase, putative	5	4.37072e+06	2995543	3.24702e+06	2.51441e+06	2.31583e+06	2.42114e+06	2.51135e+06	2.68646e+06	2.5931e+06	YES	YES	YES	YES	YES	YES
PF3D7_0527500.1-p1	0	HIP	Hsc70-interacting protein	15	258335424	236719360	236719744	231523824	220783824	206490752	252203664	252389408	214403888	YES	YES	YES	YES	YES	YES
PF3D7_0314000.1-p1	0	N/A	HSP20-like chaperone, putative	10	33218734	28191290	28470120	25266576	22757150	22829828	27650680	26475152	24874560	YES	YES	YES	YES	YES	YES
PF3D7_1437900.1-p1	0	HSP40	HSP40, subfamily A	26	605417860	593634430	575775620	562786300	557269500	530628544	612073280	600001790	558872580	YES	YES	YES	YES	YES	YES
PF3D7_1434300.1-p1	0	HOP	Hsp70/Hsp90 organizing protein	33	869855170	811629500	888353980	924665090	878447420	873828480	920986110	893752830	816315710	YES	YES	YES	YES	YES	YES
PF3D7_1453700.1-p1	0	P23	HSP90 co-chaperone p23	11	629762690	572510530	613507140	431862304	397056896	449306528	539133570	562403010	583193340	YES	YES	YES	YES	YES	YES
PF3D7_1239600.1-p1	0	ThzK	hydroxyethylthiazole kinase	10	21078524	19902968	20559822	25216884	25794398	23814988	22686502	23214306	22680350	YES	YES	YES	YES	YES	YES
PF3D7_0810800.1-p1	0	PPPK-DHPS	hydroxymethyldihydropterin pyrophosphokinase-dihydropteroate synthase	23	109360496	95574240	103435184	90729480	93667064	91093360	108778336	95147528	95863016	YES	YES	YES	YES	YES	YES
PF3D7_1012400.1-p1	0	HGPRT	hypoxanthine-guanine phosphoribosyltransferase	17	350044512	318712544	324413440	333424384	325807936	318388640	406662624	402203520	386596768	YES	YES	YES	YES	YES	YES
PF3D7_0932800.1-p1	0	CSE1	importin alpha re-exporter, putative	37	221787712	211414416	207082448	176318112	173616048	160448512	196696832	194905200	186006560	YES	YES	YES	YES	YES	YES
PF3D7_0815200.1-p1	0	N/A	importin subunit beta, putative	34	465248448	425249760	448559200	416603808	426973632	395675072	468217600	448627712	436791648	YES	YES	YES	YES	YES	YES
PF3D7_0706000.1-p1	0	N/A	importin-7, putative	60	1456290050	1375735170	1441517310	1206777860	1183193340	1165789570	1324286080	1326552960	1259872000	YES	YES	YES	YES	YES	YES
PF3D7_1011000.1-p1	0	ISP1	inner membrane complex sub-compartment protein 1	11	345546688	357398240	366536512	395201376	368267552	354244928	377879712	389444960	350530656	YES	YES	YES	YES	YES	YES
PF3D7_1460600.1-p1	0	ISP3	inner membrane complex sub-compartment protein 3	6	64928232	64642284	60229580	52478036	55025164	48574468	47375528	44821132	45571744	YES	YES	YES	YES	YES	YES
PF3D7_0920800.1-p1	0	IMPDH	inosine-5'-monophosphate dehydrogenase	22	660914110	627246210	643426050	681959490	665833410	644281790	578821060	606225790	562493250	YES	YES	YES	YES	YES	YES
PF3D7_0511800.1-p1	0	INO1	inositol-3-phosphate synthase	42	608688770	582895680	596763520	613553220	609404220	581448130	606617660	617377660	595047490	YES	YES	YES	YES	YES	YES
PF3D7_1118300.1-p1	0	N/A	insulinase, putative	45	222859344	214161888	208410752	194049760	194329232	179735728	210030400	213407360	203250480	YES	YES	YES	YES	YES	YES
PF3D7_1345700.1-p1	0	IDH	isocitrate dehydrogenase [NADP], mitochondrial	28	602494210	564552640	555565570	553961980	521269024	493492352	555639040	533151040	519334432	YES	YES	YES	YES	YES	YES
PF3D7_1332900.1-p1	0	cyto-IRS	isoleucine--tRNA ligase, putative	42	314148416	286854656	299690208	276125952	263224528	269724672	299119552	302319552	277263616	YES	YES	YES	YES	YES	YES
PF3D7_0812400.1-p1	0	KARalpha	karyopherin alpha	20	717147460	692280640	695659390	676628670	714454270	653373890	733326780	708841980	757218690	YES	YES	YES	YES	YES	YES
PF3D7_0524000.1-p1	0	KASbeta	karyopherin beta	64	1330938620	1179655300	1227152770	1086581380	1067849090	1008600450	1179571460	1137776130	1059697600	YES	YES	YES	YES	YES	YES
PF3D7_1468100.1-p1	0	N/A	kelch domain-containing protein, putative	50	171639120	156640720	161640736	151806704	153481936	144694432	156072832	153683216	145456272	YES	YES	YES	YES	YES	YES
PF3D7_1343700.1-p1	0	Kelch13	kelch protein K13	27	227449408	223460784	225489904	219964048	219056336	204014704	224970512	224698608	211456560	YES	YES	YES	YES	YES	YES
PF3D7_1245100.1-p1	0	KLP8	kinesin-13, putative	28	107404008	101071320	99646456	105413408	98416816	94252504	112153104	112412600	103296296	YES	YES	YES	YES	YES	YES
PF3D7_0111000.1-p1	0	N/A	kinesin-8, putative	21	24164714	22124250	23574928	27072916	29012618	26022566	25044494	24947768	25122412	YES	YES	YES	YES	YES	YES
PF3D7_0316500.1-p1	0	NUF2	kinetochore protein NUF2, putative	11	24164810	20226950	23175952	18885236	21189522	20108894	28978130	26361122	26204100	YES	YES	YES	YES	YES	YES
PF3D7_0417300.1-p1	0	N/A	LETM1-like protein, putative	10	20258688	20557024	20168956	16538571	15414123	15419357	18411034	16743131	17862304	YES	YES	YES	YES	YES	YES
PF3D7_1439700.1-p1	0	N/A	leucine carboxyl methyltransferase, putative	7	51341600	45419452	45643848	46500816	48262816	41522320	41677328	40764372	39400076	YES	YES	YES	YES	YES	YES
PF3D7_1427900.1-p1	0	N/A	leucine-rich repeat protein	16	665259260	629709310	665571650	609790720	595725700	556894460	587438460	611111360	600231360	YES	YES	YES	YES	YES	YES
PF3D7_0622800.1-p1	0	N/A	leucine--tRNA ligase, putative	50	214556032	192456496	206716816	195358064	186677856	176659120	228879536	227475712	217600560	YES	YES	YES	YES	YES	YES
PF3D7_0303700.1-p1	0	BCKDH-E2	lipoamide acyltransferase component of branched-chain alpha-keto acid dehydrogenase complex	20	424347456	381162528	403544256	388475872	394698112	396559680	412943104	411396672	397013312	YES	YES	YES	YES	YES	YES
PF3D7_1324900.1-p1	0	LDH	L-lactate dehydrogenase	20	1899155580	1732745980	1857825920	2262255620	2060437760	2155261950	2814737660	2775301120	2447265020	YES	YES	YES	YES	YES	YES
PF3D7_0605900.1-p1	0	N/A	long chain polyunsaturated fatty acid elongation enzyme, putative	5	38891132	38193780	42591928	35215044	35006804	33055196	32870184	33255858	27837838	YES	YES	YES	YES	YES	YES
PF3D7_0405700.1-p1	0	N/A	lysine decarboxylase, putative	11	3.36442e+06	2.57607e+06	2257530	3.26169e+06	3.34648e+06	2537513	3.4695e+06	2.79709e+06	2893929	YES	YES	YES	YES	YES	YES
PF3D7_0413700.1-p1	0	N/A	lysine decarboxylase-like protein, putative	10	52614588	51653152	53291632	44739584	45940236	44035496	49302388	51746156	48594836	YES	YES	YES	YES	YES	YES
PF3D7_1350100.1-p1	0	KRS1	lysine--tRNA ligase	25	646635580	628099520	601418560	559942530	529305152	502197856	630362820	620358270	544900350	YES	YES	YES	YES	YES	YES
PF3D7_1446200.1-p1	0	LAP	M17 leucyl aminopeptidase	11	36182676	33358262	33760464	39477868	40001212	37742604	35367944	35249400	30375278	YES	YES	YES	YES	YES	YES
PF3D7_0932300.1-p1	0	M18AAP	M18 aspartyl aminopeptidase	5	8961685	8.20174e+06	8609902	8275063	8589855	8296180	11256366	11409677	10942551	YES	YES	YES	YES	YES	YES
PF3D7_1311800.1-p1	0	M1AAP	M1-family alanyl aminopeptidase	23	47169288	44993904	43104428	45757752	44895180	43750644	46543408	47824676	47235956	YES	YES	YES	YES	YES	YES
PF3D7_1457300.1-p1	0	N/A	MA3 domain-containing protein, putative	27	314890016	291784512	290935296	247992256	233256896	220712016	275878656	271376704	250174432	YES	YES	YES	YES	YES	YES
PF3D7_1229400.1-p1	0	MIF	macrophage migration inhibitory factor	5	144873216	123365768	138508864	161999488	154915440	150862256	145884960	145735168	150772320	YES	YES	YES	YES	YES	YES
PF3D7_1129900.1-p1	0	MFR5	major facilitator superfamily-related transporter, putative	21	530208512	472126848	438434144	383881152	395788224	388975712	442430016	439416768	455646272	YES	YES	YES	YES	YES	YES
PF3D7_0914700.1-p1	0	MFR4	major facilitator superfamily-related transporter, putative	11	219191056	225820704	223154144	166450208	160211424	166348480	151471136	165817104	154089872	YES	YES	YES	YES	YES	YES
PF3D7_0618500.1-p1	0	MDH	malate dehydrogenase	17	678864960	688249150	692960000	764960770	760358660	696646340	773545410	769926850	708652740	YES	YES	YES	YES	YES	YES
PF3D7_0616800.1-p1	0	MQO	malate:quinone oxidoreductase	21	310587136	282070912	277545472	255552160	257807376	244505408	243763376	251220464	243401504	YES	YES	YES	YES	YES	YES
PF3D7_0801800.1-p1	0	N/A	mannose-6-phosphate isomerase, putative	33	116917552	106557968	108898968	94637344	95215984	87448808	98163552	102448880	94961960	YES	YES	YES	YES	YES	YES
PF3D7_0707600.1-p1	0	MED10	mediator of RNA polymerase II transcription subunit 10, putative	5	4.06641e+06	2.99652e+06	2953627	4.11067e+06	3.88242e+06	3199522	3.54271e+06	3.70553e+06	2.36217e+06	YES	YES	YES	YES	YES	YES
PF3D7_0502400.1-p1	0	MSP8	merozoite surface protein 8	16	135305920	117576328	124519576	66935372	69235792	64911464	81121976	76286136	75292384	YES	YES	YES	YES	YES	YES
PF3D7_1034900.1-p1	0	MRScyt	methionine--tRNA ligase	45	943535300	889513860	916037760	867705280	847362690	796235200	888785090	871310590	806989630	YES	YES	YES	YES	YES	YES
PF3D7_1142700.1-p1	0	N/A	methyltransferase, putative	9	12211818	9885879	11747160	12787310	13507272	12148002	15338048	15762123	14200484	YES	YES	YES	YES	YES	YES
PF3D7_1455200.1-p1	0	N/A	methyltransferase, putative, unspecified product	16	127020704	122344872	126478384	92404952	91855392	86945072	111475360	111846240	102370912	YES	YES	YES	YES	YES	YES
PF3D7_1434800.1-p1	0	N/A	mitochondrial acidic protein MAM33, putative	9	211607424	189239232	199592592	180987744	184102752	166217696	162076448	160195232	149828576	YES	YES	YES	YES	YES	YES
PF3D7_0108800.1-p1	0	N/A	mitochondrial carrier protein, putative	8	10024189	8320031	10827604	3.90097e+06	6215856	5.87792e+06	7710563	7213319	8705779	YES	YES	YES	YES	YES	YES
PF3D7_1434700.1-p1	0	TIM17	mitochondrial import inner membrane translocase subunit TIM17, putative	3	13584012	15813858	13755083	9542400	16630030	12290855	12727734	12006896	13028674	YES	YES	YES	YES	YES	YES
PF3D7_1356200.1-p1	0	TIM23	mitochondrial import inner membrane translocase subunit TIM23, putative	2	10614470	8.00796e+06	7.81486e+06	12033181	10915161	9407748	10470917	10100413	9172863	YES	YES	YES	YES	YES	YES
PF3D7_0726900.1-p1	0	TIM50	mitochondrial import inner membrane translocase subunit TIM50, putative	4	13288401	12122536	13767976	15100355	14376807	15025358	13022221	13239136	12776279	YES	YES	YES	YES	YES	YES
PF3D7_0617000.1-p1	0	TOM40	mitochondrial import receptor subunit TOM40, putative	19	125784152	118809704	115913904	117575896	116101264	110616904	116108736	111773144	98844784	YES	YES	YES	YES	YES	YES
PF3D7_1202200.1-p1	0	MPC	mitochondrial phosphate carrier protein	12	282379072	277811264	274953824	218882624	218606800	219478928	243298192	241302960	218502960	YES	YES	YES	YES	YES	YES
PF3D7_0523100.1-p1	0	N/A	mitochondrial-processing peptidase subunit alpha, putative	28	959640260	905854850	927159040	988563710	996338110	918032900	996894910	960574210	925418880	YES	YES	YES	YES	YES	YES
PF3D7_0933600.1-p1	0	MAS1	mitochondrial-processing peptidase subunit beta, putative	20	406134880	399087584	417189888	406670144	392336992	380752480	467436640	472508832	433781344	YES	YES	YES	YES	YES	YES
PF3D7_1003700.1-p1	0	N/A	MKT1 domain-containing protein, putative	29	107067120	105933568	104515704	97083552	93021808	91661840	123900328	118659648	103023632	YES	YES	YES	YES	YES	YES
PF3D7_1414600.1-p1	0	Pgt1	mRNA-capping enzyme subunit alpha	5	8.19925e+06	7740333	8978477	11955611	10195986	10207364	14045579	13585412	9965222	YES	YES	YES	YES	YES	YES
PF3D7_1308900.1-p1	0	DCP2	mRNA-decapping enzyme 2, putative	15	30192336	28946082	31238670	23560006	24765496	22058382	25133236	24027414	25137334	YES	YES	YES	YES	YES	YES
PF3D7_1032100.1-p1	0	DCP1	mRNA-decapping enzyme subunit 1, putative	23	41225680	38630148	38100616	37029244	35923972	35005576	45130116	45269504	42556600	YES	YES	YES	YES	YES	YES
PF3D7_1407500.1-p1	0	N/A	multifunctional methyltransferase subunit TRM112, putative	6	17576660	16505854	15174411	11884228	10213327	10269691	12567668	13048236	10515723	YES	YES	YES	YES	YES	YES
PF3D7_0602200.1-p1	0	N/A	MYND-type zinc finger protein, putative	13	47235572	44946332	44862964	32895718	36780988	32291134	39822676	39788840	37695824	YES	YES	YES	YES	YES	YES
PF3D7_1342600.1-p1	0	MyoA	myosin A	21	32328030	30453936	31745204	30965574	29601398	29232462	29737802	28656488	28965748	YES	YES	YES	YES	YES	YES
PF3D7_1329100.1-p1	0	MyoF	myosin F, putative	35	121976224	113822808	116837632	115394856	115968528	111040304	125274960	127327392	114866376	YES	YES	YES	YES	YES	YES
PF3D7_0309300.1-p1	0	N/A	N2227-like protein, putative	15	65109852	58952936	60517716	49364704	51280428	45193676	52545444	50652200	51713824	YES	YES	YES	YES	YES	YES
PF3D7_1437000.1-p1	0	N/A	N-acetyltransferase, GNAT family, putative	14	83265920	80248920	83551304	89578520	85188048	78142608	93062496	92043976	91580296	YES	YES	YES	YES	YES	YES
PF3D7_1244100.1-p1	0	N/A	N-alpha-acetyltransferase 15, NatA auxiliary subunit, putative	16	128429272	137522784	117824064	127905656	131334848	133154928	130947192	119856232	93571056	YES	YES	YES	YES	YES	YES
PF3D7_0621800.1-p1	0	N/A	nascent polypeptide-associated complex subunit alpha, putative	9	186067696	159437584	162749088	130892264	132114424	126511896	142942944	138423472	137775392	YES	YES	YES	YES	YES	YES
PF3D7_0303000.1-p1	0	NSF	N-ethylmaleimide-sensitive fusion protein	26	106077576	98073448	98990016	109986128	108832896	104752448	107564048	107411504	99876768	YES	YES	YES	YES	YES	YES
PF3D7_0629100.1-p1	0	NAPRT	nicotinate phosphoribosyltransferase, putative	23	205285728	198527312	196275520	171963136	161973680	165720432	166738928	165499184	157404000	YES	YES	YES	YES	YES	YES
PF3D7_1355700.1-p1	0	NIF3	NLI interacting factor-like phosphatase, putative	13	18607156	19969080	20987502	16537242	19309822	23626052	22212656	20203780	19642116	YES	YES	YES	YES	YES	YES
PF3D7_1211900.1-p1	0	ATP4	non-SERCA-type Ca2+ -transporting P-ATPase	43	429875168	400217696	398795328	390458112	387788288	353099616	371304512	366879968	340179744	YES	YES	YES	YES	YES	YES
PF3D7_1417200.1-p1	0	N/A	NOT family protein, putative	24	36118324	31962146	28499076	28360554	30127788	25731688	31896244	32212390	30291252	YES	YES	YES	YES	YES	YES
PF3D7_0415500.1-p1	0	CBP20	nuclear cap-binding protein subunit 2, putative	9	23238726	20081516	20190772	21708198	21003336	16778976	22213714	23759788	13682048	YES	YES	YES	YES	YES	YES
PF3D7_1336800.1-p1	0	NUDC	nuclear movement protein, putative	21	110561192	104421048	102132024	97969328	106030088	95379840	108233304	115859008	114090784	YES	YES	YES	YES	YES	YES
PF3D7_0507700.1-p1	0	NPL4	nuclear protein localization protein 4, putative	17	104905104	89239856	95155752	106398056	100911144	94202232	103484392	99771880	94041616	YES	YES	YES	YES	YES	YES
PF3D7_1412300.1-p1	0	NTF2	nuclear transport factor 2, putative	7	893305340	796638910	833893890	638984130	647379460	644299710	644957760	644441410	594236540	YES	YES	YES	YES	YES	YES
PF3D7_1132300.1-p1	0	N/A	nucleic acid binding protein, putative	13	198577328	183991792	187624160	164969376	173109120	164160864	166165712	169830400	156562656	YES	YES	YES	YES	YES	YES
PF3D7_1008800.1-p1	0	NOP5	nucleolar protein 5, putative	21	113541856	102019328	102670656	109568104	106467488	102657432	102913456	100430600	92883416	YES	YES	YES	YES	YES	YES
PF3D7_1118500.1-p1	0	NOP56	nucleolar protein 56, putative	24	142355744	133620464	130149936	131405504	125682208	112591048	130366224	120545520	111926136	YES	YES	YES	YES	YES	YES
PF3D7_0905100.1-p1	0	NUP221	nucleoporin NUP221, putative	11	8714449	10220792	9305651	10328120	11034862	9832618	9991152	10383610	10193552	YES	YES	YES	YES	YES	YES
PF3D7_0609000.1-p1	0	NUP637	nucleoporin NUP637, putative	32	54581840	38165336	53440824	44126084	37293152	37943716	41596144	34832480	38517400	YES	YES	YES	YES	YES	YES
PF3D7_1349100.1-p1	0	N/A	nucleoside diphosphate hydrolase, putative	11	98484240	93476848	97158944	93982232	97087952	90520120	106482480	108555712	105785928	YES	YES	YES	YES	YES	YES
PF3D7_1366500.1-p1	0	NDK	nucleoside diphosphate kinase	9	54880644	48785440	49581136	46067500	51086280	42804672	51052944	50271688	46280588	YES	YES	YES	YES	YES	YES
PF3D7_0919000.1-p1	0	NAPS	nucleosome assembly protein	20	1755033860	1773934720	1830442240	1866862720	1759679870	1734519940	2045358590	2005108220	2024523900	YES	YES	YES	YES	YES	YES
PF3D7_1203700.1-p1	0	NAPL	nucleosome assembly protein	11	244544448	214344976	222871920	226117120	235429696	225738400	232965168	233617104	241138640	YES	YES	YES	YES	YES	YES
PF3D7_0406500.1-p1	0	N/A	NYN domain-containing protein, putative	2	7811751	6954232	7.04097e+06	5.61954e+06	5524395	5322872	6.28372e+06	6617690	5.89488e+06	YES	YES	YES	YES	YES	YES
PF3D7_0722400.1-p1	0	OLA1	Obg-like ATPase 1, putative	26	639631550	635138880	617896580	592719680	565077950	546588420	578433920	601264580	544879420	YES	YES	YES	YES	YES	YES
PF3D7_0608800.1-p1	0	OAT	ornithine aminotransferase	28	8999316500	8698277900	8795784200	7224263200	7121200600	6476092400	8616478700	8479904800	8159982100	YES	YES	YES	YES	YES	YES
PF3D7_0103900.1-p1	0	PIESP15	parasite-infected erythrocyte surface protein	18	64169672	55239496	53591060	56488988	53510908	56443604	58523064	56898616	51430892	YES	YES	YES	YES	YES	YES
PF3D7_1129100.1-p1	0	PV1	parasitophorous vacuolar protein 1	18	259575040	248008288	247396784	210666128	213705792	207021824	195338992	192208512	197376672	YES	YES	YES	YES	YES	YES
PF3D7_0205400.1-p1	0	N/A	PCI domain-containing protein, putative	7	21235042	18245202	22478902	21570402	20760642	21528018	26656148	24722300	22588720	YES	YES	YES	YES	YES	YES
PF3D7_0212300.1-p1	0	N/A	peptide chain release factor subunit 1, putative	24	491156736	460621024	458409664	439623680	437412928	416790944	436913248	453925088	440309344	YES	YES	YES	YES	YES	YES
PF3D7_0804800.1-p1	0	CYP24	peptidyl-prolyl cis-trans isomerase	4	2.39506e+06	2.64816e+06	2.71725e+06	2.71987e+06	3866568	1822153	5.41086e+06	5310203	4.00651e+06	YES	YES	YES	YES	YES	YES
PF3D7_0528700.1-p1	0	CYP23	peptidyl-prolyl cis-trans isomerase	6	74137808	67766656	72020840	76019760	77796016	72731920	74468608	78412584	73940336	YES	YES	YES	YES	YES	YES
PF3D7_1116300.1-p1	0	CYP19C	peptidyl-prolyl cis-trans isomerase	5	50773776	44094368	47961632	52139208	48357184	46502880	49833716	46690252	46107256	YES	YES	YES	YES	YES	YES
PF3D7_1115600.1-p1	0	CYP19B	peptidyl-prolyl cis-trans isomerase	9	67871744	64464632	68469536	64825552	63908744	59586668	70445768	69342112	62255704	YES	YES	YES	YES	YES	YES
PF3D7_0322000.1-p1	0	CYP19A	peptidyl-prolyl cis-trans isomerase	8	327309312	272776416	309976704	325979776	288204288	294063008	324262880	302800576	253332880	YES	YES	YES	YES	YES	YES
PF3D7_1247400.1-p1	0	FKBP35	peptidyl-prolyl cis-trans isomerase FKBP35	20	676685570	646318270	686499580	672526020	652545020	661564800	658162370	675146370	628372350	YES	YES	YES	YES	YES	YES
PF3D7_1027300.1-p1	0	nPrx	peroxiredoxin	14	70862072	62788924	63990432	48328052	48564860	44374472	49220260	48210844	43707708	YES	YES	YES	YES	YES	YES
PF3D7_1021900.1-p1	0	N/A	PHAX domain-containing protein, putative	67	292261472	269832160	274583552	256345776	264342528	246004416	278519552	280666016	263661216	YES	YES	YES	YES	YES	YES
PF3D7_0109800.1-p1	0	cPheRS	phenylalanine--tRNA ligase alpha subunit	15	50260304	42459972	41044536	49616856	45016724	39395308	48215268	47996076	43779616	YES	YES	YES	YES	YES	YES
PF3D7_1104000.1-p1	0	N/A	phenylalanine--tRNA ligase beta subunit	22	176921856	165646032	161407072	174883264	179506272	160114096	185970800	184926000	167782896	YES	YES	YES	YES	YES	YES
PF3D7_1430800.1-p1	0	PIP3	PhIL1 interacting protein PIP3	9	1072436670	1014608320	948769410	1353841410	1324577020	1213513090	1261123710	1213630850	1143674750	YES	YES	YES	YES	YES	YES
PF3D7_0311300.1-p1	0	N/A	phosphatidylinositol 3- and 4-kinase, putative	31	123093008	106583360	114164024	98800104	108913592	102190328	118649184	114863352	112752656	YES	YES	YES	YES	YES	YES
PF3D7_1342800.1-p1	0	PEPCK	phosphoenolpyruvate carboxykinase	8	8793313	8876899	8241540	11203488	10141452	10967982	11587908	11454191	12477849	YES	YES	YES	YES	YES	YES
PF3D7_1426700.1-p1	0	PEPC	phosphoenolpyruvate carboxylase	43	282889248	260357808	267591040	248277568	243155456	225337632	282719296	279249824	257548368	YES	YES	YES	YES	YES	YES
PF3D7_1343000.1-p1	0	PMT	phosphoethanolamine N-methyltransferase	18	1042714300	956700740	950495420	892863810	841478020	797423490	917465410	902529790	849248770	YES	YES	YES	YES	YES	YES
PF3D7_1012500.1-p1	0	N/A	phosphoglucomutase, putative	12	52530968	76712624	43647896	41474608	35042852	46777880	76512232	64405856	91394528	YES	YES	YES	YES	YES	YES
PF3D7_0922500.1-p1	0	PGK	phosphoglycerate kinase	41	2945458940	2714166020	2826099710	2891634180	2770113020	2638474750	2975900420	2866274300	2680351490	YES	YES	YES	YES	YES	YES
PF3D7_1120100.1-p1	0	PGM1	phosphoglycerate mutase, putative	26	1673945860	1566467710	1526644220	1481805310	1523611780	1390059260	1418945540	1446292610	1349181820	YES	YES	YES	YES	YES	YES
PF3D7_0310300.1-p1	0	N/A	phosphoglycerate mutase, putative	42	247405952	230557008	231471088	265524080	253645360	235840384	284318144	282339040	273777568	YES	YES	YES	YES	YES	YES
PF3D7_1354200.1-p1	0	SAC1	phosphoinositide phosphatase SAC1	18	110504080	105947192	105340928	93427584	96133128	86569440	93506960	98215192	93814072	YES	YES	YES	YES	YES	YES
PF3D7_0720700.1-p1	0	N/A	phosphoinositide-binding protein, putative	29	53021240	49167212	51045496	50593036	50512036	40591704	52053720	51545908	46301768	YES	YES	YES	YES	YES	YES
PF3D7_1022700.1-p1	0	N/A	phospholipid scramblase, putative	9	69630360	71016960	69223272	56756136	53472296	52565928	60546504	61789104	52800256	YES	YES	YES	YES	YES	YES
PF3D7_1017400.1-p1	0	PMM	phosphomannomutase, putative	10	180903232	158352160	162058368	178041760	180707312	175821920	183846576	177460112	156140544	YES	YES	YES	YES	YES	YES
PF3D7_1325100.1-p1	0	N/A	phosphoribosylpyrophosphate synthetase	26	379467616	362452640	362957600	445362240	410442976	407273984	393056512	372249984	355611648	YES	YES	YES	YES	YES	YES
PF3D7_0109000.1-p1	0	PHIL1	photosensitized INA-labeled protein PHIL1	14	474442336	445123424	447949760	393792480	400633344	378610752	387941184	379684096	375273472	YES	YES	YES	YES	YES	YES
PF3D7_1010100.1-p1	0	N/A	PI31 domain-containing protein, putative	3	10199417	9819291	9469133	10548901	11156403	11726590	10520997	11115023	10134727	YES	YES	YES	YES	YES	YES
PF3D7_0908000.1-p1	0	PMP1	plasma membrane protein 1, putative	10	27573418	24566352	26329108	27150106	28445308	29216216	32969530	31263476	31116526	YES	YES	YES	YES	YES	YES
PF3D7_1408000.1-p1	0	PMII	plasmepsin II	11	236333632	223838976	217249280	225848960	210165104	201027296	230968800	223380480	200963248	YES	YES	YES	YES	YES	YES
PF3D7_1408100.1-p1	0	PMIII	plasmepsin III	16	170220544	163770624	158714128	147765296	143850032	134664752	150148080	146535296	140454656	YES	YES	YES	YES	YES	YES
PF3D7_1407800.1-p1	0	PM4	plasmepsin IV	16	368064512	302910624	331178848	310710464	289837568	279205056	381242816	352116256	321700064	YES	YES	YES	YES	YES	YES
PF3D7_1323500.1-p1	0	PMV	plasmepsin V	4	3.2564e+06	2.79731e+06	2.98414e+06	2.13841e+06	2.18571e+06	1.98475e+06	1.9124e+06	1.7028e+06	1.3424e+06	YES	YES	YES	YES	YES	YES
PF3D7_1148700.1-p1	0	GEXP12	Plasmodium exported protein (PHISTc), unknown function	5	14911121	15827592	12859886	11914490	14498758	11460040	15800410	14297490	13377352	YES	YES	YES	YES	YES	YES
PF3D7_0501000.1-p1	0	N/A	Plasmodium exported protein, unknown function	5	21530552	22329928	20795244	18344520	17453816	16604067	20102442	22453618	21184992	YES	YES	YES	YES	YES	YES
PF3D7_1224300.1-p1	0	PABP1	polyadenylate-binding protein 1, putative	38	1389903490	1354707970	1354694020	1489911940	1506268670	1392770430	1404803970	1384247040	1338133120	YES	YES	YES	YES	YES	YES
PF3D7_0923900.1-p1	0	PABP2	polyadenylate-binding protein 2, putative	8	327369344	328469664	321532896	441520512	401981344	380185280	379482880	370480480	350844384	YES	YES	YES	YES	YES	YES
PF3D7_1107300.1-p1	0	PAIP1	polyadenylate-binding protein-interacting protein 1, putative	65	352775200	323653824	339152896	350570752	339699424	329042080	349785408	361373888	353353952	YES	YES	YES	YES	YES	YES
PF3D7_1363400.1-p1	0	DOA1	polyubiquitin binding protein, putative	24	74670520	74089440	78510072	71307256	64601300	61642504	75532440	74498744	68982768	YES	YES	YES	YES	YES	YES
PF3D7_1217900.1-p1	0	N/A	PPPDE peptidase domain-containing protein, putative	13	75430816	76989184	69393376	76715832	70242704	70147808	64986932	68301088	68068576	YES	YES	YES	YES	YES	YES
PF3D7_1011800.1-p1	0	PREBP	PRE-binding protein	51	863418620	800787070	846854270	754153470	751754430	731697920	881633920	866190980	825623620	YES	YES	YES	YES	YES	YES
PF3D7_1416900.1-p1	0	N/A	prefoldin subunit 2, putative	6	39974960	39059432	36986788	30994656	30723636	29682874	35363264	33681460	33791032	YES	YES	YES	YES	YES	YES
PF3D7_0718500.1-p1	0	N/A	prefoldin subunit 3, putative	9	149455104	128726496	138852704	160346992	149708544	168486784	188263504	187928160	183613680	YES	YES	YES	YES	YES	YES
PF3D7_1128100.1-p1	0	N/A	prefoldin subunit 5, putative	13	319375488	310109920	306388608	304193824	309219136	286123328	332371840	336315776	318444288	YES	YES	YES	YES	YES	YES
PF3D7_0512000.1-p1	0	N/A	prefoldin subunit 6, putative	12	93279520	90349944	91479760	63934616	56366748	56028312	73751368	67878432	63203336	YES	YES	YES	YES	YES	YES
PF3D7_0308600.1-p1	0	PRPF19	pre-mRNA-processing factor 19, putative	16	51230024	48939920	48713552	43111624	42322248	40294244	51854368	51105844	45596736	YES	YES	YES	YES	YES	YES
PF3D7_1110200.1-p1	0	PRPF6	pre-mRNA-processing factor 6, putative	27	51504160	51893532	49378624	47033016	48788556	46753984	46578916	47687472	47304984	YES	YES	YES	YES	YES	YES
PF3D7_0405400.1-p1	0	PRPF8	pre-mRNA-processing-splicing factor 8, putative	67	400872160	372377376	367683040	369880832	367050912	337888736	401319648	405703552	368783904	YES	YES	YES	YES	YES	YES
PF3D7_1231600.1-p1	0	PRP2	pre-mRNA-splicing factor ATP-dependent RNA helicase PRP2, putative	20	28812740	28310686	29329988	32932684	32934248	27458258	30190414	35080108	25409898	YES	YES	YES	YES	YES	YES
PF3D7_0917600.1-p1	0	PRP43	pre-mRNA-splicing factor ATP-dependent RNA helicase PRP43, putative	18	41218768	30178138	31875220	34922328	37161624	31319162	41826836	35543960	33485364	YES	YES	YES	YES	YES	YES
PF3D7_0403700.1-p1	0	CLF1	pre-mRNA-splicing factor CLF1, putative	8	11652852	10762490	10504782	5796917	5575234	5.23921e+06	8.21545e+06	9651340	7.68242e+06	YES	YES	YES	YES	YES	YES
PF3D7_0515000.1-p1	0	CWC2	pre-mRNA-splicing factor CWC2, putative	8	12564116	13088056	19375760	12695450	14321557	15181654	13607754	14050428	33953464	YES	YES	YES	YES	YES	YES
PF3D7_0422500.1-p1	0	BRR2	pre-mRNA-splicing helicase BRR2, putative	55	132168288	126734336	112704568	124545736	119335768	113221576	127962352	121097336	118360048	YES	YES	YES	YES	YES	YES
PF3D7_0106400.1-p1	0	N/A	pre-rRNA-processing protein TSR2, putative	3	4.24935e+06	3.81833e+06	3726796	3.74903e+06	4301085	3.24781e+06	4.18837e+06	3.8268e+06	3.17907e+06	YES	YES	YES	YES	YES	YES
PF3D7_0709700.1-p1	0	PARE	prodrug activation and resistance esterase	16	236366144	218753440	208985520	185818400	191994720	172492512	227745296	212128656	200986064	YES	YES	YES	YES	YES	YES
PF3D7_0932200.1-p1	0	PFN	profilin	7	995437440	978503940	977057540	1046149120	1010603200	931753340	1060768260	1065690110	1032922940	YES	YES	YES	YES	YES	YES
PF3D7_0829200.1-p1	0	PHB1	prohibitin 1, putative	12	260559472	236463808	239941152	242049120	249487840	232613680	265279744	244643200	244251152	YES	YES	YES	YES	YES	YES
PF3D7_1014700.1-p1	0	PHB2	prohibitin 2, putative	14	365212608	328027040	336198144	365751968	359789760	378748608	355188704	365869920	335315552	YES	YES	YES	YES	YES	YES
PF3D7_1361900.1-p1	0	PCNA1	proliferating cell nuclear antigen 1	14	316125664	300552160	297565792	329678016	332715968	294901600	289775232	301476320	283382560	YES	YES	YES	YES	YES	YES
PF3D7_1226600.1-p1	0	PCNA2	proliferating cell nuclear antigen 2	17	397424544	361606912	384522176	419988672	409728096	378747840	422899200	412161632	396529056	YES	YES	YES	YES	YES	YES
PF3D7_1428300.1-p1	0	N/A	proliferation-associated protein 2g4, putative	25	587206460	545525180	575359170	600782910	552496000	541385730	550461950	549075200	540197890	YES	YES	YES	YES	YES	YES
PF3D7_1213800.1-p1	0	PRS	proline--tRNA ligase	49	322505888	306848992	317348064	300487168	299450944	290207392	343442688	335056128	324442912	YES	YES	YES	YES	YES	YES
PF3D7_0907700.1-p1	0	PA28	proteasome activator 28 subunit beta, putative	6	11605478	9943438	10007503	11885503	12743045	8.11607e+06	13772248	9830992	11829650	YES	YES	YES	YES	YES	YES
PF3D7_0812100.1-p1	0	N/A	proteasome activator complex subunit 4, putative	55	268705184	246542832	247894048	204185600	199732272	199955168	219567120	215333088	206544160	YES	YES	YES	YES	YES	YES
PF3D7_1474800.1-p1	0	N/A	proteasome subunit alpha type-1, putative	14	105618616	96808712	105696776	93816776	95815944	94503488	114964384	112535744	103833472	YES	YES	YES	YES	YES	YES
PF3D7_0608500.1-p1	0	N/A	proteasome subunit alpha type-2, putative	8	70934880	66952200	65976108	68722352	66839984	67104040	70245464	68044368	61794424	YES	YES	YES	YES	YES	YES
PF3D7_0317000.1-p1	0	N/A	proteasome subunit alpha type-3, putative	8	91542288	59322608	110790800	82335464	94108000	76323944	101256144	76203296	84377520	YES	YES	YES	YES	YES	YES
PF3D7_1353800.1-p1	0	N/A	proteasome subunit alpha type-4, putative	13	51226864	48565956	46937904	46230920	48451740	44414816	45477396	42617912	41827768	YES	YES	YES	YES	YES	YES
PF3D7_0727400.1-p1	0	N/A	proteasome subunit alpha type-5, putative	20	225551808	200755264	221168720	211899024	208001088	208166768	215142800	205872560	199531328	YES	YES	YES	YES	YES	YES
PF3D7_0807500.1-p1	0	N/A	proteasome subunit alpha type-6, putative	13	78732920	68978320	73426960	48300976	53089900	46893452	57837604	55969476	53746172	YES	YES	YES	YES	YES	YES
PF3D7_1353900.1-p1	0	N/A	proteasome subunit alpha type-7, putative	15	119967616	115113736	112322296	103329216	107191016	95960376	125782352	117884176	105630824	YES	YES	YES	YES	YES	YES
PF3D7_0518300.1-p1	0	N/A	proteasome subunit beta type-1, putative	10	62065376	56993456	55965624	33241496	33115132	33902692	43403168	46250756	41493136	YES	YES	YES	YES	YES	YES
PF3D7_1470900.1-p1	0	N/A	proteasome subunit beta type-2, putative	11	64878992	64228992	65738292	52774480	49433648	49037264	71101424	68678832	62734624	YES	YES	YES	YES	YES	YES
PF3D7_0108000.1-p1	0	N/A	proteasome subunit beta type-3, putative	7	61779348	56358388	61607092	47635624	43898316	44224024	51324128	49434796	44026200	YES	YES	YES	YES	YES	YES
PF3D7_0803800.1-p1	0	N/A	proteasome subunit beta type-4	8	22784666	19166580	19410536	16945966	17739004	15393284	32230608	32235160	28526326	YES	YES	YES	YES	YES	YES
PF3D7_1011400.1-p1	0	N/A	proteasome subunit beta type-5	4	43040452	38020688	40359800	39745796	40271708	42065156	38424784	38208104	39883768	YES	YES	YES	YES	YES	YES
PF3D7_0931800.1-p1	0	N/A	proteasome subunit beta type-6, putative	6	19258092	16896768	18236468	13277903	14208365	14110199	15529312	13307786	12461866	YES	YES	YES	YES	YES	YES
PF3D7_1328100.1-p1	0	N/A	proteasome subunit beta type-7, putative	4	17029616	14680519	16422032	12658106	14469520	14453904	12046178	12365819	13131865	YES	YES	YES	YES	YES	YES
PF3D7_0507600.1-p1	0	CAF40	protein CAF40, putative	19	347101984	302667744	323044416	259599184	256799456	230709904	291655232	283569472	258929280	YES	YES	YES	YES	YES	YES
PF3D7_0919400.1-p1	0	PDI9	protein disulfide isomerase	24	875443010	815763900	820765180	814658560	782516610	748777730	869678850	859694080	792688640	YES	YES	YES	YES	YES	YES
PF3D7_0827900.1-p1	0	PDI8	protein disulfide isomerase	33	3625610240	3486949890	3366498300	3725387520	3686284030	3609411840	3652395520	3673726980	3454169090	YES	YES	YES	YES	YES	YES
PF3D7_1134100.1-p1	0	PDI-11	protein disulfide isomerase	19	345344544	322945792	323495968	297411392	324154720	284441216	309973632	319968704	297510624	YES	YES	YES	YES	YES	YES
PF3D7_1127500.1-p1	0	N/A	protein disulfide-isomerase, putative	9	19426004	20324444	18248606	13842003	15044461	12983972	17677060	17204948	14615231	YES	YES	YES	YES	YES	YES
PF3D7_0627500.1-p1	0	DJ1	protein DJ-1	18	1283040900	1203640580	1203649790	1120868860	1121076610	1025123010	1180029060	1189652860	1106129280	YES	YES	YES	YES	YES	YES
PF3D7_1121700.1-p1	0	GCN20	protein GCN20	26	185677792	187447840	190882432	197929744	194294032	176135984	193262800	198279808	174472064	YES	YES	YES	YES	YES	YES
PF3D7_1208900.1-p1	0	PPM11	protein phosphatase PPM11, putative	27	200685376	181365664	193081072	175407968	169267184	173527232	191985184	194216400	191885024	YES	YES	YES	YES	YES	YES
PF3D7_1138500.1-p1	0	PPM2	protein phosphatase PPM2	30	427768288	390527392	412802144	401480640	402880832	383091424	440915072	440000672	412605888	YES	YES	YES	YES	YES	YES
PF3D7_0810500.1-p1	0	PPM7	protein phosphatase PPM7, putative	8	30453060	26042858	26183322	23842786	27244026	25117524	24166788	23602912	22437958	YES	YES	YES	YES	YES	YES
PF3D7_0213100.1-p1	0	SIS1	protein SIS1	13	231987664	221274464	219437008	252541984	236235376	234719680	235042224	235097632	222217200	YES	YES	YES	YES	YES	YES
PF3D7_1111300.1-p1	0	BOS1	protein transport protein BOS1, putative	7	14029504	11808288	13227803	16127555	13339692	13349596	13684837	13747394	13052801	YES	YES	YES	YES	YES	YES
PF3D7_0320100.1-p1	0	SEC22	protein transport protein SEC22	10	46536204	41393700	43283040	37497028	39497624	34287084	43987528	43475912	37915148	YES	YES	YES	YES	YES	YES
PF3D7_0822600.1-p1	0	SEC23	protein transport protein SEC23	24	246485984	219508672	232166512	234382864	237436464	215245008	225508528	227881056	225460512	YES	YES	YES	YES	YES	YES
PF3D7_1361100.1-p1	0	SEC24A	protein transport protein Sec24A	21	361040032	351351200	347014368	342506208	348925056	324686944	337715840	353142208	331131776	YES	YES	YES	YES	YES	YES
PF3D7_0214100.1-p1	0	SEC31	protein transport protein SEC31	33	145395808	138488432	144839984	147570288	136971360	133288368	156827520	151520304	146886064	YES	YES	YES	YES	YES	YES
PF3D7_1346100.1-p1	0	SEC61A	protein transport protein SEC61 subunit alpha	11	311967200	291047776	312560768	238152992	225556816	224767712	240656256	251020128	230411088	YES	YES	YES	YES	YES	YES
PF3D7_1113100.1-p1	0	PRL	protein tyrosine phosphatase	3	10666431	10098388	6.89763e+06	7173956	6859249	7506251	9389209	8419412	6848616	YES	YES	YES	YES	YES	YES
PF3D7_0316700.1-p1	0	YOP1	protein YOP1, putative	8	103798208	95144504	104122384	99459416	96694488	90784880	80207816	76116496	74057968	YES	YES	YES	YES	YES	YES
PF3D7_1432700.1-p1	0	N/A	protein-L-isoaspartate(D-aspartate) O-methyltransferase, putative	12	109563928	95671080	102102408	104922400	97987400	103791640	117996600	106700512	110649976	YES	YES	YES	YES	YES	YES
PF3D7_0813500.1-p1	0	N/A	PUB domain-containing protein, putative	4	2.93556e+06	2.74991e+06	2.59473e+06	2.84401e+06	3.02032e+06	2.57655e+06	3777924	3829859	2.92866e+06	YES	YES	YES	YES	YES	YES
PF3D7_0931400.1-p1	0	N/A	PUB domain-containing protein, putative	7	36749232	36967092	38070248	34904456	34784452	36717072	41293328	41251392	39444968	YES	YES	YES	YES	YES	YES
PF3D7_1304400.1-p1	0	N/A	PUB domain-containing protein, putative	14	39746284	43455856	34541468	36412524	35990520	34214036	45406392	42937764	42141472	YES	YES	YES	YES	YES	YES
PF3D7_0513300.1-p1	0	PNP	purine nucleoside phosphorylase	18	335982880	302044160	303823968	255149840	234064624	227544576	268965824	272652608	231177008	YES	YES	YES	YES	YES	YES
PF3D7_0919700.1-p1	0	N/A	pyridoxal phosphate homeostasis protein, putative	12	16561765	15658708	15299592	14552793	13980014	13022604	16181668	17334906	15237539	YES	YES	YES	YES	YES	YES
PF3D7_0621200.1-p1	0	PDX1	pyridoxine biosynthesis protein PDX1	21	1333133310	1272548990	1331903740	1355911940	1295825410	1244200580	1455074690	1352292480	1339103100	YES	YES	YES	YES	YES	YES
PF3D7_1116200.1-p1	0	PDX2	pyridoxine biosynthesis protein PDX2	7	113844176	98960088	100093664	83905528	80373168	83185016	79142568	76654304	72499976	YES	YES	YES	YES	YES	YES
PF3D7_1357900.1-p1	0	N/A	pyrroline-5-carboxylate reductase, putative	11	50100088	47500308	46528864	39645104	43342716	37360236	42601580	42589284	42653260	YES	YES	YES	YES	YES	YES
PF3D7_0626800.1-p1	0	PyrK	pyruvate kinase	35	3131439360	2909793790	2976633090	3045590780	2999757570	2788933630	3007370240	2906791940	2644600320	YES	YES	YES	YES	YES	YES
PF3D7_1037100.1-p1	0	PyKII	pyruvate kinase 2	12	15489546	14160692	13330392	18617580	18522636	15128973	17457022	16659942	14065403	YES	YES	YES	YES	YES	YES
PF3D7_1467900.1-p1	0	N/A	rab GTPase activator, putative	42	182340480	166991488	174493200	152951120	157101952	142704864	170892128	164436992	156780560	YES	YES	YES	YES	YES	YES
PF3D7_1242800.1-p1	0	rabGDI	rab specific GDP dissociation inhibitor	22	196730768	175733648	183147424	160111168	150649040	142403776	183985728	175156304	172759568	YES	YES	YES	YES	YES	YES
PF3D7_1336400.1-p1	0	N/A	RanBPM and CLTH-like protein, putative	7	14119407	12627205	13933297	13680532	14246720	14802709	13788260	14547643	14362042	YES	YES	YES	YES	YES	YES
PF3D7_0419600.1-p1	0	RANBP1	ran-specific GTPase-activating protein 1, putative	12	414268320	345399776	389249952	334187104	345473344	313369472	344047296	348949760	355532544	YES	YES	YES	YES	YES	YES
PF3D7_1320600.1-p1	0	RAB11a	ras-related protein Rab-11A	16	768649150	712485700	758169410	785144000	829368000	735703040	735031170	777147580	741339140	YES	YES	YES	YES	YES	YES
PF3D7_1340700.1-p1	0	RAB11b	ras-related protein Rab-11B	12	160662048	155184864	152100944	185884176	173232368	169162560	171381888	174133088	161227232	YES	YES	YES	YES	YES	YES
PF3D7_0807300.1-p1	0	RAB18	ras-related protein Rab-18	13	448186208	394230336	363032032	439310784	427313216	394731776	394447392	408028640	364413856	YES	YES	YES	YES	YES	YES
PF3D7_0513800.1-p1	0	RAB1a	ras-related protein Rab-1A	10	359575648	354531872	388442432	377103968	375774784	335212736	377506880	357854784	320118016	YES	YES	YES	YES	YES	YES
PF3D7_0512600.1-p1	0	RAB1b	ras-related protein Rab-1B	23	1026072060	961100610	1053759550	963908420	989925500	902117380	995663300	947976000	910337150	YES	YES	YES	YES	YES	YES
PF3D7_1231100.1-p1	0	RAB2	ras-related protein Rab-2	18	417436928	408210304	408902272	474037056	458277760	438097376	441176704	444006976	423271488	YES	YES	YES	YES	YES	YES
PF3D7_0211200.1-p1	0	RAB5a	ras-related protein Rab-5A	5	104618856	92750552	97574016	93145168	89065880	85563696	89435816	87364592	81907360	YES	YES	YES	YES	YES	YES
PF3D7_0106800.1-p1	0	RAB5c	ras-related protein Rab-5C	10	188609760	172143744	172200416	177614816	178077376	158259392	152194352	161637152	140043680	YES	YES	YES	YES	YES	YES
PF3D7_1144900.1-p1	0	RAB6	ras-related protein Rab-6	15	1136064900	1051844480	1044852290	1088851840	1122573440	1058641280	935784060	1019639420	1000146050	YES	YES	YES	YES	YES	YES
PF3D7_0903200.1-p1	0	RAB7	ras-related protein RAB7	12	712566270	677030270	690861250	695954820	702742270	635506750	677648000	684059330	671556740	YES	YES	YES	YES	YES	YES
PF3D7_0826700.1-p1	0	RACK1	receptor for activated c kinase	15	1500504320	1359603840	1511431170	1414885760	1454367100	1294275970	1394968960	1305250690	1291501820	YES	YES	YES	YES	YES	YES
PF3D7_0711500.1-p1	0	N/A	regulator of chromosome condensation, putative	30	194128352	172832032	181074896	155504288	153819296	147962512	172591824	164049248	145049728	YES	YES	YES	YES	YES	YES
PF3D7_0219600.1-p1	0	RFC1	replication factor C subunit 1, putative	45	445883712	438107808	434386048	508301920	497083456	464249248	421019744	434508384	400031616	YES	YES	YES	YES	YES	YES
PF3D7_0218000.1-p1	0	RFC2	replication factor C subunit 2, putative	23	495325600	463202208	473136064	576221950	551907260	539883970	563921020	550245570	539814720	YES	YES	YES	YES	YES	YES
PF3D7_1463200.1-p1	0	RFC3	replication factor C subunit 3, putative	27	608690110	598016580	612368260	663073730	647328380	620322880	601615420	597155780	589233410	YES	YES	YES	YES	YES	YES
PF3D7_1241700.1-p1	0	RFC4	replication factor C subunit 4, putative	31	578075140	496734528	541106620	607576580	580299650	570650110	612442050	587214460	527487680	YES	YES	YES	YES	YES	YES
PF3D7_1111100.1-p1	0	RFC5	replication factor C subunit 5, putative	14	192991680	176443504	201205808	172248560	174952928	162192144	175480464	173960192	169327440	YES	YES	YES	YES	YES	YES
PF3D7_0904800.1-p1	0	RPA1	replication protein A1, small fragment	26	728110910	668263420	712218430	727053310	710812350	715187520	643853570	661525120	640418180	YES	YES	YES	YES	YES	YES
PF3D7_0416500.1-p1	0	MAF1	repressor of RNA polymerase III transcription MAF1	5	15840890	14981106	14778466	15670475	15292916	15427940	14772750	15948779	15842650	YES	YES	YES	YES	YES	YES
PF3D7_1007200.1-p1	0	N/A	rho GTPase-activating protein, putative	7	66710308	59393032	59323196	47227284	45312856	45610896	52951204	47248764	47746660	YES	YES	YES	YES	YES	YES
PF3D7_1252100.1-p1	0	RON3	rhoptry neck protein 3	37	92320984	88492008	82427616	84222992	82976088	74264440	66137648	67019224	61448296	YES	YES	YES	YES	YES	YES
PF3D7_0721400.1-p1	0	N/A	rhoptry protein, putative	12	88497608	84496552	93284920	94906200	94349960	88535896	104108168	103545224	102890160	YES	YES	YES	YES	YES	YES
PF3D7_1410400.1-p1	0	RAP1	rhoptry-associated protein 1	35	407817088	375797056	387392640	342754240	331134112	322332704	278820480	277132512	272486816	YES	YES	YES	YES	YES	YES
PF3D7_0501600.1-p1	0	RAP2	rhoptry-associated protein 2	17	238160784	231718048	227136928	213777056	208329936	202889760	165430608	167218512	160391296	YES	YES	YES	YES	YES	YES
PF3D7_0623900.1-p1	0	N/A	ribonuclease H2 subunit A, putative	7	9337694	8811525	8279103	10542766	9966172	9167755	9908539	11092804	8481898	YES	YES	YES	YES	YES	YES
PF3D7_1437200.1-p1	0	N/A	ribonucleoside-diphosphate reductase large subunit, putative	54	1364219520	1257072130	1274979200	1516365440	1523908610	1490471940	1242361340	1284317950	1273069820	YES	YES	YES	YES	YES	YES
PF3D7_1405600.1-p1	0	RNR	ribonucleoside-diphosphate reductase small chain, putative	14	191506560	181790096	193065408	175991616	167294656	182143488	185017616	199637072	191468720	YES	YES	YES	YES	YES	YES
PF3D7_1015800.1-p1	0	N/A	ribonucleoside-diphosphate reductase small chain, putative	19	239247584	219853168	211138528	204541344	189278048	179614032	217372480	217642272	208784032	YES	YES	YES	YES	YES	YES
PF3D7_1327800.1-p1	0	N/A	ribose-phosphate pyrophosphokinase, putative	17	44009692	43032012	38957712	48336816	46052040	45185856	47213128	42704892	42945680	YES	YES	YES	YES	YES	YES
PF3D7_1146000.1-p1	0	RSA4	ribosome assembly protein 4, putative	13	47817288	41979208	46262468	43634880	45011132	41312268	49513032	47624452	42830200	YES	YES	YES	YES	YES	YES
PF3D7_0630500.1-p1	0	YTM1	ribosome biogenesis protein YTM1, putative	11	22262598	22267586	22660490	20688888	24598320	22170048	17568668	22487634	20006440	YES	YES	YES	YES	YES	YES
PF3D7_0524400.1-p1	0	RBG1	ribosome-interacting GTPase 1, putative	15	118545192	112145552	108401200	121620432	112304952	110309032	107646128	110729776	104737344	YES	YES	YES	YES	YES	YES
PF3D7_1340600.1-p1	0	DBR1	RNA lariat debranching enzyme, putative	17	83324088	73085768	83113512	83714608	75491984	77200016	76179560	70841984	75871640	YES	YES	YES	YES	YES	YES
PF3D7_0622500.1-p1	0	N/A	RNA methyltransferase, putative	9	19535454	17731914	17805048	18734892	17572114	16672808	22056480	22021664	19303488	YES	YES	YES	YES	YES	YES
PF3D7_1112500.1-p1	0	N/A	RNA transcription, translation and transport factor protein, putative	8	22270436	15268498	22397916	17976150	19060232	11119566	14614111	21308458	18723554	YES	YES	YES	YES	YES	YES
PF3D7_0610200.1-p1	0	RBM25	RNA-binding protein 25, putative	8	11181451	10479631	10588916	11555880	12118037	13764904	18287822	16218631	13882526	YES	YES	YES	YES	YES	YES
PF3D7_0916700.1-p1	0	HoMu	RNA-binding protein musashi, putative	21	109286544	108295088	109170800	98756920	101615432	94462032	100655248	93761184	95314584	YES	YES	YES	YES	YES	YES
PF3D7_1415300.1-p1	0	N/A	RNA-binding protein Nova-1, putative	14	61401988	54823992	56871952	61952692	65392752	63453012	69117016	67726832	62239644	YES	YES	YES	YES	YES	YES
PF3D7_0812500.1-p1	0	N/A	RNA-binding protein, putative	14	16461921	15463016	15287275	16829836	15472069	15398319	16937668	18472906	14455443	YES	YES	YES	YES	YES	YES
PF3D7_0723900.1-p1	0	N/A	RNA-binding protein, putative	11	17871566	19472642	19496124	15365009	16547294	14637950	23990924	24543848	25264852	YES	YES	YES	YES	YES	YES
PF3D7_0603100.1-p1	0	N/A	RNA-binding protein, putative	12	58886132	51495472	54627804	57403028	59002068	55709872	55542040	54837796	53295572	YES	YES	YES	YES	YES	YES
PF3D7_0716000.1-p1	0	N/A	RNA-binding protein, putative	16	62613436	58894020	55513864	63689668	62497920	56519568	63833692	63961104	58431296	YES	YES	YES	YES	YES	YES
PF3D7_0929200.1-p1	0	N/A	RNA-binding protein, putative	14	154023968	138248656	151175600	151517200	149068896	140471168	198205584	179036608	171494528	YES	YES	YES	YES	YES	YES
PF3D7_1110400.1-p1	0	N/A	RNA-binding protein, putative	39	223849392	194335760	209226304	190039824	203020512	189988160	207234336	205908128	215793712	YES	YES	YES	YES	YES	YES
PF3D7_0823200.1-p1	0	N/A	RNA-binding protein, putative	13	245341424	228006656	242815296	240330160	232584784	233409680	238893600	242630720	231163904	YES	YES	YES	YES	YES	YES
PF3D7_1360900.1-p1	0	N/A	RNA-binding protein, putative	17	273962560	269162176	262410080	266766208	253932640	257682368	289800672	274977504	252428240	YES	YES	YES	YES	YES	YES
PF3D7_0605100.1-p1	0	N/A	RNA-binding protein, putative	23	277095968	260562368	265080240	267889440	265632048	263024704	254454944	264005072	261156240	YES	YES	YES	YES	YES	YES
PF3D7_1129400.1-p1	0	NOP2	rRNA (cytosine-C(5))-methyltransferase, putative	11	62290692	48916328	50593548	51825920	53269132	51396712	51374636	49855376	50705328	YES	YES	YES	YES	YES	YES
PF3D7_1407100.1-p1	0	NOP1	rRNA 2'-O-methyltransferase fibrillarin, putative	12	209447856	192336288	181352144	179042400	165449376	155129904	170307264	168452016	159192288	YES	YES	YES	YES	YES	YES
PF3D7_0809700.1-p1	0	RUVB1	RuvB-like helicase 1	21	133032672	122945952	123026328	158208896	153980880	146424368	145490928	150443184	132460592	YES	YES	YES	YES	YES	YES
PF3D7_1106000.1-p1	0	RUVB2	RuvB-like helicase 2	26	210053296	209588000	209320224	253530448	252527120	237332720	260204640	263109616	233421216	YES	YES	YES	YES	YES	YES
PF3D7_1362200.1-p1	0	RUVB3	RuvB-like helicase 3	31	663036860	626403650	637119810	699525060	664907650	681879170	656519620	646436740	596594690	YES	YES	YES	YES	YES	YES
PF3D7_0922200.1-p1	0	SAMS	S-adenosylmethionine synthetase	25	786469570	727521860	791861440	707089980	683797820	698137340	589050050	577964030	542855550	YES	YES	YES	YES	YES	YES
PF3D7_0912500.1-p1	0	N/A	SAP domain-containing protein, putative	6	67685936	60218920	59259600	59778496	61949548	54115820	57793448	60508544	59303676	YES	YES	YES	YES	YES	YES
PF3D7_1034000.1-p1	0	N/A	Sec1 family protein, putative	12	34457352	33805400	30984890	36154636	32624004	30025998	39096780	35485556	30472016	YES	YES	YES	YES	YES	YES
PF3D7_0108700.1-p1	0	PSOP24	secreted ookinete protein, putative	8	4395892	3.39239e+06	3.35671e+06	2.81212e+06	3.5231e+06	2579335	3.21505e+06	2912771	2.41155e+06	YES	YES	YES	YES	YES	YES
PF3D7_0721700.1-p1	0	PSOP1	secreted ookinete protein, putative	11	31014208	24788510	27930544	40902920	34090532	38338524	38684764	32366524	36951608	YES	YES	YES	YES	YES	YES
PF3D7_1235600.1-p1	0	SHMT	serine hydroxymethyltransferase	30	1930456960	1761819900	1889560960	1800761600	1756287740	1656987260	1735594880	1722498300	1661318780	YES	YES	YES	YES	YES	YES
PF3D7_0517300.1-p1	0	SR1	serine/arginine-rich splicing factor 1	15	401791968	389628064	393198816	459576928	468366816	454970976	464790816	464266720	430752160	YES	YES	YES	YES	YES	YES
PF3D7_0503300.1-p1	0	SRSF12	serine/arginine-rich splicing factor 12	6	7009537	6735531	5.30774e+06	8571727	6616346	6455761	8602122	9847309	6.61789e+06	YES	YES	YES	YES	YES	YES
PF3D7_0302100.1-p1	0	SRPK1	serine/threonine protein kinase	29	100864712	97987176	97180416	86911992	84066840	82230920	81640672	85739992	83878544	YES	YES	YES	YES	YES	YES
PF3D7_1430100.1-p1	0	PTPA	serine/threonine protein phosphatase 2A activator	13	101169152	97639296	91720120	92725408	90414176	83723008	101030048	100375152	95656688	YES	YES	YES	YES	YES	YES
PF3D7_0802800.1-p1	0	CNA	serine/threonine protein phosphatase 2B catalytic subunit A	14	88914504	90601064	85620584	87320304	86231088	78970384	89765144	92871720	86735280	YES	YES	YES	YES	YES	YES
PF3D7_1355500.1-p1	0	PP5	serine/threonine protein phosphatase 5	28	243966288	210670480	220778016	205382896	214087456	190551376	235972000	215384192	207679472	YES	YES	YES	YES	YES	YES
PF3D7_0314400.1-p1	0	PPP6	serine/threonine protein phosphatase 6, putative	8	15545604	11686933	13161983	15267898	15594557	13626351	13769804	12525799	10940376	YES	YES	YES	YES	YES	YES
PF3D7_1403900.1-p1	0	CPPED1	serine/threonine protein phosphatase CPPED1, putative	9	43073236	40294936	40234360	42865800	44437832	42114932	61782176	62544468	59205724	YES	YES	YES	YES	YES	YES
PF3D7_1414400.1-p1	0	PP1	serine/threonine protein phosphatase PP1	13	149818944	130995024	139736688	112003568	116412088	111427816	129709784	119192800	111390824	YES	YES	YES	YES	YES	YES
PF3D7_1464600.1-p1	0	UIS2	serine/threonine protein phosphatase UIS2, putative	23	49072508	47992368	47976508	36955072	41620436	37236360	44769924	40440084	41016532	YES	YES	YES	YES	YES	YES
PF3D7_0717700.1-p1	0	N/A	serine--tRNA ligase, putative	24	250963728	241976720	233153616	200370032	196758592	183282272	227481280	227769024	227221296	YES	YES	YES	YES	YES	YES
PF3D7_1215900.1-p1	0	SR10	serpentine receptor, putative	8	29587854	26453202	27152284	30977374	28491396	28932060	31664874	31919126	28619232	YES	YES	YES	YES	YES	YES
PF3D7_0406200.1-p1	0	Pfs16	sexual stage-specific protein precursor	6	6139218900	6175858700	6135225300	6656655400	6513304600	6361057800	7048057900	6989673000	7095222800	YES	YES	YES	YES	YES	YES
PF3D7_1469200.1-p1	0	SHLP1	shewanella-like protein phosphatase 1, putative	4	3659455	3652409	2.81361e+06	4225665	4.17784e+06	3557325	3593724	4.10401e+06	3.24885e+06	YES	YES	YES	YES	YES	YES
PF3D7_1331300.1-p1	0	SEC11	signal peptidase complex catalytic subunit SEC11	9	115250104	102191992	109062824	88056368	82696232	85834288	84428264	85528520	81216128	YES	YES	YES	YES	YES	YES
PF3D7_0904400.1-p1	0	SPC3	signal peptidase complex subunit 3, putative	8	140911312	124451792	127795232	131609096	129068664	121659216	134400896	131647952	124626928	YES	YES	YES	YES	YES	YES
PF3D7_1366600.1-p1	0	SRPR-alpha	signal recognition particle receptor subunit alpha, putative	22	229001344	214599856	217605392	223734736	216480592	228069376	210055776	201400768	195950704	YES	YES	YES	YES	YES	YES
PF3D7_1246800.1-p1	0	SRPRB	signal recognition particle receptor subunit beta, putative	10	43815980	41901464	41511868	28146820	26451074	26759782	34230680	34464528	34532304	YES	YES	YES	YES	YES	YES
PF3D7_1203200.1-p1	0	SRP14	signal recognition particle subunit SRP14	2	6241812	4.37471e+06	4.29969e+06	5015585	5.15668e+06	4.44668e+06	7415000	5370985	4.75718e+06	YES	YES	YES	YES	YES	YES
PF3D7_1216300.1-p1	0	SRP19	signal recognition particle subunit SRP19	6	37763632	69790072	59802272	48492232	50272192	49854988	35257760	37490732	59066076	YES	YES	YES	YES	YES	YES
PF3D7_1450100.1-p1	0	SRP54	signal recognition particle subunit SRP54	25	212216080	194580896	198605392	183800336	179971552	181941184	216207552	209754144	186673696	YES	YES	YES	YES	YES	YES
PF3D7_0621900.1-p1	0	SRP68	signal recognition particle subunit SRP68, putative	25	82146784	81617488	86141888	76801136	81386144	80551352	87017624	86674592	84894224	YES	YES	YES	YES	YES	YES
PF3D7_1136400.1-p1	0	SRP72	signal recognition particle subunit SRP72, putative	14	70522200	63190068	66368980	54262496	54912004	48089716	62269356	61067736	58785860	YES	YES	YES	YES	YES	YES
PF3D7_1006800.1-p1	0	GBP2	single-strand telomeric DNA-binding protein GBP2, putative	16	1052568060	971765060	984167040	904128380	910183550	841754500	876472380	843059330	868973060	YES	YES	YES	YES	YES	YES
PF3D7_0520400.1-p1	0	N/A	single-stranded DNA-binding protein, putative	3	20933416	17847350	17925448	20592300	22881238	18053510	18192464	18689236	17723290	YES	YES	YES	YES	YES	YES
PF3D7_0416800.1-p1	0	SAR1	small GTP-binding protein sar1	15	943378820	931105660	977164100	967912830	930160640	905791040	1064958720	1027592700	1004735810	YES	YES	YES	YES	YES	YES
PF3D7_1304500.1-p1	0	N/A	small heat shock protein, putative	14	1244006660	1176620290	1194228610	1203857790	1162968830	1138234750	1166583810	1115247230	1119443970	YES	YES	YES	YES	YES	YES
PF3D7_1126900.1-p1	0	SNRPF	small nuclear ribonucleoprotein F, putative	4	20760024	20009612	21307776	20325410	18259744	18195564	25909822	23789234	23747184	YES	YES	YES	YES	YES	YES
PF3D7_0822300.1-p1	0	SNRPG	small nuclear ribonucleoprotein G, putative	5	10404603	8092135	8679892	11199517	8980664	7.29314e+06	10884838	10139115	11026859	YES	YES	YES	YES	YES	YES
PF3D7_1125500.1-p1	0	SNRPD1	small nuclear ribonucleoprotein Sm D1, putative	7	18390180	16890698	16518506	18299390	17672358	17347618	23407966	23180262	21313588	YES	YES	YES	YES	YES	YES
PF3D7_0909800.1-p1	0	SNRPD3	small nuclear ribonucleoprotein Sm D3, putative	4	3398623	4.9638e+06	5.26172e+06	4646120	4.59965e+06	6625716	8274453	8873582	7867252	YES	YES	YES	YES	YES	YES
PF3D7_1414800.1-p1	0	SMB1	small nuclear ribonucleoprotein-associated protein B, putative	6	27700684	27958052	29021566	36913020	36632108	30347374	47410188	49332440	38840724	YES	YES	YES	YES	YES	YES
PF3D7_0505800.1-p1	0	SUMO	small ubiquitin-related modifier	3	22877762	20964206	21788414	22265438	21264642	19897576	18404102	18009328	17197814	YES	YES	YES	YES	YES	YES
PF3D7_1324700.1-p1	0	YKT6.2	SNARE protein, putative	5	5581065	4942051	4871360	5638348	5328233	4.66637e+06	5.70043e+06	5487904	5025150	YES	YES	YES	YES	YES	YES
PF3D7_1448600.1-p1	0	VTI1	SNARE protein, putative	7	11832058	9816664	10277714	10615327	9994617	8857182	8848365	10603880	9759443	YES	YES	YES	YES	YES	YES
PF3D7_1303200.1-p1	0	VAMP8	SNARE protein, putative	7	26299814	22159706	25547792	20967276	22927980	24787156	28833870	28330010	24153934	YES	YES	YES	YES	YES	YES
PF3D7_0624600.1-p1	0	ISWI	SNF2 helicase, putative	29	53967452	49035232	46880376	53301440	52480280	46808864	49876872	49137416	49562028	YES	YES	YES	YES	YES	YES
PF3D7_1451800.1-p1	0	SORTLR	sortilin	26	239095520	224252608	234743216	238001360	245392640	227945024	243864272	252444416	242815632	YES	YES	YES	YES	YES	YES
PF3D7_0608310.1-p1	0	SAM50	sorting assembly machinery 50 kDa subunit, putative	13	97621424	94054592	91412056	109541104	96525648	86953728	99949520	89611840	88774728	YES	YES	YES	YES	YES	YES
PF3D7_1129000.1-p1	0	SpdSyn	spermidine synthase	17	409942816	391412480	398503008	375195936	377049216	369602848	371159232	345680800	378426656	YES	YES	YES	YES	YES	YES
PF3D7_1321700.1-p1	0	SF1	splicing factor 1	11	52315280	52274456	46532684	49484532	52858148	47894120	48515384	53145456	49440652	YES	YES	YES	YES	YES	YES
PF3D7_0308900.1-p1	0	SF3B1	splicing factor 3B subunit 1, putative	14	16533147	17362692	18325492	16410290	17982156	19098186	18013850	17367464	16393337	YES	YES	YES	YES	YES	YES
PF3D7_1234800.1-p1	0	SF3B3	splicing factor 3B subunit 3, putative	32	196750928	183351136	183128960	191812944	196163504	177149792	195564048	194711520	182635888	YES	YES	YES	YES	YES	YES
PF3D7_1119300.1-p1	0	U2AF1	splicing factor U2AF small subunit, putative	5	28217350	26186580	30222536	31931724	30315110	29844892	30640276	31972626	32436686	YES	YES	YES	YES	YES	YES
PF3D7_0422000.1-p1	0	N/A	steroid dehydrogenase, putative	14	304362368	278975232	287492544	225982304	229132960	198568816	266652544	251500912	251228064	YES	YES	YES	YES	YES	YES
PF3D7_0318100.1-p1	0	STOML	stomatin-like protein, putative	10	58570108	60814208	59397804	73011072	70099952	65823572	68589736	70567568	66335224	YES	YES	YES	YES	YES	YES
PF3D7_1212800.1-p1	0	SDHB	succinate dehydrogenase [ubiquinone] iron-sulfur subunit, mitochondrial	7	33561392	29624100	29578236	31320532	33377260	31528858	30424806	31116100	28182614	YES	YES	YES	YES	YES	YES
PF3D7_1431600.1-p1	0	N/A	succinyl-CoA ligase [ADP-forming] subunit beta, putative	26	324843776	307701600	307606528	322759072	317228320	291027840	336947456	334431936	308053760	YES	YES	YES	YES	YES	YES
PF3D7_1437700.1-p1	0	N/A	succinyl-CoA ligase, putative	52	882174020	837591620	834555840	944518530	954082940	867927550	905870460	905143810	817957310	YES	YES	YES	YES	YES	YES
PF3D7_1108500.1-p1	0	N/A	succinyl-CoA synthetase alpha subunit, putative	17	343490496	326165600	324485632	321750112	322547584	321613312	323513184	324007360	308545984	YES	YES	YES	YES	YES	YES
PF3D7_1144500.1-p1	0	AOS1	SUMO-activating enzyme subunit 1	14	86522512	74114064	79723304	66531200	65224672	62067780	72145048	73723944	72158048	YES	YES	YES	YES	YES	YES
PF3D7_1215100.1-p1	0	N/A	SUN domain-containing protein, putative	34	166613952	153101664	149809296	131355176	129067712	127100576	146871824	143781184	135201200	YES	YES	YES	YES	YES	YES
PF3D7_0623500.1-p1	0	SOD2	superoxide dismutase [Fe]	2	774650	139909	747907	609567	311993	348866	375837	402913	162565	YES	YES	YES	YES	YES	YES
PF3D7_0814900.1-p1	0	FeSOD	superoxide dismutase [Fe]	3	7106906	2642764	1.79551e+06	3284810	1.69707e+06	1.63272e+06	3.13525e+06	3.6294e+06	869777	YES	YES	YES	YES	YES	YES
PF3D7_1367000.1-p1	0	SKP1	suppressor of kinetochore protein 1, putative	3	7750739	7666803	7163631	4492049	3.92363e+06	3304702	7693386	6675139	6442292	YES	YES	YES	YES	YES	YES
PF3D7_1420700.1-p1	0	P113	surface protein P113	30	252502144	232163648	229516304	229485664	213357680	215485600	240211168	245473872	236845904	YES	YES	YES	YES	YES	YES
PF3D7_0611400.1-p1	0	SWIB	SWIB/MDM2 domain-containing protein	10	13816616	13318853	12296229	15902146	14818742	15993503	20396340	19840706	18379532	YES	YES	YES	YES	YES	YES
PF3D7_1210100.1-p1	0	SYN2	syntaxin, Qa-SNARE family	7	10278012	7832939	8638352	5165574	5656349	4862113	7285593	6.72441e+06	6026466	YES	YES	YES	YES	YES	YES
PF3D7_1104100.1-p1	0	SYN13	syntaxin, Qa-SNARE family	11	69277704	66751272	64476132	59144588	62128980	55714596	60571444	56415144	55464320	YES	YES	YES	YES	YES	YES
PF3D7_0613700.1-p1	0	N/A	syntaxin-binding protein, putative	10	5097456	6759355	6.84198e+06	3.04587e+06	3.73694e+06	3967808	5510737	4751800	4.517e+06	YES	YES	YES	YES	YES	YES
PF3D7_1132200.1-p1	0	TCP1	T-complex protein 1 subunit alpha	33	2109017220	1900098180	2003404540	2220544510	2112195330	2075213570	2174906880	2124161790	2079387140	YES	YES	YES	YES	YES	YES
PF3D7_0306800.1-p1	0	CCT2	T-complex protein 1 subunit beta	46	1119520900	1035767300	1085211900	1070280640	1042366020	1010673150	1108564100	1125267460	1019402430	YES	YES	YES	YES	YES	YES
PF3D7_1357800.1-p1	0	CCT4	T-complex protein 1 subunit delta	31	1604516860	1471958400	1620703490	1570554240	1510426370	1458609410	1751120130	1580881540	1466045700	YES	YES	YES	YES	YES	YES
PF3D7_0320300.1-p1	0	CCT5	T-complex protein 1 subunit epsilon	41	1687095300	1613774080	1673541630	1519669250	1482562690	1435792130	1553073660	1544322820	1479588100	YES	YES	YES	YES	YES	YES
PF3D7_0308200.1-p1	0	CCT7	T-complex protein 1 subunit eta	29	580449090	528118880	560526210	554530820	556382780	543652480	678990660	627636030	614547390	YES	YES	YES	YES	YES	YES
PF3D7_1229500.1-p1	0	CCT3	T-complex protein 1 subunit gamma	48	2378206980	2203599620	2334802690	2229463300	2182529280	2052272130	2198676220	2209852930	2085236220	YES	YES	YES	YES	YES	YES
PF3D7_0214000.1-p1	0	CCT8	T-complex protein 1 subunit theta	36	782138880	756256640	743323650	688606460	689561600	650184190	740217660	737378240	717349570	YES	YES	YES	YES	YES	YES
PF3D7_0608700.1-p1	0	CCT6	T-complex protein 1 subunit zeta	37	1410948740	1308519040	1395513600	1344736000	1326615940	1275124990	1342449540	1321375740	1273675140	YES	YES	YES	YES	YES	YES
PF3D7_1241900.1-p1	0	N/A	tetratricopeptide repeat protein, putative	7	10850683	9465785	10089874	11455445	11682372	10245882	11518275	10762812	10909227	YES	YES	YES	YES	YES	YES
PF3D7_1310800.1-p1	0	N/A	tetratricopeptide repeat protein, putative	14	13695182	11862187	12877953	11127928	11079915	9458484	13646246	12066428	12116334	YES	YES	YES	YES	YES	YES
PF3D7_0213500.1-p1	0	N/A	tetratricopeptide repeat protein, putative	18	31866236	29304500	27983292	32153156	32627476	29318532	36177136	35361212	32571768	YES	YES	YES	YES	YES	YES
PF3D7_1205600.1-p1	0	N/A	tetratricopeptide repeat protein, putative	25	833190780	778896900	836622720	850405700	868999100	853056450	806135870	781604860	797747070	YES	YES	YES	YES	YES	YES
PF3D7_1457200.1-p1	0	TRX1	thioredoxin 1	2	16967990	16931648	16695170	12943260	14297895	13050240	14941518	14599372	14752580	YES	YES	YES	YES	YES	YES
PF3D7_1438900.1-p1	0	Trx-Px1	thioredoxin peroxidase 1	14	441833856	428058848	422048416	555792510	517767808	535727808	585069890	575888260	531767808	YES	YES	YES	YES	YES	YES
PF3D7_1215000.1-p1	0	Trx-Px2	thioredoxin peroxidase 2	14	587301630	565141570	588938620	623725630	627725700	627914370	723776640	706986110	663292610	YES	YES	YES	YES	YES	YES
PF3D7_1104400.1-p1	0	Trx-mero	thioredoxin-like mero protein	31	1077429500	1022564670	1085831680	1029171710	1001107010	1007139650	1158309500	1173956350	1104466430	YES	YES	YES	YES	YES	YES
PF3D7_0717900.1-p1	0	N/A	thioredoxin-like protein	4	2.05218e+06	1918509	1805295	5075142	4.75621e+06	4.7395e+06	6034396	6.2054e+06	6379331	YES	YES	YES	YES	YES	YES
PF3D7_1419200.1-p1	0	ATrx1	thioredoxin-like protein, putative	18	89294736	83407888	92743224	74283840	72310256	69026256	72527968	71425472	71715392	YES	YES	YES	YES	YES	YES
PF3D7_1352500.1-p1	0	N/A	thioredoxin-related protein, putative	8	1329740030	1356907140	1300467330	1189281150	1155460860	1116017920	1113601280	1221019390	1106040580	YES	YES	YES	YES	YES	YES
PF3D7_1249800.1-p1	0	THO2	THO complex subunit 2, putative	12	18792170	14186445	18742842	19742150	20360018	20026770	21159030	22199750	18710184	YES	YES	YES	YES	YES	YES
PF3D7_1126000.1-p1	0	ThrRS	threonine--tRNA ligase	39	425560032	385988000	393270304	356764288	371398336	346988000	403273664	410382464	397734016	YES	YES	YES	YES	YES	YES
PF3D7_1203500.1-p1	0	SUA5	threonylcarbamoyl-AMP synthase, putative	14	56116732	51865640	53935080	48727584	50088116	47493020	55488280	53967216	51988144	YES	YES	YES	YES	YES	YES
PF3D7_1251300.1-p1	0	TMK	thymidylate kinase	14	233338416	219099888	247601968	204913472	212216656	200881376	262359008	253678992	248161680	YES	YES	YES	YES	YES	YES
PF3D7_0919800.1-p1	0	N/A	TLD domain-containing protein	25	80177784	74647040	71488104	80354056	81894024	75406232	75726520	79627864	74136736	YES	YES	YES	YES	YES	YES
PF3D7_0405600.1-p1	0	N/A	TMEM33 domain-containing protein, putative	6	13494097	12649589	12671460	13306472	12166660	12275793	14245431	14363766	14554052	YES	YES	YES	YES	YES	YES
PF3D7_1332300.1-p1	0	TRAPPC2	trafficking protein particle complex subunit 2, putative	5	3.14004e+06	2915462	2688941	2987377	3.04475e+06	3.16164e+06	3482623	3701119	3671418	YES	YES	YES	YES	YES	YES
PF3D7_0418500.1-p1	0	BET3	trafficking protein particle complex subunit 3, putative	3	8820859	9738799	9731636	8.10026e+06	7081493	7.6348e+06	7659770	8721319	9025230	YES	YES	YES	YES	YES	YES
PF3D7_0310700.1-p1	0	N/A	trafficking protein particle complex subunit 4, putative	7	15731085	14884757	15859712	13171788	12514561	12342522	12823214	12627474	13263982	YES	YES	YES	YES	YES	YES
PF3D7_1474900.1-p1	0	CITH	trailer hitch homolog, putative	27	1166929280	1108580990	1100451330	1027870400	1014204990	971547780	1187340030	1226907010	1196422530	YES	YES	YES	YES	YES	YES
PF3D7_0610900.1-p1	0	SPT5	transcription elongation factor SPT5, putative	19	37333616	35283328	32880426	37871504	47000776	39959636	38692364	41984720	32037686	YES	YES	YES	YES	YES	YES
PF3D7_1426100.1-p1	0	BTF3	transcription factor BTF3, putative	9	147041264	134611728	137260352	148357936	138019856	138441168	150423120	157683136	152000160	YES	YES	YES	YES	YES	YES
PF3D7_0110800.1-p1	0	N/A	transcription initiation factor TFIIB, putative	12	19407560	19292512	18933892	16567674	16814966	14885113	15172746	15288866	14896104	YES	YES	YES	YES	YES	YES
PF3D7_1328800.1-p1	0	SIR2A	transcriptional regulatory protein sir2a	6	28923154	24765148	24806794	21508346	22629628	18069702	23038468	22642698	19673556	YES	YES	YES	YES	YES	YES
PF3D7_0610800.1-p1	0	TK	transketolase	26	363860384	350100224	336713312	419209600	425100800	372609216	420250144	414637536	385271872	YES	YES	YES	YES	YES	YES
PF3D7_1123400.1-p1	0	N/A	translation elongation factor EF-1, subunit alpha, putative	18	312809120	277747680	278331648	309203328	327042656	296275584	307293472	320692224	289473248	YES	YES	YES	YES	YES	YES
PF3D7_1143400.1-p1	0	N/A	translation initiation factor eIF-1A, putative	9	104941320	101119256	105657432	112223736	118372520	111447008	109453272	108163968	110810944	YES	YES	YES	YES	YES	YES
PF3D7_0607000.1-p1	0	N/A	translation initiation factor IF-2, putative	41	278005856	265066384	273835456	228770112	227720192	216129760	241792624	239039392	229787536	YES	YES	YES	YES	YES	YES
PF3D7_0907600.1-p1	0	N/A	translation initiation factor SUI1, putative	24	121837312	111395184	115939200	104991224	102320384	90243368	128395104	121340824	111413856	YES	YES	YES	YES	YES	YES
PF3D7_1305300.1-p1	0	GCN1	translational activator GCN1, putative	55	244433792	227613216	226642528	196231104	199088000	178479680	228867232	212138160	205938848	YES	YES	YES	YES	YES	YES
PF3D7_0511000.1-p1	0	TCTP	translationally-controlled tumor protein homolog	5	130143560	128067160	132220328	129926048	128597088	123429440	135194720	145877584	135872864	YES	YES	YES	YES	YES	YES
PF3D7_1403700.1-p1	0	TRAM	translocation associated membrane protein, putative	2	957756	1.18554e+06	987449	281988	159114	343964	429625	401750	466422	YES	YES	YES	YES	YES	YES
PF3D7_1438100.1-p1	0	SEC62	translocation protein SEC62, putative	16	143531840	129856776	142693088	122671416	124045416	122090584	123725680	131221768	116161000	YES	YES	YES	YES	YES	YES
PF3D7_1318800.1-p1	0	SEC63	translocation protein SEC63, putative	20	353418880	342741152	348108640	332991104	316148864	305923776	293172032	305109152	301936096	YES	YES	YES	YES	YES	YES
PF3D7_1436300.1-p1	0	PTEX150	translocon component PTEX150	9	3.19119e+06	2957064	2.47129e+06	3.9403e+06	4.19851e+06	3.36641e+06	4176886	3.5418e+06	3.4555e+06	YES	YES	YES	YES	YES	YES
PF3D7_0422100.1-p1	0	N/A	transmembrane emp24 domain-containing protein, putative	7	15353502	16284657	14814644	23353760	24896010	18332298	22859228	22669250	17013566	YES	YES	YES	YES	YES	YES
PF3D7_1333300.1-p1	0	N/A	transmembrane emp24 domain-containing protein, putative	6	38001192	38502432	37359120	28281008	23167584	25568052	24553676	24975620	21974322	YES	YES	YES	YES	YES	YES
PF3D7_0526900.1-p1	0	N/A	transmembrane emp24 domain-containing protein, putative	8	31992280	28380930	30993320	30039416	30681182	30073332	28219306	28464710	27383394	YES	YES	YES	YES	YES	YES
PF3D7_1314500.1-p1	0	N/A	transmembrane emp24 domain-containing protein, putative	9	55216848	49506268	52355336	48449176	45618544	39618992	50617328	48086520	49527828	YES	YES	YES	YES	YES	YES
PF3D7_0627700.1-p1	0	N/A	transportin	51	894347650	865627070	881739070	716888700	724970300	681175100	797392130	770834690	741964990	YES	YES	YES	YES	YES	YES
PF3D7_1439900.1-p1	0	TIM	triosephosphate isomerase	10	57390592	53730768	49856772	59748304	49302736	47954200	54148820	57575160	53469320	YES	YES	YES	YES	YES	YES
PF3D7_1319300.1-p1	0	TRM1	tRNA (guanine(26)-N(2))-dimethyltransferase, putative	7	24835578	20730090	21009856	21251280	21521808	18830366	27281020	23948742	22742092	YES	YES	YES	YES	YES	YES
PF3D7_1442300.1-p1	0	tRIP	tRNA import protein tRIP	21	324456320	303138496	329022816	262084560	266407760	259070624	345139872	335536864	312393280	YES	YES	YES	YES	YES	YES
PF3D7_1105700.1-p1	0	RTCB	tRNA-splicing ligase RtcB, putative	23	137834992	123241072	126053336	133112160	130939696	124112368	139225072	140472976	126503424	YES	YES	YES	YES	YES	YES
PF3D7_0603400.1-p1	0	TEX1	trophozoite exported protein 1	10	7072338	5.04133e+06	5624388	5681440	6100357	6056953	6192732	6030970	7.64234e+06	YES	YES	YES	YES	YES	YES
PF3D7_1336900.1-p1	0	cTrpRS	tryptophan--tRNA ligase	29	68113672	64414036	62019672	60447644	60945152	54695352	66730384	71827640	62939900	YES	YES	YES	YES	YES	YES
PF3D7_1008700.1-p1	0	N/A	tubulin beta chain	27	19449106400	20093169700	19710033900	20821420000	18983657500	19732236300	24348528600	24027224100	23888578600	YES	YES	YES	YES	YES	YES
PF3D7_0109400.1-p1	0	N/A	tubulin-specific chaperone a, putative	11	343192608	313151936	328315328	405880832	380272640	381920000	444028544	441610880	382362368	YES	YES	YES	YES	YES	YES
PF3D7_1136300.1-p1	0	TSN	tudor staphylococcal nuclease	47	461883104	439180736	442671680	488495584	454067072	457290528	437334624	430316320	423255712	YES	YES	YES	YES	YES	YES
PF3D7_0807900.1-p1	0	TyrRS	tyrosine--tRNA ligase	21	232142544	218623040	227647616	210221824	206133936	194232384	226949264	228907888	209624160	YES	YES	YES	YES	YES	YES
PF3D7_1306900.1-p1	0	SNRPA	U1 small nuclear ribonucleoprotein A, putative	6	20483900	18100102	19797004	24029282	22301268	22051336	24458464	23241802	22171714	YES	YES	YES	YES	YES	YES
PF3D7_1369700.1-p1	0	SNRPA1	U2 small nuclear ribonucleoprotein A', putative	9	55432408	53823428	50103148	50893384	47357472	46119340	55826856	54700464	47141052	YES	YES	YES	YES	YES	YES
PF3D7_0935000.1-p1	0	SNRPB2	U2 small nuclear ribonucleoprotein B'', putative	2	10450212	8753238	8783972	12154561	11898658	10985981	13076974	9731540	10215288	YES	YES	YES	YES	YES	YES
PF3D7_1343900.1-p1	0	PRPF4	U4/U6 small nuclear ribonucleoprotein PRP4, putative	12	50159824	45567840	46035232	45548096	44604112	39368860	47555840	48684380	45031228	YES	YES	YES	YES	YES	YES
PF3D7_1317000.1-p1	0	USP39	U4/U6.U5 tri-snRNP-associated protein 2, putative	9	16017455	12447362	15394371	14427730	13724722	12840656	17812564	15975092	16015605	YES	YES	YES	YES	YES	YES
PF3D7_0822800.1-p1	0	SNRNP40	U5 small nuclear ribonucleoprotein 40 kDa protein, putative	7	42465128	39604268	37813568	39902092	41215936	35841880	39150952	38830412	37340492	YES	YES	YES	YES	YES	YES
PF3D7_1003800.1-p1	0	EFTUD2	U5 small nuclear ribonucleoprotein component, putative	38	280674368	267527600	268124944	264133072	271942656	245016048	255058512	257730800	241241152	YES	YES	YES	YES	YES	YES
PF3D7_0520300.1-p1	0	LSM2	U6 snRNA-associated Sm-like protein LSm2, putative	4	5.09639e+06	5003820	4458554	4693004	4708243	4745988	4.33902e+06	4671325	4071982	YES	YES	YES	YES	YES	YES
PF3D7_1107000.1-p1	0	LSM4	U6 snRNA-associated Sm-like protein LSm4, putative	3	17868992	17775908	17972870	15787807	16239514	14046918	16313381	15257838	15052594	YES	YES	YES	YES	YES	YES
PF3D7_0413900.1-p1	0	USP13	ubiquitin carboxyl-terminal hydrolase 13, putative	37	334885696	308850016	315593952	277509152	270971168	256833328	319224256	316081760	291903936	YES	YES	YES	YES	YES	YES
PF3D7_0527200.1-p1	0	USP14	ubiquitin carboxyl-terminal hydrolase 14	15	21300882	18928528	18785480	20556206	20005082	19244440	21246576	20794796	17970622	YES	YES	YES	YES	YES	YES
PF3D7_1117100.1-p1	0	UCH54	ubiquitin carboxyl-terminal hydrolase UCH54	15	81482848	73183592	75630976	79681216	74007160	69053408	88389680	84102704	78955336	YES	YES	YES	YES	YES	YES
PF3D7_0726500.1-p1	0	N/A	ubiquitin carboxyl-terminal hydrolase, putative	101	601387140	564600580	580097790	529638272	530242592	496024672	599443200	587846780	571005570	YES	YES	YES	YES	YES	YES
PF3D7_0826500.1-p1	0	UBE4B	ubiquitin conjugation factor E4 B, putative	28	77616032	73822712	71356240	68124312	68775608	62607604	68749376	71693832	64985776	YES	YES	YES	YES	YES	YES
PF3D7_1113400.1-p1	0	DSK2	ubiquitin domain-containing protein DSK2, putative	9	19748690	18255034	17012474	14194079	15096807	12591787	15664078	13826399	12039401	YES	YES	YES	YES	YES	YES
PF3D7_0808300.1-p1	0	N/A	ubiquitin regulatory protein, putative	6	12062521	12026959	11736437	11981505	10486737	9821457	15734421	14195160	12594980	YES	YES	YES	YES	YES	YES
PF3D7_0904600.1-p1	0	N/A	ubiquitin specific protease, putative	27	24103326	21462686	20963590	19056896	19798982	20017580	26781014	26032894	24098106	YES	YES	YES	YES	YES	YES
PF3D7_1225800.1-p1	0	UBA1	ubiquitin-activating enzyme E1	49	394411904	360038272	358024960	350555200	347827808	326318624	396115776	370120448	345159392	YES	YES	YES	YES	YES	YES
PF3D7_1203900.1-p1	0	UBC	ubiquitin-conjugating enzyme E2	3	215841312	189658864	206678992	108111728	103242096	85574000	165788352	151992688	138648896	YES	YES	YES	YES	YES	YES
PF3D7_0527100.1-p1	0	UBC13	ubiquitin-conjugating enzyme E2 N, putative	10	153552192	137433776	137310304	113083888	108543264	100709352	123078360	121205072	112433624	YES	YES	YES	YES	YES	YES
PF3D7_1412900.1-p1	0	N/A	ubiquitin-conjugating enzyme E2, putative	5	21166684	20709506	21402946	18427744	16204145	20517404	19683634	20605804	17163912	YES	YES	YES	YES	YES	YES
PF3D7_0812600.1-p1	0	N/A	ubiquitin-conjugating enzyme E2, putative	3	30216982	25639108	21770742	22735020	24941276	21121050	22808862	23269980	23681910	YES	YES	YES	YES	YES	YES
PF3D7_1356300.1-p1	0	N/A	ubiquitin-conjugating enzyme E2, putative	8	51795504	50740820	52888664	34189288	37085552	32755650	48244164	44729440	42744080	YES	YES	YES	YES	YES	YES
PF3D7_0305700.1-p1	0	N/A	ubiquitin-conjugating enzyme E2, putative	9	166854368	151982528	149747056	135176176	137013232	134529888	139804048	138144976	128147400	YES	YES	YES	YES	YES	YES
PF3D7_1313000.1-p1	0	NEDD8	ubiquitin-like protein nedd8 homologue, putative	2	14492940	13452496	14256757	18055322	21480600	17481242	17296886	16237501	15239162	YES	YES	YES	YES	YES	YES
PF3D7_1132000.1-p1	0	N/A	ubiquitin-like protein, putative	12	39732464	36380828	35597616	43272732	41977888	39493820	41072300	37307828	40183576	YES	YES	YES	YES	YES	YES
PF3D7_0922100.1-p1	0	N/A	ubiquitin-like protein, putative	24	57199256	51597132	49189628	53234036	56360140	48819540	55155580	53859072	51327028	YES	YES	YES	YES	YES	YES
PF3D7_0111500.1-p1	0	N/A	UMP-CMP kinase, putative	15	129650792	117344624	123409160	108756736	102318032	102366672	121995904	114175520	113717872	YES	YES	YES	YES	YES	YES
PF3D7_1137400.1-p1	0	N/A	UVB-resistance protein UVR8 homologue	17	66900816	63700324	64593192	61508392	61182156	54524252	53164708	55560544	50261456	YES	YES	YES	YES	YES	YES
PF3D7_1225700.1-p1	0	N/A	VAC14 domain-containing protein, putative	12	37681328	36776672	37177840	38841492	47492388	42007332	38650720	38586028	36888288	YES	YES	YES	YES	YES	YES
PF3D7_1352800.1-p1	0	MON1	vacuolar fusion protein MON1, putative	11	31801650	31851732	28990338	22261712	20656438	19886874	24130532	25549962	24031584	YES	YES	YES	YES	YES	YES
PF3D7_1223700.1-p1	0	VIT	vacuolar iron transporter	8	165273776	160025184	179662928	159847088	167144448	164843296	167419264	165086560	159034896	YES	YES	YES	YES	YES	YES
PF3D7_1250300.1-p1	0	VPS26	vacuolar protein sorting-associated protein 26, putative	20	315938208	303962176	309951776	211714144	218724000	199347152	268853344	265003744	265734704	YES	YES	YES	YES	YES	YES
PF3D7_1406700.1-p1	0	VPS29	vacuolar protein sorting-associated protein 29	9	121914944	109761080	114989136	97182472	92767024	91564304	100620272	104774488	95220920	YES	YES	YES	YES	YES	YES
PF3D7_1110500.1-p1	0	VPS35	vacuolar protein sorting-associated protein 35, putative	33	428176192	407800096	413368448	375666464	381179936	361421088	449225408	432228160	409431072	YES	YES	YES	YES	YES	YES
PF3D7_1457500.1-p1	0	VPS4	vacuolar protein sorting-associated protein 4	13	54438892	51589884	53681012	43345084	45141780	41927752	45088136	44438080	42212416	YES	YES	YES	YES	YES	YES
PF3D7_0216400.1-p1	0	VPS45	vacuolar protein sorting-associated protein 45	17	49626060	45591488	47034740	37895892	35224236	32838914	48179924	47091060	45026976	YES	YES	YES	YES	YES	YES
PF3D7_0906100.1-p1	0	VPS46	vacuolar protein sorting-associated protein 46, putative	4	22059314	25361528	19600470	26561430	22232998	22050974	22586294	24414438	22119516	YES	YES	YES	YES	YES	YES
PF3D7_0727000.1-p1	0	VPS53	vacuolar protein sorting-associated protein 53, putative	5	4557685	4.06765e+06	3.65459e+06	3.54276e+06	3734500	2.45459e+06	5357874	5513747	3.48198e+06	YES	YES	YES	YES	YES	YES
PF3D7_1461900.1-p1	0	N/A	valine--tRNA ligase, putative	27	121838128	120885264	120321080	131249512	126583816	116742552	121508480	128091120	122067776	YES	YES	YES	YES	YES	YES
PF3D7_0314100.1-p1	0	N/A	vesicle transport v-SNARE protein, putative	7	5582295	6258313	4.63331e+06	6992845	7652747	7324424	9285159	6291099	6.75274e+06	YES	YES	YES	YES	YES	YES
PF3D7_1439800.1-p1	0	N/A	vesicle-associated membrane protein, putative	12	215171776	187612752	198917200	214174656	216784128	206050816	236540944	234141440	222846144	YES	YES	YES	YES	YES	YES
PF3D7_0606800.1-p1	0	VFT1	VFT protein	2	8529329	7857923	7685750	4888921	5697899	5.13854e+06	5429732	4.68853e+06	4867923	YES	YES	YES	YES	YES	YES
PF3D7_1333800.1-p1	0	N/A	Voldacs domain-containing protein, putative	3	17413160	16156454	15315889	11586371	11357298	10548119	12135562	12084706	11460321	YES	YES	YES	YES	YES	YES
PF3D7_1432100.1-p1	0	N/A	voltage-dependent anion-selective channel protein, putative	22	781146880	683608130	729995200	682811010	667122880	654221570	744148160	726132540	681973380	YES	YES	YES	YES	YES	YES
PF3D7_1346400.1-p1	0	N/A	VPS13 domain-containing protein, putative	61	111349056	105765384	98777712	107779608	112080152	96221256	117664168	117590384	107166000	YES	YES	YES	YES	YES	YES
PF3D7_1311900.1-p1	0	vapA	V-type proton ATPase catalytic subunit A	46	2124823300	1953643390	2017527810	2036586240	1905076860	1950433150	2027510140	2016438140	1923497470	YES	YES	YES	YES	YES	YES
PF3D7_0806800.1-p1	0	N/A	V-type proton ATPase subunit a, putative	37	454831776	431763392	425933088	451408416	456249152	446564640	446757888	448652544	435638816	YES	YES	YES	YES	YES	YES
PF3D7_0406100.1-p1	0	N/A	V-type proton ATPase subunit B	33	836803650	791203330	800565630	887972100	852743550	812092290	969741890	953761980	924836350	YES	YES	YES	YES	YES	YES
PF3D7_0106100.1-p1	0	N/A	V-type proton ATPase subunit C, putative	24	366107104	348111392	367438080	367287616	348236832	363398784	351851648	366899936	317102496	YES	YES	YES	YES	YES	YES
PF3D7_1341900.1-p1	0	N/A	V-type proton ATPase subunit D, putative	18	132093144	117667896	110569424	121094784	121019320	109683232	131667256	126381552	118713768	YES	YES	YES	YES	YES	YES
PF3D7_0934500.1-p1	0	N/A	V-type proton ATPase subunit E, putative	14	221745664	218056000	225040032	210828992	201040624	199458656	202348224	212845328	191907088	YES	YES	YES	YES	YES	YES
PF3D7_1140100.1-p1	0	N/A	V-type proton ATPase subunit F, putative	8	110722000	104772392	106976848	81006664	81127880	80098680	108782632	104943744	96536824	YES	YES	YES	YES	YES	YES
PF3D7_1323200.1-p1	0	N/A	V-type proton ATPase subunit G, putative	10	63067048	58159248	55994840	45746060	46731812	39070476	48450232	50447280	45790916	YES	YES	YES	YES	YES	YES
PF3D7_1306600.1-p1	0	N/A	V-type proton ATPase subunit H, putative	16	67287408	60431100	65685740	50728280	49942516	46380172	59711348	57072208	56456676	YES	YES	YES	YES	YES	YES
PF3D7_1326100.1-p1	0	N/A	WD repeat-containing protein, putative	5	4.16322e+06	3541979	3.95748e+06	3408957	3.48715e+06	3.2759e+06	3889193	3.1873e+06	3517149	YES	YES	YES	YES	YES	YES
PF3D7_0807000.1-p1	0	N/A	YEATS domain-containing protein, putative	5	15889709	13238435	13096089	22548134	21634950	19067092	28872532	27311030	24967688	YES	YES	YES	YES	YES	YES
PF3D7_1468900.1-p1	0	N/A	zinc finger protein, putative	21	63608680	64143768	62323844	68388248	73626656	60605268	71834992	73519296	66969140	YES	YES	YES	YES	YES	YES
PF3D7_0602000.1-p1	0	N/A	zinc finger protein, putative	33	161993440	141394576	147589552	143643376	132431136	130637224	151754736	148099344	141044080	YES	YES	YES	YES	YES	YES
PF3D7_0816900.1-p1	0	AK2	adenylate kinase 2	5	1812839	1.77098e+06	1617702	3.10745e+06	2.60237e+06	2200363	3.01532e+06	2.96963e+06	2.65168e+06	NO	NO	YES	NO	YES	YES
PF3D7_1130800.1-p1	0	N/A	armadillo repeat protein PF16, putative	18	80735760	74972744	71708520	83024944	78654688	73982928	67890624	65804220	64903756	NO	NO	YES	NO	YES	YES
PF3D7_1251500.1-p1	0	DRS1	ATP-dependent RNA helicase DRS1, putative	3	5.31612e+06	4418454	4.51007e+06	4325124	5052160	4758572	8.35056e+06	6663305	5.90305e+06	YES	NO	NO	NO	YES	YES
PF3D7_1470500.1-p1	0	PDEdelta	cGMP-specific 3',5'-cyclic phosphodiesterase delta	8	9112771	9933083	9138056	12230216	11847697	11241878	13511758	12685212	12303509	NO	NO	YES	NO	YES	YES
PF3D7_1415500.1-p1	0	N/A	conserved Plasmodium membrane protein, unknown function	4	7904367	7115590	6.94717e+06	6970669	7.98306e+06	6583299	7.22653e+06	6982471	6.76849e+06	NO	NO	NO	YES	YES	YES
PF3D7_1233400.1-p1	0	N/A	conserved Plasmodium membrane protein, unknown function	6	8158504	8.21389e+06	8.14614e+06	6458731	7.02449e+06	6498440	8631106	8649968	7328392	NO	NO	YES	NO	YES	YES
PF3D7_1214800.1-p1	0	OBC13	conserved Plasmodium protein, unknown function	3	5490994	5941714	6441958	11373194	11786808	12497989	24450148	21985996	20107858	NO	NO	YES	NO	YES	YES
PF3D7_1143600.1-p1	0	N/A	conserved Plasmodium protein, unknown function	2	1.33208e+06	1.06027e+06	1.21256e+06	1.12538e+06	1.20618e+06	1.19102e+06	1397835	1.194e+06	1169775	NO	NO	YES	NO	YES	YES
PF3D7_0928200.1-p1	0	N/A	conserved Plasmodium protein, unknown function	6	3.23361e+06	3.57409e+06	2517756	2241832	2057535	2.03398e+06	2346023	2343420	2.02111e+06	YES	NO	NO	NO	YES	YES
PF3D7_1452800.1-p1	0	N/A	conserved Plasmodium protein, unknown function	5	1.71091e+06	829393	1.40405e+06	2.8855e+06	2.96469e+06	2.16441e+06	2.82627e+06	2202251	3280064	NO	NO	YES	NO	YES	YES
PF3D7_1420100.1-p1	0	N/A	conserved Plasmodium protein, unknown function	2	3256996	2.60014e+06	2.43751e+06	3.23821e+06	3.34643e+06	2.69424e+06	3.38119e+06	3.27832e+06	3.62613e+06	YES	NO	NO	NO	YES	YES
PF3D7_0417900.1-p1	0	N/A	conserved Plasmodium protein, unknown function	7	5.072e+06	3803984	4421245	4.51902e+06	4905728	3.91222e+06	5025321	4.44109e+06	4680540	NO	NO	YES	NO	YES	YES
PF3D7_1032200.1-p1	0	N/A	conserved Plasmodium protein, unknown function	5	8624980	7394295	7256198	8027381	8519463	7958078	6.55588e+06	7.27541e+06	7153844	NO	NO	YES	NO	YES	YES
PF3D7_0318400.1-p1	0	N/A	conserved Plasmodium protein, unknown function	6	6.96296e+06	7458468	6270933	8630068	9953873	9779814	6980026	7696704	7.22772e+06	NO	NO	YES	NO	YES	YES
PF3D7_0420600.1-p1	0	N/A	conserved Plasmodium protein, unknown function	5	8912484	7.80541e+06	7193661	10614791	10062764	8828196	8935955	8789567	7692683	NO	NO	YES	NO	YES	YES
PF3D7_0703800.1-p1	0	N/A	conserved Plasmodium protein, unknown function	11	22638624	20249380	19862088	29823204	29794698	25327190	24290290	23977144	24010092	NO	NO	YES	NO	YES	YES
PF3D7_1404200.1-p1	0	N/A	conserved Plasmodium protein, unknown function	8	160987744	167528416	144752192	201989696	199576416	175604384	182524432	200318112	181450272	NO	NO	YES	NO	YES	YES
PF3D7_1329500.1-p1	0	N/A	conserved protein, unknown function	5	3.68717e+06	3.76096e+06	3.98229e+06	4.15085e+06	3.74951e+06	4.04204e+06	5.36204e+06	5924383	5121064	YES	NO	NO	NO	YES	YES
PF3D7_1118900.1-p1	0	N/A	conserved protein, unknown function	2	9009111	9315613	8.26332e+06	9794813	9785007	9449179	9695706	10276085	10125718	NO	NO	YES	NO	YES	YES
PF3D7_0508400.1-p1	0	N/A	conserved protein, unknown function	2	13083921	10214974	11706263	16865506	15600926	14992227	13532831	13016246	11461508	NO	NO	YES	NO	YES	YES
PF3D7_0923700.1-p1	0	N/A	conserved protein, unknown function	5	17544518	14767894	15246078	11840264	13131718	12284870	13581729	11988131	13399444	NO	NO	YES	NO	YES	YES
PF3D7_0805100.1-p1	0	N/A	conserved protein, unknown function	8	14884002	14450787	14619314	16200208	17107514	15772268	22981422	22531858	19837008	NO	NO	YES	NO	YES	YES
PF3D7_1416400.1-p1	0	N/A	conserved protein, unknown function	10	22736806	19896766	21599760	22253204	22769654	22356176	25750014	27834640	23123322	NO	NO	YES	NO	YES	YES
PF3D7_0513000.1-p1	0	N/A	conserved protein, unknown function	8	33021030	33827952	35008848	40869724	37142480	37488472	41101780	42637064	37342612	NO	NO	YES	NO	YES	YES
PF3D7_0819500.1-p1	0	N/A	conserved protein, unknown function	10	46177464	45933632	41391792	53067956	46734584	45875732	40495796	45091636	43844776	NO	NO	YES	NO	YES	YES
PF3D7_0831600.1-p1	0	CLAG8	cytoadherence linked asexual protein 8	7	1.99106e+06	677761	1.51399e+06	739830	1.25385e+06	1.42411e+06	1.45022e+06	1.63929e+06	1.35689e+06	YES	NO	NO	NO	YES	YES
PF3D7_1435000.1-p1	0	COX15	cytochrome c oxidase assembly protein COX15, putative	5	14155023	11437433	16028209	10689848	12789261	14050752	12871709	12275054	13142898	NO	NO	YES	NO	YES	YES
PF3D7_0216000.1-p1	0	N/A	DEAD/DEAH box helicase, putative	17	13971487	12293363	13253935	14413275	14248693	13068517	17100580	16423386	15797186	NO	NO	YES	NO	YES	YES
PF3D7_1413800.1-p1	0	DPH1	diphthamide biosynthesis protein 1, putative	4	6195867	5.54396e+06	5.45818e+06	5.09717e+06	4.88117e+06	5479541	8609923	7680945	6706735	YES	NO	NO	NO	YES	YES
PF3D7_0706700.1-p1	0	MSH2-2	DNA mismatch repair protein MSH2, putative	10	3.98127e+06	4.47458e+06	4403053	8595518	7156309	6223818	7.7714e+06	9717024	6.53909e+06	NO	NO	YES	NO	YES	YES
PF3D7_0922000.1-p1	0	N/A	dynein intermediate chain, putative	2	2180247	1.94488e+06	1945407	2.73316e+06	2669756	2.15577e+06	3.166e+06	2.94287e+06	2836064	NO	NO	YES	NO	YES	YES
PF3D7_1426300.1-p1	0	N/A	dynein intermediate chain, putative	14	24172628	20773844	23668960	20919732	23197590	20637814	24344466	25035918	23544068	NO	NO	YES	NO	YES	YES
PF3D7_1114000.1-p1	0	N/A	dynein light chain Tctex-type, putative	4	29006776	27655988	26245688	36326152	32464036	31153230	27826142	28548292	28067300	NO	NO	YES	NO	YES	YES
PF3D7_0202500.1-p1	0	ETRAMP2	early transcribed membrane protein 2	2	40567132	34382848	37970912	25136984	24327942	21816572	17471484	17009080	14534798	YES	NO	NO	NO	YES	YES
PF3D7_0532100.1-p1	0	ETRAMP5	early transcribed membrane protein 5	3	1.64697e+06	855508	602816	549558	208779	149662	374097	436011	156042	YES	NO	NO	NO	YES	YES
PF3D7_1422500.1-p1	0	HRD1	ERAD-associated E3 ubiquitin-protein ligase HRD1	5	7.668e+06	7135258	6870685	5230189	5558415	5745965	4.8572e+06	5.4597e+06	5.66908e+06	YES	NO	NO	NO	YES	YES
PF3D7_0201900.1-p1	0	EMP3	erythrocyte membrane protein 3	7	8.20698e+06	8.08147e+06	7407321	6184705	7070727	6939441	6.28885e+06	7169560	6555684	YES	NO	NO	NO	YES	YES
PF3D7_0109300.1-p1	0	N/A	fatty acid elongation protein, GNS1/SUR4 family, putative	3	32924112	31483540	33730480	30928886	27114084	29825272	44617232	38925632	39560644	NO	NO	YES	NO	YES	YES
PF3D7_1251000.1-p1	0	N/A	HSP20-like chaperone, putative	3	2.06366e+06	1.51682e+06	1.49244e+06	1448040	1.19823e+06	967463	2.60969e+06	2.17779e+06	1.63656e+06	NO	NO	YES	NO	YES	YES
PF3D7_0202000.1-p1	0	KAHRP	knob-associated histidine-rich protein	16	146036352	141039472	137334768	110433720	123415760	116937736	110991096	124998832	129567608	YES	NO	NO	NO	YES	YES
PF3D7_0611900.1-p1	0	N/A	lsm12, putative	2	3650250	3577236	4269122	4210294	4.32819e+06	3755781	6723887	7151069	5.8677e+06	NO	NO	YES	NO	YES	YES
PF3D7_0614300.1-p1	0	MFR1	major facilitator superfamily-related transporter, putative	6	8472714	8558074	8809867	5430727	5686006	5250890	4448484	5265486	4894948	YES	NO	NO	NO	YES	YES
PF3D7_0500800.1-p1	0	MESA	mature parasite-infected erythrocyte surface antigen	12	14147335	13050467	13949382	10363469	10328170	9926772	16383505	15564960	15218628	YES	NO	NO	NO	YES	YES
PF3D7_1311100.1-p1	0	N/A	meiosis-specific nuclear structural protein 1, putative	27	122635200	113188192	117388184	124240664	126023984	132348288	121604952	114745072	107980504	NO	NO	YES	NO	YES	YES
PF3D7_1228600.1-p1	0	MSP9	merozoite surface protein 9	5	30769550	27834420	27283716	18865748	16596329	12872856	16006553	16109815	14067990	YES	NO	NO	NO	YES	YES
PF3D7_0307300.1-p1	0	EB1	microtubule-associated protein RP/EB family, putative	11	33600872	31409640	31591578	27255308	26606332	25617024	30767768	26042452	26760024	NO	NO	YES	NO	YES	YES
PF3D7_0511300.1-p1	0	N/A	MORN repeat protein, putative	14	17390144	16348505	15629102	15071810	13672341	12089943	16134055	15578680	16821336	YES	NO	NO	NO	YES	YES
PF3D7_0719200.1-p1	0	NEK4	NIMA related kinase 4	14	384693344	350633248	365280672	471082336	455670432	428523008	410570176	404086592	363346880	NO	NO	YES	NO	YES	YES
PF3D7_1031000.1-p1	0	P25	ookinete surface protein P25	11	309242240	297783744	328677248	210509744	207963632	212819360	212366496	221882160	206022640	NO	NO	YES	NO	YES	YES
PF3D7_1438800.1-p1	0	N/A	OST-HTH associated domain protein, putative	21	119088808	106670728	113142336	88586696	87504800	86898608	104699376	106829408	105664152	NO	NO	YES	NO	YES	YES
PF3D7_0324100.1-p1	0	MC-2TM	Pfmc-2TM Maurer's cleft two transmembrane protein	2	38556.8	191782	541780	730404	843419	839314	1.58305e+06	93630.4	666291	YES	NO	NO	NO	YES	YES
PF3D7_1101700.1-p1	0	MC-2TM	Pfmc-2TM Maurer's cleft two transmembrane protein	4	2.01343e+06	1923660	1.72651e+06	2.36677e+06	3.04983e+06	1.91566e+06	2.99547e+06	2.44847e+06	2.09487e+06	YES	NO	NO	NO	YES	YES
PF3D7_1235000.1-p1	0	PIH1	PIH1 domain-containing protein, putative	7	21107842	17757666	15972180	16638202	15270251	15254622	25703754	23551544	20827098	NO	NO	YES	NO	YES	YES
PF3D7_0401800.1-p1	0	PfD80	Plasmodium exported protein (PHISTb), unknown function	7	15644992	14415765	14487590	11772074	12776204	11824734	12819530	13305700	14309580	YES	NO	NO	NO	YES	YES
PF3D7_1401600.1-p1	0	N/A	Plasmodium exported protein (PHISTb), unknown function	4	3178675	3.70872e+06	3.65204e+06	1.57774e+06	2.62702e+06	2.03551e+06	2.30491e+06	2.15381e+06	1.71911e+06	YES	NO	NO	NO	YES	YES
PF3D7_0831400.1-p1	0	N/A	Plasmodium exported protein, unknown function	3	8221524	7726151	8.20381e+06	6993181	6977548	6196984	5.27807e+06	5889405	6028939	YES	NO	NO	NO	YES	YES
PF3D7_1006900.1-p1	0	N/A	PPPDE peptidase, putative	2	6.30797e+06	5.09225e+06	6.20068e+06	8626123	7.35794e+06	7809717	13032496	13079184	11528706	YES	NO	NO	NO	YES	YES
PF3D7_0925400.1-p1	0	N/A	protein phosphatase-beta	6	6642361	6.86189e+06	5866020	3.69834e+06	3164051	3.32418e+06	4346218	4352036	4.32107e+06	YES	NO	NO	NO	YES	YES
PF3D7_1440600.1-p1	0	SOC3	protein SOC3, putative	12	11754671	10243175	8.36139e+06	8.02448e+06	6.94691e+06	10857259	11306561	5611054	4736644	NO	NO	YES	NO	YES	YES
PF3D7_1215800.1-p1	0	RSPH9	radial spoke head protein 9, putative	6	11741340	11478918	11441892	9938944	10382072	9147632	9077534	10258702	10561740	NO	NO	YES	NO	YES	YES
PF3D7_0722200.1-p1	0	RALP1	rhoptry-associated leucine zipper-like protein 1	8	18772076	17560088	18099098	19562582	18786624	19425646	15600239	15752049	14824090	YES	NO	NO	NO	YES	YES
PF3D7_1131000.1-p1	0	N/A	RNA-binding protein s1, putative	3	5.0428e+06	4457809	5571244	4562987	4608672	4590060	3.93171e+06	4.80679e+06	5.13155e+06	YES	NO	NO	NO	YES	YES
PF3D7_0602600.1-p1	0	N/A	SAC3 domain-containing protein, putative	7	1.10592e+06	1.04239e+06	691057	744543	955082	795315	668565	833665	811468	YES	NO	NO	NO	YES	YES
PF3D7_1218800.1-p1	0	PSOP17	secreted ookinete protein, putative	6	31493626	28706130	30365824	33111080	28592784	26045960	32438132	36951204	36046680	NO	NO	YES	NO	YES	YES
PF3D7_0507500.1-p1	0	SUB1	subtilisin-like protease 1	2	7055554	6419809	6554797	4564154	4565740	3762562	3.88256e+06	3.30975e+06	4002823	YES	NO	NO	NO	YES	YES
PF3D7_1015700.1-p1	0	N/A	tubulin binding cofactor c, putative	2	1081066	1.05569e+06	1.1047e+06	1.26026e+06	1.20754e+06	913530	1117626	1.29734e+06	1.18226e+06	NO	NO	YES	NO	YES	YES
PF3D7_1348700.1-p1	0	WDR16	WD repeat-containing protein 16, putative	15	38144356	33435858	31430214	38180208	37755616	36955624	38957388	39247248	33289096	NO	NO	YES	NO	YES	YES
PF3D7_1220000.1-p1	0	N/A	zinc finger protein, putative	22	118752544	112103680	119947064	118994656	128989200	118678464	113528920	112785072	111147928	NO	NO	YES	NO	YES	YES
PF3D7_1317200.1-p1	0	ApiAP2	AP2 domain transcription factor AP2-G3, putative	10	1.23282e+06	999155	899612	1078284	1.32106e+06	1.35087e+06	1.25243e+06	1.24956e+06	1.00817e+06	NO	NO	NO	NO	NO	NO
PF3D7_0719100.1-p1	0	N/A	ATP synthase F0 subunit a-like protein, putative	2	10082347	8790294	8423542	8780229	8706903	8043718	10195507	9811754	9381005	NO	NO	NO	NO	NO	NO
PF3D7_1414900.1-p1	0	N/A	ATP-dependent protease, putative	4	3.81934e+06	3.85144e+06	3.48108e+06	4.17469e+06	3621504	4.26747e+06	3.7194e+06	4184328	4.10781e+06	NO	NO	NO	NO	NO	NO
PF3D7_1307300.1-p1	0	DBP6	ATP-dependent RNA helicase DBP6, putative	2	82643.5	78216.8	81852	109734	108360	91760.9	88044.9	78586.8	70621.4	NO	NO	NO	NO	NO	NO
PF3D7_1326900.1-p1	0	N/A	conserved Plasmodium membrane protein, unknown function	5	1.25003e+06	1672206	1.36366e+06	999327	1.0327e+06	1.17037e+06	1.12922e+06	1.14331e+06	1.06943e+06	NO	NO	NO	NO	NO	NO
PF3D7_0106500.1-p1	0	N/A	conserved Plasmodium protein, unknown function	4	867442	734017	781268	918373	812872	795108	829784	848309	830199	NO	NO	NO	NO	NO	NO
PF3D7_1006500.1-p1	0	N/A	conserved Plasmodium protein, unknown function	3	768828	531228	579936	824758	908243	760647	847501	867837	965659	NO	NO	NO	NO	NO	NO
PF3D7_0627600.1-p1	0	N/A	conserved Plasmodium protein, unknown function	5	306479	1.48178e+06	2401983	400376	395507	1.70186e+06	372153	227762	1999908	NO	NO	NO	NO	NO	NO
PF3D7_1133600.1-p1	0	N/A	conserved Plasmodium protein, unknown function	2	8981355	7249922	7774547	8123957	6.57903e+06	5908528	7.79904e+06	6.53933e+06	5.83212e+06	NO	NO	NO	NO	NO	NO
PF3D7_1302900.1-p1	0	N/A	conserved protein, unknown function	3	914862	753817	579668	451950	365467	389847	831853	900401	803698	NO	NO	NO	NO	NO	NO
PF3D7_0612600.1-p1	0	NCS6	cytoplasmic tRNA 2-thiolation protein 1, putative	4	761491	625882	927804	722495	823529	880478	995118	866589	903814	NO	NO	NO	NO	NO	NO
PF3D7_0627400.1-p1	0	TIM22	mitochondrial import inner membrane translocase subunit TIM22, putative	2	620666	693541	456425	516316	518351	384519	1.23525e+06	1.14e+06	812753	NO	NO	NO	NO	NO	NO
PF3D7_1349700.1-p1	0	N/A	peptidase, putative	2	800671	789335	708238	650421	631788	599882	351332	305417	475380	NO	NO	NO	NO	NO	NO
PF3D7_1215200.1-p1	0	CYP32	peptidyl-prolyl cis-trans isomerase	2	240969	329295	99717.1	453605	232369	346834	413640	275771	121890	NO	NO	NO	NO	NO	NO
PF3D7_0516000.1-p1	0	N/A	RAP protein, putative	2	822401	757446	672425	424071	62628.8	738791	446127	336688	356425	NO	NO	NO	NO	NO	NO
PF3D7_1353500.1-p1	0	TFB4	RNA polymerase II transcription factor B subunit 4, putative	2	179777	290558	70413.5	395608	328017	182734	379607	209363	60409.4	NO	NO	NO	NO	NO	NO
PF3D7_1024200.1-p1	0	N/A	RNA-binding protein, putative	2	1.27603e+06	518834	1.03486e+06	929958	841655	1277202	1.64738e+06	1.87474e+06	1.56424e+06	NO	NO	NO	NO	NO	NO
PF3D7_1408900.1-p1	0	N/A	tRNA-dihydrouridine synthase, putative	2	3.78658e+06	3.00707e+06	3.18109e+06	2.89587e+06	2.91399e+06	2.78099e+06	3528032	3.52577e+06	3.40509e+06	NO	NO	NO	NO	NO	NO
PF3D7_0801300.1-p1	0	WARP	von Willebrand factor A domain-related protein	4	1.82194e+06	1763360	1.62613e+06	1.51641e+06	1.49836e+06	1.43945e+06	1.33238e+06	1.59219e+06	1.18621e+06	NO	NO	NO	NO	NO	NO
PF3D7_1022300.1-p1	0	ZIPCO	ZIP domain-containing protein, putative	2	4.10671e+06	3.27891e+06	2405926	3.77814e+06	3310029	2961392	3690514	2.90543e+06	2.29168e+06	NO	NO	NO	NO	NO	NO
PF3D7_0729300.1-p1	0	NMD3	60S ribosomal export protein NMD3, putative	2	2.40946e+06	2102871	2.46138e+06	1619341	1.97032e+06	1.51991e+06	2044037	2192278	1.91294e+06	YES	NO	NO	YES	YES	NO
PF3D7_1364100.1-p1	0	P92	6-cysteine protein	4	7034771	6.5839e+06	6289798	5140655	4476820	4.60424e+06	3.8073e+06	4.1028e+06	3.50816e+06	YES	NO	NO	YES	YES	NO
PF3D7_0612800.1-p1	0	P12p	6-cysteine protein	2	3.29729e+06	3137689	3.20394e+06	2.13837e+06	2.60547e+06	2.58902e+06	1.90386e+06	2.43407e+06	2.37849e+06	YES	NO	NO	YES	YES	NO
PF3D7_0407900.1-p1	0	N/A	AAA family ATPase, putative	4	4681994	4.22371e+06	8295566	6232433	7978774	5105572	4.97412e+06	4967475	8279103	YES	NO	NO	YES	YES	NO
PF3D7_1305400.1-p1	0	N/A	AAR2 protein, putative	3	13865360	12365010	14370517	12779841	12036268	12510363	16279720	15168408	13751112	YES	NO	NO	YES	YES	NO
PF3D7_1036800.1-p1	0	ACT	acetyl-CoA transporter, putative	7	2.18425e+06	2.6509e+06	2.1655e+06	2.48776e+06	2.16583e+06	2117285	3.73674e+06	2.82453e+06	2.74654e+06	YES	NO	YES	NO	YES	NO
PF3D7_1139700.1-p1	0	N/A	adrenodoxin reductase, putative	2	138858	168894	1783510	484467	470350	413344	523726	494467	454371	YES	NO	NO	YES	YES	NO
PF3D7_0805000.1-p1	0	N/A	alpha/beta hydrolase, putative	6	3310656	1.50444e+06	3.33496e+06	3.20665e+06	1.76152e+06	1.40175e+06	2.44283e+06	2.065e+06	4.4555e+06	NO	YES	YES	NO	YES	NO
PF3D7_1329400.1-p1	0	N/A	AMP deaminase, putative	5	1797048	1.49059e+06	1.58411e+06	996054	590881	947395	1.23792e+06	375823	971996	YES	NO	NO	YES	YES	NO
PF3D7_1410800.1-p1	0	N/A	ankyrin-repeat protein, putative	3	1.64532e+06	1.28503e+06	1.37191e+06	2.05858e+06	1.59374e+06	1.70334e+06	2.09434e+06	2.09021e+06	1.93855e+06	YES	NO	YES	NO	YES	NO
PF3D7_1149000.1-p1	0	Pf332	antigen 332, DBL-like protein	5	122356	250042	170976	365220	401563	508440	387862	593738	215133	YES	NO	YES	NO	YES	NO
PF3D7_1408200.1-p1	0	ApiAP2	AP2 domain transcription factor AP2-G2, putative	6	5364540	5.2239e+06	5227155	2.9592e+06	3718407	4232295	4.5836e+06	4.94522e+06	4893657	YES	NO	NO	YES	YES	NO
PF3D7_1429200.1-p1	0	ApiAP2	AP2 domain transcription factor AP2-O3, putative	3	650603	713729	582344	717511	747770	745476	1.52584e+06	1.35871e+06	1.32165e+06	YES	YES	NO	NO	YES	NO
PF3D7_0808100.1-p1	0	N/A	AP-3 complex subunit delta, putative	4	4360677	6777292	7.09406e+06	7.60764e+06	8524103	7.74261e+06	8119675	8686306	8244934	YES	NO	NO	YES	YES	NO
PF3D7_1440700.1-p1	0	AP3M	AP-3 complex subunit mu, putative	3	1.8583e+06	1.95817e+06	582826	1.30546e+06	2.25501e+06	2152780	1.18502e+06	1738120	2.7826e+06	YES	NO	YES	NO	YES	NO
PF3D7_1133400.1-p1	0	AMA1	apical membrane antigen 1	3	4633471	4300215	3.82446e+06	2.59871e+06	2.44141e+06	2512331	1.80482e+06	1.93072e+06	2112202	YES	NO	NO	YES	YES	NO
PF3D7_0405900.1-p1	0	ASP	apical sushi protein	2	196213	183320	160170	138334	106605	300486	211740	141278	164656	YES	NO	NO	YES	YES	NO
PF3D7_0514100.1-p1	0	UvrD	ATP-dependent DNA helicase UvrD	5	686768	503236	904315	979315	1.27559e+06	828399	1.19758e+06	1332293	976793	NO	NO	YES	YES	YES	NO
PF3D7_1302700.1-p1	0	N/A	ATP-dependent RNA helicase DHR1, putative	2	373834	258332	281542	269927	242262	291599	203268	260506	242632	YES	NO	YES	NO	YES	NO
PF3D7_1126700.1-p1	0	ATG23	autophagy-related protein 23, putative	5	639448	485134	409934	374649	451548	460368	429385	386732	1518550	YES	YES	NO	NO	YES	NO
PF3D7_1248500.1-p1	0	N/A	bax inhibitor 1, putative	3	22949942	22368398	24233008	19168406	25463758	22404120	14006921	20017768	18275146	YES	NO	YES	NO	YES	NO
PF3D7_1011200.1-p1	0	BET1	BET1-like protein, putative, unspecified product	2	2.909e+06	2.07326e+06	1.14414e+06	1.33133e+06	751146	73401.5	2.02002e+06	1.26206e+06	911387	YES	NO	NO	YES	YES	NO
PF3D7_1026900.1-p1	0	HCS1	biotin--protein ligase 1	2	735763	974395	847412	1.67603e+06	1.18138e+06	1.26001e+06	1.71151e+06	1.63062e+06	1.70167e+06	NO	NO	YES	YES	YES	NO
PF3D7_0515800.1-p1	0	N/A	BolA-like protein, putative	3	3349475	2.59619e+06	2.99231e+06	1.17931e+06	1.65042e+06	162978	433400	1.73584e+06	177694	YES	NO	NO	YES	YES	NO
PF3D7_1137700.1-p1	0	N/A	calcium-binding protein, putative	5	2959652	4.01622e+06	3.44062e+06	3.16741e+06	3825306	3.22669e+06	3.60289e+06	2764758	3.32561e+06	YES	NO	YES	NO	YES	NO
PF3D7_1444200.1-p1	0	N/A	calmodulin-like protein	4	2.13659e+06	1.25595e+06	1.81284e+06	3375170	2.18286e+06	2.55811e+06	3329416	2.74502e+06	2.24283e+06	YES	NO	YES	NO	YES	NO
PF3D7_0520700.1-p1	0	N/A	CDC73 domain-containing protein, putative	4	3.38553e+06	2.00301e+06	2.66913e+06	2.34477e+06	2.94605e+06	3.68294e+06	2700172	3.21179e+06	2.38145e+06	YES	NO	NO	YES	YES	NO
PF3D7_1316600.1-p1	0	CCT	choline-phosphate cytidylyltransferase	3	8003792	8132155	8.32892e+06	7771913	7.76082e+06	7621327	6.00013e+06	5922714	6663499	YES	NO	NO	YES	YES	NO
PF3D7_1223800.1-p1	0	YHM2	citrate/oxoglutarate carrier protein, putative	2	4700957	2815423	4.14734e+06	2.32269e+06	1.90904e+06	2.29302e+06	2.12498e+06	1.70017e+06	1.62891e+06	NO	NO	YES	YES	YES	NO
PF3D7_1403100.1-p1	0	CND1	condensin complex subunit 1, putative	3	1.01839e+06	803311	1.14414e+06	840613	880862	1.29238e+06	2.79381e+06	1.35587e+06	1369170	YES	NO	YES	NO	YES	NO
PF3D7_1304000.1-p1	0	N/A	condensin complex subunit 2, putative	5	1.77789e+06	1.86676e+06	1.62705e+06	1910075	2.08275e+06	2301819	1.94805e+06	2.4268e+06	2.47844e+06	YES	NO	YES	NO	YES	NO
PF3D7_1465100.1-p1	0	COG6	conserved oligomeric Golgi complex subunit 6, putative	5	2899440	2.44459e+06	2484787	2.93727e+06	3201783	2.51856e+06	2751245	2.82717e+06	2.07586e+06	YES	NO	NO	YES	YES	NO
PF3D7_1142300.1-p1	0	N/A	conserved Plasmodium membrane protein, unknown function	3	62897.1	24940	71724.6	37581.8	93420.7	116661	75263	54687.9	88834.9	YES	NO	NO	YES	YES	NO
PF3D7_1423400.1-p1	0	N/A	conserved Plasmodium membrane protein, unknown function	4	84023.9	172036	127755	43184.8	296039	123858	80065.2	102193	173173	YES	NO	YES	NO	YES	NO
PF3D7_0704300.1-p1	0	N/A	conserved Plasmodium membrane protein, unknown function	3	2.41703e+06	1.75991e+06	1.56828e+06	2.19415e+06	1.97192e+06	1.80754e+06	1.34705e+06	1335328	1.30029e+06	YES	NO	NO	YES	YES	NO
PF3D7_0404600.1-p1	0	N/A	conserved Plasmodium membrane protein, unknown function	5	1423942	1.58966e+06	1.82389e+06	2288809	1.75408e+06	1.29375e+06	4540911	2.05251e+06	1.59875e+06	YES	NO	NO	YES	YES	NO
PF3D7_1324300.1-p1	0	N/A	conserved Plasmodium membrane protein, unknown function	3	995108	1.04629e+06	868457	1.34501e+06	1.16205e+06	1.06419e+06	1.72114e+06	1761761	1.60632e+06	YES	NO	YES	NO	YES	NO
PF3D7_1216400.1-p1	0	N/A	conserved Plasmodium membrane protein, unknown function	5	1.85012e+06	1.89424e+06	1.71401e+06	1.81455e+06	1.72874e+06	1.55461e+06	1.40562e+06	1.6358e+06	1.64832e+06	YES	NO	NO	YES	YES	NO
PF3D7_1348400.1-p1	0	N/A	conserved Plasmodium membrane protein, unknown function	8	1977710	1.87522e+06	1.73427e+06	1501290	1.51685e+06	2.07201e+06	1.81984e+06	1.71396e+06	2044971	YES	NO	YES	NO	YES	NO
PF3D7_0921200.1-p1	0	N/A	conserved Plasmodium membrane protein, unknown function	4	5.11916e+06	4.26335e+06	4.62827e+06	2868704	3145702	2.75092e+06	3.39039e+06	3.15814e+06	3.07444e+06	YES	NO	NO	YES	YES	NO
PF3D7_1359900.1-p1	0	N/A	conserved Plasmodium membrane protein, unknown function	2	48191208	38950028	52949864	42364684	46407868	49081704	90733032	88790912	80556672	YES	NO	NO	YES	YES	NO
PF3D7_0933300.1-p1	0	N/A	conserved Plasmodium protein, unknown function	2	221960	148266	222727	237602	182703	207554	306365	305472	6349.81	YES	NO	YES	NO	YES	NO
PF3D7_0408100.1-p1	0	N/A	conserved Plasmodium protein, unknown function	2	75007.8	8451.26	64871.5	10094.1	45324.3	31142.4	66706.7	9432.06	20603.7	YES	NO	NO	YES	YES	NO
PF3D7_0319800.1-p1	0	N/A	conserved Plasmodium protein, unknown function	2	83147.6	85301.2	85194	157673	67130.1	92941.7	98075.3	184450	50623.8	NO	NO	YES	YES	YES	NO
PF3D7_1367400.1-p1	0	N/A	conserved Plasmodium protein, unknown function	2	158806	299784	35985.7	695079	441154	82569.9	102104	1.03168e+06	71366.6	YES	NO	NO	YES	YES	NO
PF3D7_1440100.1-p1	0	N/A	conserved Plasmodium protein, unknown function	2	79735.9	74386.3	126157	61265.9	71942.5	60662.9	161892	141970	129069	YES	NO	YES	NO	YES	NO
PF3D7_1324000.1-p1	0	N/A	conserved Plasmodium protein, unknown function	2	9950.47	63937.9	89936.1	95646.2	122112	51545	22591.1	36422.7	158805	YES	NO	NO	YES	YES	NO
PF3D7_0415200.1-p1	0	N/A	conserved Plasmodium protein, unknown function	2	258447	67171.9	133539	275065	192523	232132	112594	359660	225014	YES	NO	YES	NO	YES	NO
PF3D7_1138000.1-p1	0	N/A	conserved Plasmodium protein, unknown function	3	430890	380125	423303	362266	349074	253786	359220	289071	235319	YES	NO	YES	NO	YES	NO
PF3D7_1443100.1-p1	0	N/A	conserved Plasmodium protein, unknown function	3	87809.4	106350	120190	801420	208510	117931	440764	288815	280191	YES	NO	YES	NO	YES	NO
PF3D7_1320700.1-p1	0	N/A	conserved Plasmodium protein, unknown function	3	46156.9	281866	7601.1	225129	25838.2	62775.7	109472	7790.57	292572	YES	NO	NO	YES	YES	NO
PF3D7_0914500.1-p1	0	N/A	conserved Plasmodium protein, unknown function	3	174753	376552	237820	298541	308393	377242	343170	258219	429503	YES	NO	YES	NO	YES	NO
PF3D7_1142900.1-p1	0	N/A	conserved Plasmodium protein, unknown function	2	436245	322009	187383	415980	267632	275329	602598	527924	529279	YES	NO	NO	YES	YES	NO
PF3D7_0410500.1-p1	0	N/A	conserved Plasmodium protein, unknown function	2	1.07985e+06	317739	720818	1.39627e+06	1.32927e+06	1.39273e+06	1.39616e+06	1.17854e+06	549568	YES	NO	NO	YES	YES	NO
PF3D7_1112900.1-p1	0	N/A	conserved Plasmodium protein, unknown function	4	955670	658161	948625	676528	889274	768111	624413	648651	557264	YES	NO	YES	NO	YES	NO
PF3D7_1470200.1-p1	0	N/A	conserved Plasmodium protein, unknown function	2	704843	1.02605e+06	688341	1.59536e+06	914560	559888	1.27486e+06	689170	591927	YES	NO	YES	NO	YES	NO
PF3D7_0819000.1-p1	0	N/A	conserved Plasmodium protein, unknown function	4	1776211	1.65591e+06	467428	605854	793881	612490	547944	1.32352e+06	616152	YES	NO	NO	YES	YES	NO
PF3D7_1106200.1-p1	0	N/A	conserved Plasmodium protein, unknown function	3	318138	234821	242068	1.16639e+06	1.36213e+06	1.25801e+06	2578146	1.07411e+06	627180	YES	NO	NO	YES	YES	NO
PF3D7_1029900.1-p1	0	N/A	conserved Plasmodium protein, unknown function	2	1.07157e+06	766918	847351	1.35403e+06	1.3456e+06	873806	1.02784e+06	1.09076e+06	703638	YES	NO	YES	NO	YES	NO
PF3D7_1455700.1-p1	0	N/A	conserved Plasmodium protein, unknown function	5	504546	511834	1.17562e+06	454129	900434	719865	520524	515475	804897	YES	YES	NO	NO	YES	NO
PF3D7_1422600.1-p1	0	N/A	conserved Plasmodium protein, unknown function	2	395252	79290.4	668802	160348	53483.2	118338	482376	104496	813219	YES	NO	YES	NO	YES	NO
PF3D7_0724100.1-p1	0	N/A	conserved Plasmodium protein, unknown function	5	929227	939634	955764	693754	832257	624076	720068	799641	837909	YES	NO	NO	YES	YES	NO
PF3D7_1217500.1-p1	0	N/A	conserved Plasmodium protein, unknown function	2	1.13484e+06	1.1263e+06	984051	638527	850958	519935	873183	937969	908806	YES	YES	NO	NO	YES	NO
PF3D7_1322300.1-p1	0	N/A	conserved Plasmodium protein, unknown function	4	1.61178e+06	1.2906e+06	1.47521e+06	1360191	1.47371e+06	1.32558e+06	1.5574e+06	919136	1.1311e+06	YES	NO	YES	NO	YES	NO
PF3D7_0506500.1-p1	0	N/A	conserved Plasmodium protein, unknown function	3	1.29125e+06	1.49295e+06	1.3404e+06	1254547	1.43702e+06	779609	994566	1.17681e+06	1.22289e+06	YES	NO	NO	YES	YES	NO
PF3D7_0524300.1-p1	0	N/A	conserved Plasmodium protein, unknown function	4	1358485	1.88995e+06	1.04046e+06	1374711	1.65208e+06	1.57872e+06	1.17722e+06	1457803	1.26878e+06	YES	NO	YES	NO	YES	NO
PF3D7_1034500.1-p1	0	N/A	conserved Plasmodium protein, unknown function	4	1.49882e+06	1.36573e+06	762694	1.95959e+06	2.07086e+06	2.30997e+06	1.62044e+06	1.60776e+06	1.27192e+06	YES	NO	NO	YES	YES	NO
PF3D7_0531400.1-p1	0	N/A	conserved Plasmodium protein, unknown function	6	921776	1.03125e+06	883383	985471	1.00991e+06	970531	1.21654e+06	1350682	1.29399e+06	YES	NO	YES	NO	YES	NO
PF3D7_0913600.1-p1	0	N/A	conserved Plasmodium protein, unknown function	6	1497540	1.10389e+06	966469	1.50512e+06	1.03227e+06	1278882	1.9262e+06	1.80879e+06	1.32364e+06	YES	NO	YES	NO	YES	NO
PF3D7_1246700.1-p1	0	N/A	conserved Plasmodium protein, unknown function	4	963438	1250727	1320607	1.30636e+06	1078056	1.01774e+06	1456313	1.07655e+06	1.32469e+06	YES	YES	NO	NO	YES	NO
PF3D7_1229300.1-p1	0	N/A	conserved Plasmodium protein, unknown function	6	1.79535e+06	2.79061e+06	1.23365e+06	1.26779e+06	2044701	1.94824e+06	2.03069e+06	1.54262e+06	1.3291e+06	YES	NO	NO	YES	YES	NO
PF3D7_1403200.1-p1	0	N/A	conserved Plasmodium protein, unknown function	2	2.90043e+06	2.86691e+06	2.83634e+06	767598	894358	847668	1.32503e+06	1.48824e+06	1.43079e+06	YES	NO	YES	NO	YES	NO
PF3D7_1426800.1-p1	0	N/A	conserved Plasmodium protein, unknown function	8	2.87258e+06	1872657	1.4907e+06	2355834	2.3786e+06	1.33433e+06	2.64676e+06	1.69602e+06	1.46855e+06	YES	NO	YES	NO	YES	NO
PF3D7_1357400.1-p1	0	N/A	conserved Plasmodium protein, unknown function	6	461736	231213	235065	184735	542290	730513	731133	891229	1.50982e+06	YES	NO	NO	YES	YES	NO
PF3D7_1325400.1-p1	0	N/A	conserved Plasmodium protein, unknown function	7	1.15188e+06	1219466	1.20205e+06	1.31529e+06	815953	769044	1068751	1466282	1.51663e+06	YES	NO	YES	NO	YES	NO
PF3D7_0208100.1-p1	0	N/A	conserved Plasmodium protein, unknown function	6	3909700	3.13194e+06	1.08212e+06	2.11433e+06	2.90055e+06	1.96632e+06	2.53876e+06	2633256	1.53023e+06	YES	NO	YES	NO	YES	NO
PF3D7_0305200.1-p1	0	N/A	conserved Plasmodium protein, unknown function	5	1.86273e+06	1730990	1.64141e+06	1.61619e+06	1.73738e+06	1.36834e+06	1.55426e+06	1.49135e+06	1554008	YES	NO	NO	YES	YES	NO
PF3D7_0307700.1-p1	0	N/A	conserved Plasmodium protein, unknown function	7	1.31644e+06	1.77405e+06	1.30724e+06	2354079	2436747	1.88995e+06	2.05977e+06	2.25311e+06	1.68762e+06	YES	NO	YES	NO	YES	NO
PF3D7_1013600.1-p1	0	N/A	conserved Plasmodium protein, unknown function	4	1.61657e+06	1.48891e+06	1686965	2029616	1.90483e+06	1.80555e+06	2.39395e+06	2.33197e+06	1713609	YES	NO	YES	NO	YES	NO
PF3D7_0212100.1-p1	0	N/A	conserved Plasmodium protein, unknown function	5	1.26524e+06	1.22921e+06	1.44882e+06	1.21925e+06	1472999	1.36357e+06	1256742	1.56779e+06	1.72747e+06	YES	NO	NO	YES	YES	NO
PF3D7_0215500.1-p1	0	N/A	conserved Plasmodium protein, unknown function	3	1684279	1.71572e+06	1.33688e+06	1.69174e+06	1.14814e+06	1.27191e+06	1.63013e+06	1.74986e+06	1.75185e+06	YES	NO	YES	NO	YES	NO
PF3D7_1338500.1-p1	0	N/A	conserved Plasmodium protein, unknown function	2	3.00438e+06	1.96326e+06	2478761	3.33548e+06	2111776	2.35071e+06	1.66002e+06	2.16547e+06	1.80973e+06	YES	NO	YES	NO	YES	NO
PF3D7_1024400.1-p1	0	N/A	conserved Plasmodium protein, unknown function	8	1.47743e+06	1.37041e+06	1.44066e+06	2.10702e+06	2.33558e+06	1.91196e+06	2610698	2507279	2.1191e+06	YES	NO	YES	NO	YES	NO
PF3D7_1105300.1-p1	0	N/A	conserved Plasmodium protein, unknown function	3	3.63356e+06	3169681	3660548	2.49976e+06	2.85529e+06	3131218	1.96583e+06	1.7501e+06	2.14179e+06	YES	NO	NO	YES	YES	NO
PF3D7_1023700.1-p1	0	N/A	conserved Plasmodium protein, unknown function	10	1.58264e+06	1.48106e+06	1499426	2.21109e+06	2.46068e+06	2.3661e+06	2304958	2.35789e+06	2.26316e+06	YES	NO	YES	NO	YES	NO
PF3D7_1456400.1-p1	0	N/A	conserved Plasmodium protein, unknown function	4	1.63675e+06	1.80526e+06	1.13668e+06	1675110	1.90739e+06	1.7987e+06	1444165	1.54389e+06	2293179	YES	NO	YES	NO	YES	NO
PF3D7_1339000.1-p1	0	N/A	conserved Plasmodium protein, unknown function	2	3.09311e+06	3.12636e+06	2758353	2.71432e+06	2.49395e+06	1781047	2700215	2560168	2.48295e+06	YES	NO	YES	NO	YES	NO
PF3D7_0608900.1-p1	0	N/A	conserved Plasmodium protein, unknown function	4	1.13689e+06	893837	1104487	1.5765e+06	1.21948e+06	1246255	2.35638e+06	2.31669e+06	2.54581e+06	YES	NO	NO	YES	YES	NO
PF3D7_1442400.1-p1	0	N/A	conserved Plasmodium protein, unknown function	6	2.76745e+06	2.39334e+06	2617453	1.9617e+06	2299143	1.85217e+06	2543647	3.26559e+06	2.71025e+06	YES	NO	NO	YES	YES	NO
PF3D7_0810700.1-p1	0	N/A	conserved Plasmodium protein, unknown function	2	4.48772e+06	3754033	3830699	2.27088e+06	2.59805e+06	2.03031e+06	2.53815e+06	2622862	2.8618e+06	NO	NO	YES	YES	YES	NO
PF3D7_0416900.1-p1	0	N/A	conserved Plasmodium protein, unknown function	3	4301509	4589162	4508935	2126770	2.58213e+06	1.66728e+06	1.37963e+06	2.23898e+06	2.98757e+06	YES	NO	NO	YES	YES	NO
PF3D7_0622100.1-p1	0	N/A	conserved Plasmodium protein, unknown function	4	3.13462e+06	2.50377e+06	1.95242e+06	2892611	3.09506e+06	2.55814e+06	2.80549e+06	2.76356e+06	3.25133e+06	YES	NO	YES	NO	YES	NO
PF3D7_1019600.1-p1	0	N/A	conserved Plasmodium protein, unknown function	6	3.40482e+06	2.99337e+06	2637608	3089704	3.35782e+06	2.55712e+06	4.0325e+06	3.58801e+06	3276978	YES	NO	YES	NO	YES	NO
PF3D7_1248400.1-p1	0	N/A	conserved Plasmodium protein, unknown function	2	4.01305e+06	3.90978e+06	4.12144e+06	3398382	4.10313e+06	2782390	4.31603e+06	3.46853e+06	3.36762e+06	YES	YES	NO	NO	YES	NO
PF3D7_1353300.1-p1	0	N/A	conserved Plasmodium protein, unknown function	6	3.28302e+06	2.57539e+06	3.02799e+06	3093977	2.78535e+06	3.36981e+06	4734708	4.01027e+06	3.69664e+06	YES	NO	NO	YES	YES	NO
PF3D7_1003400.1-p1	0	N/A	conserved Plasmodium protein, unknown function	3	3.07901e+06	3293077	3.21865e+06	2.36624e+06	2663302	2734732	3.63899e+06	3.41645e+06	3767073	YES	NO	NO	YES	YES	NO
PF3D7_1328000.1-p1	0	N/A	conserved Plasmodium protein, unknown function	10	7.21859e+06	4.94411e+06	3.4199e+06	5558097	4828210	6728970	6135520	4.83903e+06	5171060	YES	NO	YES	NO	YES	NO
PF3D7_0705100.1-p1	0	N/A	conserved Plasmodium protein, unknown function	5	5.98376e+06	6070766	5.18099e+06	5375015	5.17353e+06	5.21008e+06	5390175	5248244	5414286	YES	NO	YES	NO	YES	NO
PF3D7_1349000.1-p1	0	N/A	conserved Plasmodium protein, unknown function	3	3.94914e+06	2639329	3468695	3.61833e+06	5.28776e+06	3.99144e+06	2.6439e+06	5.66681e+06	5736231	YES	NO	YES	NO	YES	NO
PF3D7_1108800.1-p1	0	N/A	conserved Plasmodium protein, unknown function	3	6.95543e+06	6090758	5763968	7.49302e+06	8.04262e+06	6.56095e+06	7.67725e+06	8.10641e+06	6941713	NO	NO	YES	YES	YES	NO
PF3D7_1340500.1-p1	0	N/A	conserved Plasmodium protein, unknown function	5	6117450	6230715	5670400	7.04734e+06	6689843	5910448	6832221	6661872	7189924	NO	NO	YES	YES	YES	NO
PF3D7_1135400.1-p1	0	N/A	conserved Plasmodium protein, unknown function	4	12698113	11552183	10792302	12328269	10123196	7.99153e+06	8909061	8817432	7.51096e+06	YES	NO	YES	NO	YES	NO
PF3D7_1356100.1-p1	0	N/A	conserved Plasmodium protein, unknown function	8	8.11179e+06	7589914	7.51733e+06	8033113	6778380	6.73395e+06	7749936	7841462	7845577	YES	NO	NO	YES	YES	NO
PF3D7_1460500.1-p1	0	N/A	conserved Plasmodium protein, unknown function	12	9345444	8448932	8896879	8933104	8301748	7033752	9884342	9253384	8504621	YES	YES	NO	NO	YES	NO
PF3D7_1234900.1-p1	0	N/A	conserved Plasmodium protein, unknown function	3	13481423	14246310	14151551	13551969	14361539	12300655	12226055	12861751	9671747	YES	NO	NO	YES	YES	NO
PF3D7_1451200.1-p1	0	N/A	conserved Plasmodium protein, unknown function	3	1.30226e+06	4.02877e+06	5153716	2.04171e+06	5940439	9724894	1.59447e+06	4.16825e+06	10100235	YES	NO	NO	YES	YES	NO
PF3D7_1112700.1-p1	0	N/A	conserved Plasmodium protein, unknown function	5	5640791	5490273	7.42761e+06	17457748	8.17165e+06	3.78208e+06	13459457	11228308	10434953	YES	NO	YES	NO	YES	NO
PF3D7_0307900.1-p1	0	N/A	conserved Plasmodium protein, unknown function	11	15045628	16773807	16673760	13486613	16116764	14735966	12466176	13955403	12980951	YES	NO	YES	NO	YES	NO
PF3D7_0407700.1-p1	0	N/A	conserved Plasmodium protein, unknown function	2	25323274	26008066	23081622	15058481	14733908	15200219	15675483	15924024	16868652	YES	NO	NO	YES	YES	NO
PF3D7_1458300.1-p1	0	N/A	conserved Plasmodium protein, unknown function	7	11711694	13593454	8412825	6.49857e+06	11862914	9473420	12984045	6674745	18985736	YES	NO	NO	YES	YES	NO
PF3D7_0526800.1-p1	0	N/A	conserved Plasmodium protein, unknown function	4	28007762	12264054	25455494	6605195	23124664	22393906	18719490	23110348	20737402	YES	NO	YES	NO	YES	NO
PF3D7_0521400.1-p1	0	N/A	conserved protein, unknown function	2	240805	197012	99511.4	159581	86633.5	115221	384542	352678	157630	YES	YES	NO	NO	YES	NO
PF3D7_1449600.1-p1	0	N/A	conserved protein, unknown function	3	464188	252685	247826	308312	133372	514947	241358	30970.2	235722	YES	NO	YES	NO	YES	NO
PF3D7_1472300.1-p1	0	N/A	conserved protein, unknown function	2	322214	361123	444153	934874	509008	328794	340190	433101	265660	YES	NO	NO	YES	YES	NO
PF3D7_1316900.1-p1	0	N/A	conserved protein, unknown function	3	431744	231064	534126	467506	1.16725e+06	331909	209761	299122	615783	YES	NO	YES	NO	YES	NO
PF3D7_1314000.1-p1	0	N/A	conserved protein, unknown function	10	1.93589e+06	2134220	1.24316e+06	1.47906e+06	1.87709e+06	1.15313e+06	1.52979e+06	1.56524e+06	1.22528e+06	YES	YES	NO	NO	YES	NO
PF3D7_1033300.1-p1	0	N/A	conserved protein, unknown function	2	1.50521e+06	1.4009e+06	1.49999e+06	1.25304e+06	652950	1.45627e+06	1.24628e+06	1.30676e+06	1.48348e+06	YES	NO	NO	YES	YES	NO
PF3D7_0828300.1-p1	0	N/A	conserved protein, unknown function	2	2538183	2.48473e+06	2.24631e+06	3.02058e+06	2.93912e+06	2903957	3190620	3.19061e+06	3.0099e+06	YES	NO	YES	NO	YES	NO
PF3D7_0318900.1-p1	0	N/A	conserved protein, unknown function	4	7247161	5361213	4319926	5752348	3517697	2.64481e+06	4.66712e+06	2.64855e+06	3.02569e+06	YES	NO	YES	NO	YES	NO
PF3D7_0523600.1-p1	0	N/A	conserved protein, unknown function	5	5526667	3.48437e+06	2.90161e+06	4.64088e+06	3.36786e+06	3.55786e+06	5688593	4711096	3619067	YES	NO	YES	NO	YES	NO
PF3D7_0510100.1-p1	0	N/A	conserved protein, unknown function	3	1.57184e+06	6289840	4339299	875768	6.03012e+06	3995931	2.79119e+06	4.37993e+06	4198062	YES	NO	NO	YES	YES	NO
PF3D7_1025800.1-p1	0	N/A	conserved protein, unknown function	4	57878576	50296388	55592852	46235632	51208928	43358716	46733848	49547776	50638696	NO	NO	YES	YES	YES	NO
PF3D7_0626400.1-p1	0	N/A	CRAL/TRIO domain-containing protein, putative	6	17600872	15927780	17872288	17360570	18763038	17632812	15147693	17164708	16460694	YES	NO	NO	YES	YES	NO
PF3D7_1250200.1-p1	0	N/A	CSC1-like protein, putative	4	4.1395e+06	3.58801e+06	3.87078e+06	3680308	3.128e+06	3266813	3.5242e+06	2.04104e+06	2.32273e+06	YES	NO	NO	YES	YES	NO
PF3D7_0933000.1-p1	0	N/A	CSTF domain-containing protein, putative	2	292659	148312	105133	36640.7	103778	109951	83787.8	126923	112840	YES	NO	NO	YES	YES	NO
PF3D7_1330500.1-p1	0	N/A	CTLH domain-containing protein, putative	4	952182	804244	773799	429806	304062	408035	373574	480630	458401	YES	NO	YES	NO	YES	NO
PF3D7_0321900.1-p1	0	CARL	cyclic amine resistance locus protein	5	503641	567679	677836	592856	629121	528231	586908	492673	452908	YES	NO	YES	NO	YES	NO
PF3D7_0105800.1-p1	0	N/A	cyclin-dependent kinases regulatory subunit, putative	4	2717980	2.46667e+06	2.5444e+06	2.93412e+06	2.90831e+06	2.96581e+06	2.20228e+06	2.60825e+06	2.65105e+06	YES	YES	NO	NO	YES	NO
mal_mito_3:mRNA-p1	0	N/A	cytochrome b	4	17724808	14365365	15324430	8592958	8172953	7827617	14032602	12367988	12360612	NO	NO	YES	YES	YES	NO
PF3D7_1211300.1-p1	0	MCM8	DNA helicase MCM8, putative	6	3411381	2928598	3051690	2.89962e+06	2.92803e+06	3.21803e+06	4.15202e+06	4.02476e+06	2992311	YES	NO	NO	YES	YES	NO
PF3D7_1357500.1-p1	0	N/A	DNA helicase, putative	5	9059909	8958436	7.36872e+06	8301120	9404925	7.23674e+06	8612205	8925387	6.76902e+06	YES	NO	YES	NO	YES	NO
PF3D7_1368800.1-p1	0	ERCC4	DNA repair endonuclease XPF, putative	4	682662	530745	766805	788164	729779	705229	1.24261e+06	1.13287e+06	924320	YES	NO	NO	YES	YES	NO
PF3D7_1343400.1-p1	0	RAD5	DNA repair protein RAD5, putative	7	3.41692e+06	2.72552e+06	2.99764e+06	3.83905e+06	4.18605e+06	3.73475e+06	2.91411e+06	3.22336e+06	3524080	YES	NO	YES	NO	YES	NO
PF3D7_1347100.1-p1	0	TOP3	DNA topoisomerase 3, putative	3	64403.7	164661	124092	69666.4	80758.5	121141	124506	89950.2	84182.6	YES	NO	NO	YES	YES	NO
PF3D7_1404000.1-p1	0	RPB4	DNA-directed RNA polymerase II subunit RPB4, putative	3	388629	371042	100155	202722	152560	9351.77	185277	150287	130452	YES	NO	YES	NO	YES	NO
PF3D7_1329000.1-p1	0	N/A	DNA-directed RNA polymerase III subunit RPC1, putative	5	354491	605112	552924	208057	161858	272909	149072	94065.7	286047	YES	NO	YES	NO	YES	NO
PF3D7_1458800.1-p1	0	N/A	DNA-directed RNA polymerase III subunit RPC5, putative	5	721836	681745	606670	518261	948579	509707	744308	774332	584469	YES	NO	YES	NO	YES	NO
PF3D7_1136800.1-p1	0	N/A	DnaJ protein, putative	7	2882580	2242406	2.64052e+06	4.03205e+06	4.13019e+06	3.75587e+06	2.809e+06	3.29372e+06	2937699	YES	NO	YES	NO	YES	NO
PF3D7_1411300.1-p1	0	N/A	DnaJ protein, putative	2	2746499	2.43944e+06	2.0902e+06	3.63828e+06	3712458	2930673	5.38808e+06	4.03806e+06	3769660	YES	NO	NO	YES	YES	NO
PF3D7_1420300.1-p1	0	HEP1	DNL-type zinc finger protein	2	386575	8710.88	208895	185980	143447	77583.9	279681	207463	70565.7	YES	NO	YES	NO	YES	NO
PF3D7_0311600.1-p1	0	OST1	dolichyl-diphosphooligosaccharide--protein glycosyltransferase subunit OST1, putative	5	2.11026e+06	2.78088e+06	2313518	3937237	3.30248e+06	3.10766e+06	3634667	3147971	3282009	YES	NO	YES	NO	YES	NO
PF3D7_1116600.1-p1	0	STT3	dolichyl-diphosphooligosaccharide--protein glycosyltransferase subunit STT3, putative	2	1.22746e+06	960698	909149	376358	404747	238440	573175	406948	479404	YES	NO	YES	NO	YES	NO
PF3D7_1453100.1-p1	0	N/A	dynactin subunit 4, putative	2	361987	278135	194308	307285	60128.3	150407	295299	563097	259920	NO	NO	YES	YES	YES	NO
PF3D7_1463900.1-p1	0	N/A	EF-hand calcium-binding domain-containing protein, putative	3	3.38169e+06	3.06742e+06	3.01742e+06	2.64038e+06	2.91157e+06	2.95212e+06	1.80855e+06	1.5417e+06	1.62129e+06	YES	NO	NO	YES	YES	NO
PF3D7_1233000.1-p1	0	EF-G	elongation factor G	4	1.54367e+06	1.51941e+06	1.41244e+06	1.90198e+06	1555460	1.51712e+06	1.52456e+06	1.46612e+06	1.30455e+06	YES	NO	NO	YES	YES	NO
PF3D7_0931000.1-p1	0	N/A	elongation factor Tu, putative	3	1.2721e+06	1.04639e+06	1.08885e+06	1.56576e+06	1.86113e+06	674045	1.83904e+06	920740	795742	YES	NO	NO	YES	YES	NO
PF3D7_1348300.1-p1	0	N/A	elongation factor Tu, putative	3	1.35692e+06	873251	979734	1.2136e+06	801031	868115	1.08187e+06	1.33713e+06	979852	YES	NO	NO	YES	YES	NO
PF3D7_1019000.1-p1	0	N/A	eukaryotic translation initiation factor subunit eIF2A, putative	8	7.16906e+06	7.34367e+06	6663028	6.78881e+06	7288111	7.36692e+06	7.96956e+06	5.92317e+06	5660583	YES	NO	NO	YES	YES	NO
PF3D7_0909400.1-p1	0	N/A	exoribonuclease, putative	2	1.23765e+06	941140	930370	897785	780544	924219	684817	500440	764008	YES	NO	NO	YES	YES	NO
PF3D7_1449700.1-p1	0	RRP6	exosome complex exonuclease RRP6	4	1.8083e+06	1.31946e+06	1.81486e+06	1.55039e+06	1.30814e+06	1.01024e+06	2.7141e+06	1.68002e+06	2.95667e+06	YES	NO	YES	NO	YES	NO
PF3D7_0718100.1-p1	0	EST	exported serine/threonine protein kinase	3	369722	362149	245135	431036	453624	336766	323948	360590	410533	YES	NO	YES	NO	YES	NO
PF3D7_0815300.1-p1	0	N/A	FAD-dependent monooxygenase, putative	5	2.15728e+06	1843385	1.9734e+06	2.10612e+06	1.85805e+06	1933327	1.70283e+06	1.80045e+06	1.65074e+06	NO	NO	YES	YES	YES	NO
PF3D7_1307800.1-p1	0	N/A	FHA domain-containing protein, putative	3	1.80272e+06	1.59846e+06	1.40978e+06	2.08605e+06	1.96136e+06	1901024	1484887	1.56133e+06	1.02969e+06	YES	NO	YES	NO	YES	NO
PF3D7_1242400.1-p1	0	N/A	GAS8-like protein, putative	3	220105	404035	359171	406282	349709	439316	372588	267277	328924	YES	NO	YES	NO	YES	NO
PF3D7_0624900.1-p1	0	N/A	GAS8-like protein, putative	4	3.60197e+06	1.84257e+06	3.84471e+06	5454808	5639909	5620664	5235292	6.36204e+06	4744730	NO	NO	YES	YES	YES	NO
PF3D7_1330700.1-p1	0	N/A	GPI transamidase subunit PIG-U, putative	2	602157	470446	430346	334053	264606	244207	575478	252560	361749	YES	NO	YES	NO	YES	NO
PF3D7_1128700.1-p1	0	GPI8	GPI-anchor transamidase, putative	3	2313396	2.4661e+06	1.96191e+06	1.82868e+06	1.67061e+06	1.43168e+06	2.03102e+06	2125533	1.99543e+06	YES	NO	YES	NO	YES	NO
PF3D7_0917700.1-p1	0	N/A	GPN-loop GTPase, putative	5	4.70909e+06	3.61776e+06	4.24146e+06	3.8117e+06	4.33524e+06	4.02058e+06	4.064e+06	4239225	4129378	YES	NO	YES	NO	YES	NO
PF3D7_1405100.1-p1	0	N/A	GTPase-activating protein, putative	4	750479	708854	948104	1.02232e+06	744994	878840	1171803	969018	774043	YES	NO	NO	YES	YES	NO
PF3D7_0715600.1-p1	0	N/A	GTP-binding translation elongation factor tu family protein, putative	6	4.22332e+06	2209411	2.28656e+06	2.33036e+06	2283941	1.9404e+06	5843582	1706258	1.8811e+06	YES	NO	NO	YES	YES	NO
PF3D7_1433100.1-p1	0	N/A	HID1 domain-containing protein, putative	5	5747090	5.48666e+06	6067124	4.5662e+06	5436842	5393759	4.7774e+06	5.57016e+06	5221421	YES	NO	NO	YES	YES	NO
PF3D7_1316100.1-p1	0	IPK2	inositol polyphosphate kinase, putative	11	5.04203e+06	5.93459e+06	4.78257e+06	5.09813e+06	5.82703e+06	4.42249e+06	4.54942e+06	4920689	5232552	YES	NO	YES	NO	YES	NO
PF3D7_0705500.1-p1	0	N/A	inositol-phosphate phosphatase, putative	9	2.95176e+06	1788325	3.72248e+06	2.94077e+06	3.12741e+06	2.79321e+06	2.79206e+06	2.74414e+06	2.67116e+06	YES	NO	NO	YES	YES	NO
PF3D7_0207200.1-p1	0	IscA1	iron-sulfur assembly protein, putative	2	87952.3	163527	41124.4	264210	146551	49209.8	94885.9	19807.4	88052.3	NO	NO	YES	YES	YES	NO
PF3D7_0809900.1-p1	0	JmjC1	JmjC domain-containing protein, putative	2	134723	248308	128825	44217.5	46879.9	54538.8	64809	396922	61081.1	YES	NO	YES	NO	YES	NO
PF3D7_1354300.1-p1	0	N/A	large subunit rRNA methyltransferase, putative	3	352750	408975	332666	99613.5	57784.2	298159	191618	254526	283111	YES	NO	NO	YES	YES	NO
PF3D7_0719500.1-p1	0	CDC50A	LEM3/CDC50 family protein, putative	5	2.23889e+06	2.10985e+06	2.27414e+06	1530845	1.55625e+06	1.67733e+06	1807603	1.82669e+06	1.81314e+06	YES	NO	YES	NO	YES	NO
PF3D7_0930200.1-p1	0	LRR8	leucine-rich repeat protein	5	878731	751400	687849	872922	761566	682348	739512	789823	1.03685e+06	YES	NO	YES	NO	YES	NO
PF3D7_1249600.1-p1	0	LRR12	leucine-rich repeat protein	2	11702.3	18432.5	28203	118003	60542.1	97997.6	19518.6	48115.8	141526	YES	NO	NO	YES	YES	NO
PF3D7_1146500.1-p1	0	LRR10	leucine-rich repeat protein	4	2842413	2.7525e+06	2.18189e+06	2145585	1.77146e+06	1.61596e+06	1909557	2.09286e+06	1.58435e+06	NO	NO	YES	YES	YES	NO
PF3D7_1314600.1-p1	0	LipL1	lipoate-protein ligase 1	4	3542307	3839341	2.9804e+06	2.96717e+06	2.35819e+06	2.2566e+06	2.43642e+06	4.02824e+06	3031212	YES	NO	NO	YES	YES	NO
PF3D7_0220000.1-p1	0	LSA3	liver stage antigen 3	3	3.52445e+06	3.65579e+06	3.40433e+06	3.52476e+06	3.79487e+06	3757914	2.08581e+06	2.15952e+06	2.80734e+06	YES	YES	NO	NO	YES	NO
PF3D7_0532400.1-p1	0	LyMP	lysine-rich membrane-associated PHISTb protein	5	2.51118e+06	2.52322e+06	1.96672e+06	2671158	2.75617e+06	2.29596e+06	2.45752e+06	2.3653e+06	2.40052e+06	YES	NO	YES	NO	YES	NO
PF3D7_0906300.1-p1	0	N/A	Maf-like protein, putative	2	1.0308e+06	778464	1.05999e+06	1.27759e+06	1.37091e+06	1.03258e+06	1244753	991990	1.24914e+06	YES	NO	YES	NO	YES	NO
PF3D7_0916000.1-p1	0	MFS2	major facilitator superfamily domain-containing protein, putative	5	2.02273e+06	1.94312e+06	1.54142e+06	2.59832e+06	2401057	2613483	1.64639e+06	1.90573e+06	1.64105e+06	YES	NO	NO	YES	YES	NO
PF3D7_1465200.1-p1	0	MED4	mediator of RNA polymerase II transcription subunit 4, putative	8	6680466	6574523	7295814	6361562	6.9213e+06	5.41166e+06	7.48113e+06	6.222e+06	6756757	YES	NO	YES	NO	YES	NO
PF3D7_1014100.1-p1	0	MSA180	merozoite surface protein MSA180, putative	3	690742	1.16942e+06	1.3395e+06	539523	1.33632e+06	896486	1.41423e+06	703230	1.98534e+06	YES	NO	NO	YES	YES	NO
PF3D7_1441700.1-p1	0	ATP23	mitochondrial inner membrane protease ATP23, putative	2	982396	1.36672e+06	1.73833e+06	1126488	1.05474e+06	1.54667e+06	1.50215e+06	1.13382e+06	1373927	NO	NO	YES	YES	YES	NO
PF3D7_0705000.1-p1	0	N/A	mRNA cap guanine-N7 methyltransferase, putative	2	107062	546381	413432	82488.6	390009	96735	422898	77864.1	211514	YES	NO	NO	YES	YES	NO
PF3D7_0322100.1-p1	0	Prt1	mRNA-capping enzyme subunit beta	5	839793	656800	973094	856925	758876	817563	1594747	1.30873e+06	1.23805e+06	YES	NO	YES	NO	YES	NO
PF3D7_1140500.1-p1	0	MyoK	myosin K, putative	5	357381	274923	431605	236977	362731	108616	436321	329754	164812	NO	NO	YES	YES	YES	NO
PF3D7_1416300.1-p1	0	N/A	N-acyl-phosphatidylethanolamine-hydrolyzing phospholipase D, putative	4	2045669	2.12147e+06	2196426	978712	1.36237e+06	1.19376e+06	1.13395e+06	1.31396e+06	1.20664e+06	NO	NO	YES	YES	YES	NO
PF3D7_1228300.1-p1	0	NEK1	NIMA related kinase 1	3	673041	588905	454152	681351	812505	624675	426866	578092	467702	YES	NO	YES	NO	YES	NO
PF3D7_0104800.1-p1	0	NPT1	novel putative transporter 1, putative	2	4521604	3993578	4.14411e+06	3.21813e+06	2753544	3.21866e+06	1.88854e+06	2.16247e+06	2.23301e+06	YES	NO	NO	YES	YES	NO
PF3D7_1028400.1-p1	0	N/A	nucleolar preribosomal assembly protein, putative	6	5.29419e+06	4.73189e+06	4688373	3.43184e+06	4002072	4015506	5766391	5.81434e+06	6277887	YES	NO	YES	NO	YES	NO
PF3D7_1203000.1-p1	0	ORC1	origin recognition complex subunit 1	4	44933.5	10179	637040	58468.8	187025	107440	177718	492279	393011	YES	NO	YES	NO	YES	NO
PF3D7_0215800.1-p1	0	ORC5	origin recognition complex subunit 5	4	121120	157199	250079	72617.2	358827	215817	356229	195214	103433	YES	NO	YES	NO	YES	NO
PF3D7_0528400.1-p1	0	DHHC7	palmitoyltransferase DHHC7	2	205511	228157	96113.7	219576	254875	173615	158730	113608	83011.1	YES	NO	NO	YES	YES	NO
PF3D7_1437400.1-p1	0	PANK2	pantothenate kinase 2, putative	3	856261	351495	474747	904598	997858	575558	750307	656478	266430	YES	NO	YES	NO	YES	NO
PF3D7_0310400.1-p1	0	PIESP1	parasite-infected erythrocyte surface protein	3	389112	400820	400079	263876	429827	44516.7	1.11113e+06	794096	817857	YES	NO	NO	YES	YES	NO
PF3D7_0321500.1-p1	0	N/A	peptidase, putative	2	8855.93	203831	121217	46134.3	26250.2	97260.9	304894	221540	224184	YES	NO	NO	YES	YES	NO
PF3D7_1107700.1-p1	0	PES	pescadillo homolog	3	3.5962e+06	3745306	3.07857e+06	3139924	3.45549e+06	3.1976e+06	2.58451e+06	2816495	3638202	YES	NO	NO	YES	YES	NO
PF3D7_0820200.1-p1	0	PGPS	phosphatidylglycerophosphate synthase	3	3.77056e+06	3742067	2.57364e+06	3.93187e+06	3.02241e+06	2.99187e+06	4.45184e+06	3.88493e+06	3.57077e+06	YES	NO	YES	NO	YES	NO
PF3D7_0515300.1-p1	0	PI3K	phosphatidylinositol 3-kinase	2	1.83261e+06	1.55513e+06	1.56828e+06	1.71615e+06	1.48523e+06	1815319	1.55457e+06	1.68835e+06	1.41971e+06	YES	NO	NO	YES	YES	NO
PF3D7_1130000.1-p1	0	PAGM	phosphoacetylglucosamine mutase, putative	4	1.24066e+06	943206	1.02926e+06	1.00776e+06	1.16871e+06	754190	1.11527e+06	1.15075e+06	971778	YES	NO	NO	YES	YES	NO
PF3D7_1013500.1-p1	0	PI-PLC	phosphoinositide-specific phospholipase C	3	3300818	3.16858e+06	2885877	2.66297e+06	3.40862e+06	2880658	2.36468e+06	2.73317e+06	2.79172e+06	YES	NO	NO	YES	YES	NO
PF3D7_0704700.1-p1	0	PPAT	phosphopantetheine adenylyltransferase, putative	3	1.82346e+06	1704648	1.77933e+06	1.27607e+06	1587702	1059397	1.02993e+06	1042837	1.1906e+06	YES	NO	NO	YES	YES	NO
PF3D7_0931700.1-p1	0	N/A	PIH1 domain-containing protein, putative	3	936637	1.01128e+06	920064	1.60556e+06	1.76753e+06	1.35797e+06	1.75226e+06	1.69541e+06	1.78953e+06	YES	NO	YES	NO	YES	NO
PF3D7_1476300.1-p1	0	N/A	Plasmodium exported protein (PHISTb), unknown function	4	1886871	2.47739e+06	1.59105e+06	1.40721e+06	1238956	2218230	2218834	1.66582e+06	1.29337e+06	YES	NO	YES	NO	YES	NO
PF3D7_0625600.1-p1	0	PAP	poly(A) polymerase PAP, putative	4	3.37055e+06	3.25211e+06	2.906e+06	3369431	3.46648e+06	2.58581e+06	3056124	2.81101e+06	2.56852e+06	YES	NO	NO	YES	YES	NO
PF3D7_1241100.1-p1	0	PFS2	polyadenylation factor subunit 2, putative	5	1071132	1.00051e+06	977465	921119	795604	971500	977962	1.00195e+06	1.1487e+06	YES	NO	YES	NO	YES	NO
PF3D7_0311100.1-p1	0	N/A	pre-mRNA splicing factor, putative	2	430027	424682	268503	447196	444943	386212	339875	253784	341012	YES	NO	YES	NO	YES	NO
PF3D7_0218700.1-p1	0	PRP45	pre-mRNA-processing protein 45, putative	2	24240.2	106984	56215.7	6861.05	351298	65936.1	249474	230074	44596.9	YES	NO	YES	NO	YES	NO
PF3D7_1132600.1-p1	0	PRP38A	pre-mRNA-splicing factor 38A, putative	2	2.07883e+06	1837113	1.90218e+06	1.88899e+06	2.05404e+06	1.78649e+06	2.26308e+06	2.56068e+06	2.3281e+06	YES	YES	NO	NO	YES	NO
PF3D7_1407300.1-p1	0	PRP38B	pre-mRNA-splicing factor 38B, putative	9	5977656	5486377	5.72776e+06	6445519	5.91027e+06	5.49899e+06	6.0496e+06	6143149	5.52949e+06	YES	YES	NO	NO	YES	NO
PF3D7_1323900.1-p1	0	N/A	protein BCP1, putative	3	4.91254e+06	4.79007e+06	5325707	3.16418e+06	3.32621e+06	2508366	3.96763e+06	4.33764e+06	3.50795e+06	YES	NO	NO	YES	YES	NO
PF3D7_1008500.1-p1	0	N/A	protein GPR89, putative	2	276427	178706	271735	311497	288561	292432	321638	356506	200810	YES	NO	NO	YES	YES	NO
PF3D7_0926100.1-p1	0	N/A	protein kinase, putative	19	7.11075e+06	4.85712e+06	5920657	7451250	9389713	6553492	6224747	7.43134e+06	8.20327e+06	YES	NO	NO	YES	YES	NO
PF3D7_1466100.1-p1	0	PPKL	protein phosphatase containing kelch-like domains	4	756946	604492	574282	427783	282388	162867	502756	606553	618730	YES	NO	NO	YES	YES	NO
PF3D7_0615900.1-p1	0	N/A	protein phosphatase, putative	2	2.45368e+06	2.49174e+06	2351485	2.41552e+06	2.7559e+06	2.16297e+06	1.97021e+06	1940042	2035760	YES	NO	NO	YES	YES	NO
PF3D7_1227500.1-p1	0	SOC2	protein SOC2, putative	3	776570	642068	821563	1.02529e+06	1.44291e+06	871955	608471	586096	910394	YES	NO	YES	NO	YES	NO
PF3D7_1234600.1-p1	0	TOC75	protein TOC75, putative	3	5796160	5529385	5363422	4513061	4799124	3823414	4635392	3.59132e+06	3861832	YES	NO	NO	YES	YES	NO
PF3D7_1221600.1-p1	0	N/A	protein TSSC1, putative	2	437608	399215	164186	624138	445324	371556	635438	696494	651360	YES	NO	YES	NO	YES	NO
PF3D7_0914000.1-p1	0	N/A	pseudouridylate synthase, putative	5	2336297	2079037	1.47631e+06	2.0955e+06	1.55493e+06	1.17905e+06	2.00976e+06	1.55655e+06	1.33221e+06	YES	NO	NO	YES	YES	NO
PF3D7_0717400.1-p1	0	N/A	queuine tRNA-ribosyltransferase, putative	2	151142	186935	123262	166458	98192.3	73568	139173	140447	150873	YES	NO	YES	NO	YES	NO
PF3D7_1434100.1-p1	0	N/A	queuine tRNA-ribosyltransferase, putative	2	4.68907e+06	3.79526e+06	3.80771e+06	4.93706e+06	4.47035e+06	4.53598e+06	4437322	4.34126e+06	4.09495e+06	YES	YES	NO	NO	YES	NO
PF3D7_1353400.1-p1	0	N/A	Ran-binding protein, putative	4	2.81713e+06	2486048	2.38398e+06	2.46149e+06	2.28317e+06	2.1878e+06	2.87961e+06	2932478	2457912	YES	NO	YES	NO	YES	NO
PF3D7_1417400.1-p1	0	EPAC	rap guanine nucleotide exchange factor, putative, pseudogene	2	5.97639e+06	5.27479e+06	4.18959e+06	5.5252e+06	5.85297e+06	3379592	5.43756e+06	7.18636e+06	3.12205e+06	YES	NO	NO	YES	YES	NO
PF3D7_1356600.1-p1	0	N/A	regulator of chromosome condensation, putative	2	832004	626485	743636	1.18038e+06	1.13255e+06	1.10477e+06	966714	1.01137e+06	1.34824e+06	YES	NO	YES	NO	YES	NO
PF3D7_0506900.1-p1	0	ROM4	rhomboid protease ROM4	5	17377404	16684259	16923484	14945409	14296506	13597108	10895039	11006908	8672904	YES	NO	NO	YES	YES	NO
PF3D7_0214900.1-p1	0	RON6	rhoptry neck protein 6	2	1.61421e+06	1.85138e+06	1.02439e+06	967182	1.27165e+06	1.29787e+06	1.74572e+06	1028352	606884	YES	NO	NO	YES	YES	NO
PF3D7_0613300.1-p1	0	ROP14	rhoptry protein ROP14	2	152412	141180	164077	83895.5	83096.4	29557.6	58575.5	28462.6	36056.2	YES	NO	NO	YES	YES	NO
PF3D7_1435100.1-p1	0	N/A	ribonuclease H2 subunit B, putative	5	1.85889e+06	1.5718e+06	1.8695e+06	2.42537e+06	2.65906e+06	2.26606e+06	1.70842e+06	1.84127e+06	1.68597e+06	YES	NO	YES	NO	YES	NO
PF3D7_0709600.1-p1	0	POP1	ribonucleases P/MRP protein subunit POP1, putative	2	64792.8	164117	62119.8	122980	130436	112533	87300.8	118754	72815.3	YES	NO	YES	NO	YES	NO
PF3D7_0925200.1-p1	0	RRP8	ribosomal RNA-processing protein 8, putative	2	1.30331e+06	827847	979724	1.14225e+06	776553	963674	1.37083e+06	1.72955e+06	902840	YES	NO	NO	YES	YES	NO
PF3D7_1405800.1-p1	0	BOP1	ribosome biogenesis protein BOP1, putative	5	11679761	9388191	9216129	10778919	10971652	9780905	10262728	10003489	10060524	YES	YES	NO	NO	YES	NO
PF3D7_1149200.1-p1	0	RESA3	ring-infected erythrocyte surface antigen	6	8373416	7042889	7957549	5.12865e+06	6254928	6.28038e+06	3.87807e+06	3.96377e+06	3.52742e+06	YES	YES	NO	NO	YES	NO
PF3D7_0615700.1-p1	0	N/A	RNA and export factor binding protein, putative	5	4567766	3941470	3.59985e+06	3.67969e+06	3.9186e+06	3448405	3.71373e+06	4.04325e+06	3842215	YES	NO	YES	NO	YES	NO
PF3D7_1432500.1-p1	0	N/A	RNA methyltransferase, putative	4	5206924	5122407	5.08283e+06	3991536	4528050	3655582	4235917	4.04451e+06	4746963	YES	NO	YES	NO	YES	NO
PF3D7_0509400.1-p1	0	RNAPI	RNA polymerase I	4	336758	639109	423714	264049	204057	220219	89735.3	360034	492116	YES	NO	NO	YES	YES	NO
PF3D7_1244200.1-p1	0	TFB2	RNA polymerase II transcription factor B subunit 2, putative	4	1.32457e+06	757381	606214	1.08704e+06	1.37742e+06	1.02511e+06	1.48553e+06	1052214	1.12387e+06	YES	NO	YES	NO	YES	NO
PF3D7_1032900.1-p1	0	N/A	RNA polymerase II-associated protein 1, putative	5	4278491	3.80278e+06	3765018	2.73285e+06	3.35361e+06	3361307	3.00506e+06	2.99055e+06	3.60912e+06	YES	NO	NO	YES	YES	NO
PF3D7_0319500.1-p1	0	N/A	RNA-binding protein, putative	3	363895	520497	500205	138393	533679	274333	219275	458056	362261	YES	NO	YES	NO	YES	NO
PF3D7_0302800.1-p1	0	N/A	RNA-binding protein, putative	5	63445952	30115180	58537072	43792888	70068608	44582120	52617012	55486788	60110488	YES	NO	NO	YES	YES	NO
PF3D7_1028300.1-p1	0	EBP2	rRNA-processing protein EBP2, putative	3	805865	639763	689110	830046	663025	835682	1.75694e+06	1.7997e+06	1.70683e+06	YES	YES	NO	NO	YES	NO
PF3D7_1033100.1-p1	0	AdoMetDC/ODC	S-adenosylmethionine decarboxylase/ornithine decarboxylase	14	13312696	12873230	16514280	15440273	17152918	14613265	12291804	15876904	12124440	YES	NO	NO	YES	YES	NO
PF3D7_1358100.1-p1	0	N/A	Sas10 domain-containing protein, putative	3	1.99372e+06	2.23859e+06	1.10689e+06	230382	334692	390393	74383.4	799554	1.03383e+06	YES	NO	NO	YES	YES	NO
PF3D7_0801700.1-p1	0	SENP2	sentrin-specific protease 2, putative	4	274646	274754	400460	134338	158429	454599	318510	351198	248540	YES	NO	NO	YES	YES	NO
PF3D7_0605300.1-p1	0	ARK1	serine/threonine protein kinase	4	1.64521e+06	1.32892e+06	1.16823e+06	1.71352e+06	1.87304e+06	1.5718e+06	1.85063e+06	1.7571e+06	1.30389e+06	YES	NO	YES	NO	YES	NO
PF3D7_0805700.1-p1	0	FIKK8	serine/threonine protein kinase, FIKK family	2	362577	214100	237325	321218	350169	163695	442862	309061	231310	YES	NO	NO	YES	YES	NO
PF3D7_1200800.1-p1	0	FIKK12	serine/threonine protein kinase, FIKK family	2	303168	312198	267523	282562	217228	240077	364554	133733	105045	YES	YES	NO	NO	YES	NO
PF3D7_1121900.1-p1	0	N/A	serine/threonine protein kinase, putative	4	3.03339e+06	2.67921e+06	2.25939e+06	1.80515e+06	1.74261e+06	3.10872e+06	2245311	2.90406e+06	1.80562e+06	YES	NO	YES	NO	YES	NO
PF3D7_1148000.1-p1	0	N/A	serine/threonine protein kinase, putative	4	3083880	2.61405e+06	2419092	3501427	3.38445e+06	2.58455e+06	4103487	4421757	3.02319e+06	YES	NO	YES	NO	YES	NO
PF3D7_1338900.1-p1	0	N/A	serine/threonine protein kinase, putative	5	4584271	4.32457e+06	3.92768e+06	3.90655e+06	2372912	2414070	5.23549e+06	4.64873e+06	3375738	YES	NO	YES	NO	YES	NO
PF3D7_1131100.1-p1	0	SR1	serpentine receptor, putative	2	2.10079e+06	1.03473e+06	1.95472e+06	2.02122e+06	1736067	1.84027e+06	1.553e+06	1.49249e+06	1.72057e+06	YES	NO	NO	YES	YES	NO
PF3D7_1458500.1-p1	0	SAS4	spindle assembly abnormal protein 4, putative	3	83140.7	28284.8	71009.9	333227	268967	297337	213320	290585	64511.1	YES	NO	NO	YES	YES	NO
PF3D7_0323500.1-p1	0	SMN	survival motor neuron-like protein	9	6.46626e+06	6455813	5948131	4.55919e+06	6.10421e+06	6183102	7.09382e+06	6.68209e+06	6214869	YES	NO	YES	NO	YES	NO
PF3D7_1230000.1-p1	0	N/A	TBC domain-containing protein, putative	5	4573342	4238285	3.28349e+06	4.17729e+06	4.05693e+06	3.75772e+06	5491631	5195314	4011042	YES	NO	YES	NO	YES	NO
PF3D7_1108900.1-p1	0	N/A	tetratricopeptide repeat protein, putative	2	9526772	9244552	10917291	7.29457e+06	7689130	7.26665e+06	7.24837e+06	7000465	7.26048e+06	YES	NO	NO	YES	YES	NO
PF3D7_1127800.1-p1	0	N/A	TFIIS central domain-containing protein, putative	6	1.36365e+06	1.14158e+06	1.88746e+06	1.83304e+06	3.22617e+06	3.55778e+06	2.9583e+06	1.68572e+06	3.15662e+06	YES	NO	NO	YES	YES	NO
PF3D7_1307700.1-p1	0	N/A	TOM1-like protein, putative	5	1.46767e+06	1.1688e+06	1.0691e+06	1.42213e+06	1.93711e+06	1350057	1.14451e+06	2.29062e+06	1312037	YES	NO	NO	YES	YES	NO
PF3D7_0816700.1-p1	0	TRAPPC2L	trafficking protein particle complex subunit 2-like protein, putative	3	4.04023e+06	3.53569e+06	3.43298e+06	3.69166e+06	4703866	3.49652e+06	3.99458e+06	4.00701e+06	3.92344e+06	YES	NO	NO	YES	YES	NO
PF3D7_0505100.1-p1	0	TRS85	trafficking protein particle complex subunit 8, putative	8	12958404	11838389	11500102	12631917	13141440	11294473	11943940	12940854	11728112	YES	NO	NO	YES	YES	NO
PF3D7_1105600.1-p1	0	PTEX88	translocon component PTEX88	7	7902238	6.58244e+06	7.98715e+06	6691870	6481866	6.99083e+06	7.60992e+06	7.25869e+06	7.1286e+06	YES	NO	YES	NO	YES	NO
PF3D7_0516300.1-p1	0	N/A	tRNA pseudouridine synthase, putative	3	605768	533045	563739	374206	556645	483246	444965	600912	580048	YES	NO	NO	YES	YES	NO
PF3D7_1018600.1-p1	0	N/A	tRNA wybutosine-synthesizing protein, putative	4	2.13034e+06	4.42913e+06	833262	1.91057e+06	1.26374e+06	1.12398e+06	1.06452e+06	4470291	3.16509e+06	YES	NO	NO	YES	YES	NO
PF3D7_0724200.1-p1	0	TAP42	type 2A phosphatase-associated protein 42, putative	5	392465	779912	337798	445027	231864	268324	548318	636338	603611	YES	NO	YES	NO	YES	NO
PF3D7_1402700.1-p1	0	SR140	U2 snRNP-associated SURP motif-containing protein, putative	2	76608.4	15109.9	50385.5	15668.8	36930.4	10041.5	209362	117093	87381.5	YES	NO	YES	NO	YES	NO
PF3D7_1309300.1-p1	0	PRPF3	U4/U6 small nuclear ribonucleoprotein PRP3, putative	6	7695638	3.17468e+06	5208522	7344123	2.13195e+06	5240933	7180199	3486541	5.08449e+06	YES	NO	YES	NO	YES	NO
PF3D7_1319100.1-p1	0	N/A	ubiquitin carboxyl-terminal hydrolase MINDY, putative	2	608938	1085446	1.22379e+06	524921	1.64813e+06	1.43905e+06	416886	591804	1.3899e+06	YES	NO	YES	NO	YES	NO
PF3D7_0524800.1-p1	0	UFD1	ubiquitin fusion degradation protein 1, putative	3	1938846	1.75457e+06	1747734	913100	930008	867950	1.08071e+06	1.20686e+06	1.10672e+06	YES	NO	NO	YES	YES	NO
PF3D7_1333200.1-p1	0	UBA1	ubiquitin-activating enzyme	3	12036259	16480348	1.30257e+06	294939	987363	38481.7	17169214	211869	16492702	YES	NO	NO	YES	YES	NO
PF3D7_1448400.1-p1	0	HRD3	ubiquitin-protein ligase, putative	4	5653661	5048419	4681778	6159867	6287639	5.33403e+06	6349954	6584455	6594355	YES	YES	NO	NO	YES	NO
PF3D7_0517500.1-p1	0	N/A	UTP--glucose-1-phosphate uridylyltransferase, putative	14	7.25922e+06	7.07949e+06	5.23469e+06	6319711	4167444	8.14405e+06	9963681	4525058	5.42091e+06	YES	NO	YES	NO	YES	NO
PF3D7_1243500.1-p1	0	SNF7	vacuolar-sorting protein SNF7, putative	2	596081	405052	349564	620116	981320	201273	411882	522596	537493	YES	NO	NO	YES	YES	NO
PF3D7_1235200.1-p1	0	VP2	V-type K+-independent H+-translocating inorganic pyrophosphatase	2	285156	343269	211249	128188	152170	150047	11045.5	42618.2	4826.95	YES	NO	NO	YES	YES	NO
PF3D7_1224400.1-p1	0	N/A	WD repeat-containing protein, putative	3	812778	930142	606224	921736	1.23717e+06	1.2913e+06	1.15238e+06	1.29063e+06	1.19541e+06	YES	NO	YES	NO	YES	NO
PF3D7_0925600.1-p1	0	N/A	zinc binding protein (Yippee), putative	2	5.83985e+06	3.80501e+06	4804362	4754823	4502432	4.01727e+06	4873757	5.06865e+06	3.64863e+06	YES	NO	YES	NO	YES	NO
PF3D7_1414100.1-p1	0	N/A	zinc finger protein, putative	2	521228	451610	460474	67737.3	465252	463225	537314	534712	423320	YES	NO	NO	YES	YES	NO
PF3D7_0615600.1-p1	0	N/A	zinc finger protein, putative	6	2.2599e+06	1.92793e+06	2.05479e+06	2.15578e+06	2.39629e+06	1.74257e+06	1.44286e+06	1.86747e+06	1.55741e+06	YES	NO	NO	YES	YES	NO
PF3D7_0519600.1-p1	0	N/A	zinc finger protein, putative	5	4.04226e+06	4370287	3.33931e+06	1.24907e+06	4213451	2.76925e+06	3.92273e+06	393224	2721626	YES	NO	NO	YES	YES	NO
PF3D7_0517900.1-p1	0	N/A	zinc finger protein, putative	3	13585845	12788283	13118421	9037335	7878398	9992665	9741346	10808405	8518243	YES	NO	YES	NO	YES	NO
PF3D7_1450400.1-p1	0	N/A	zinc finger protein, putative	2	1.19842e+06	9070152	8980964	13151619	288954	36047760	4567950	22160756	56053456	YES	NO	NO	YES	YES	NO
PF3D7_1354600.1-p1	0	N/A	60S ribosomal protein L7-2, putative	3	1626907	1800226	1950135	1.40336e+06	2.73603e+06	1.63781e+06	3.47533e+06	3.48377e+06	3983202	YES	YES	YES	NO	YES	NO
PF3D7_1352100.1-p1	0	ABCB6	ABC transporter B family member 6, putative	4	1.56513e+06	1.35047e+06	1.21652e+06	1.19111e+06	1.31341e+06	1.0483e+06	1.65708e+06	1.35628e+06	1146367	YES	NO	YES	YES	YES	NO
PF3D7_0319700.1-p1	0	ABCI3	ABC transporter I family member 1, putative	9	7397662	5764308	5804607	5.12877e+06	5495049	4553107	5.08479e+06	6806451	6.11498e+06	YES	NO	YES	YES	YES	NO
PF3D7_0731600.1-p1	0	ACS5	acyl-CoA synthetase	6	3.25499e+06	3.12677e+06	2867822	2.56373e+06	2.4231e+06	2.53908e+06	2.30625e+06	3.33671e+06	2287968	YES	NO	YES	YES	YES	NO
PF3D7_0110900.1-p1	0	AKLP1	adenylate kinase-like protein 1	4	4976590	5546116	5243455	4636313	5.08829e+06	4.85464e+06	6311831	5670495	5.36373e+06	YES	NO	YES	YES	YES	NO
PF3D7_1134500.1-p1	0	N/A	alpha/beta hydrolase, putative	3	2.00169e+06	1.58726e+06	1982922	1.69811e+06	1.67181e+06	1.54235e+06	2.37837e+06	1911688	2.13354e+06	YES	NO	YES	YES	YES	NO
PF3D7_1119800.1-p1	0	ASF1	alternative splicing factor ASF-1, putative	4	11917166	10249764	11470284	13018914	14163654	11991694	11723737	11391966	9123388	YES	NO	YES	YES	YES	NO
PF3D7_0617100.1-p1	0	N/A	AP-2 complex subunit alpha, putative	9	23088716	22176544	21283492	19851012	20375172	18679822	19667596	17488680	18410172	YES	NO	YES	YES	YES	NO
PF3D7_1449500.1-p1	0	ApiAP2	AP2 domain transcription factor AP2-O5, putative	7	15267851	12932498	13216163	11155512	12111212	12865768	14216099	13167038	13304645	YES	YES	NO	YES	YES	NO
PF3D7_1119500.1-p1	0	N/A	AP-4 complex subunit mu, putative	4	3734687	2853784	3485983	1.68601e+06	1.80334e+06	2894011	2.51863e+06	2.4834e+06	2.67308e+06	YES	YES	YES	NO	YES	NO
PF3D7_1226800.1-p1	0	ATX3	ataxin-3, putative	2	9416770	8.01926e+06	7993600	7.46774e+06	7.201e+06	8684380	6.66531e+06	7486488	8.10915e+06	YES	NO	YES	YES	YES	NO
PF3D7_1414500.1-p1	0	ABCk2	atypical protein kinase, ABC-1 family, putative	6	1.28288e+06	2861702	2.16221e+06	1.85805e+06	1.57542e+06	1.67555e+06	1.20863e+06	975380	663429	YES	NO	YES	YES	YES	NO
PF3D7_1124100.1-p1	0	BDCP	BEACH domain-containing protein, putative	3	134006	447593	152919	324948	45353.6	998972	542155	650762	448923	YES	NO	YES	YES	YES	NO
PF3D7_1138600.1-p1	0	N/A	beta-catenin-like protein 1, putative	3	1.15748e+06	1.38481e+06	1.29248e+06	105198	713517	1.18591e+06	947398	1.02844e+06	818399	YES	NO	YES	YES	YES	NO
PF3D7_0520600.1-p1	0	Ap4AH	bis(5'-nucleosyl)-tetraphosphatase [asymmetrical]	3	296528	319354	319286	162522	245611	193563	338058	277558	353174	YES	YES	YES	NO	YES	NO
PF3D7_0110500.1-p1	0	N/A	bromodomain protein, putative	6	4.35794e+06	4.21779e+06	3157883	6291126	6.61505e+06	4194533	3.32019e+06	3.69566e+06	3.36283e+06	YES	NO	YES	YES	YES	NO
PF3D7_0519500.1-p1	0	CCR4-1	CCR4 domain-containing protein 1, putative	9	273643	274245	331411	619151	459788	228059	415049	318704	371230	YES	NO	YES	YES	YES	NO
PF3D7_1434000.1-p1	0	CAF16	CCR4-associated factor 16, putative	3	7255491	7468955	7431833	9457982	9015363	8.20538e+06	7861895	7921039	7854226	YES	NO	YES	YES	YES	NO
PF3D7_1235300.1-p1	0	NOT4	CCR4-NOT transcription complex subunit 4, putative	7	1.00193e+06	831547	599727	592135	821273	422866	706193	722366	415041	YES	NO	YES	YES	YES	NO
PF3D7_0709300.1-p1	0	CG2	Cg2 protein	11	4.19304e+06	3285494	3.29542e+06	3.61236e+06	4419566	3.45245e+06	4156161	4.02896e+06	3704502	YES	NO	YES	YES	YES	NO
PF3D7_0920100.1-p1	0	N/A	chaperone, putative	2	669710	862920	998623	442315	522518	615046	2.0202e+06	1496843	1.74472e+06	YES	NO	YES	YES	YES	NO
PF3D7_1419900.1-p1	0	CPSF4	cleavage and polyadenylation specificity factor subunit 4, putative	2	180105	230825	69573.2	73369.7	89762.6	129559	90066.1	117598	99146.9	YES	NO	YES	YES	YES	NO
PF3D7_1326700.1-p1	0	N/A	conserved Apicomplexan protein, unknown function	5	1.98542e+06	648026	1.35363e+06	4026336	1.37831e+06	4.11078e+06	3251611	1.56998e+06	1.0568e+06	YES	YES	NO	YES	YES	NO
PF3D7_0615800.1-p1	0	COG4	conserved oligomeric Golgi complex subunit 4, putative	3	817614	572431	509004	1.02254e+06	1173164	912700	826175	1.12116e+06	908536	YES	NO	YES	YES	YES	NO
PF3D7_0721000.1-p1	0	N/A	conserved Plasmodium membrane protein, unknown function	2	231976	77283.8	201188	106094	225001	86722.6	33329.6	55761.6	105073	YES	NO	YES	YES	YES	NO
PF3D7_0930800.1-p1	0	N/A	conserved Plasmodium membrane protein, unknown function	3	550326	443994	219154	591232	564084	515727	471592	573250	593624	YES	NO	YES	YES	YES	NO
PF3D7_0703900.1-p1	0	N/A	conserved Plasmodium membrane protein, unknown function	7	1.34193e+06	1.10206e+06	1069467	922740	1397546	999426	1.03142e+06	1.25073e+06	896582	YES	NO	YES	YES	YES	NO
PF3D7_1021700.1-p1	0	N/A	conserved Plasmodium membrane protein, unknown function	4	1.16445e+06	758747	826246	701686	1.50402e+06	928519	1.92182e+06	502157	995821	YES	NO	YES	YES	YES	NO
PF3D7_0704000.1-p1	0	N/A	conserved Plasmodium membrane protein, unknown function	8	2.56521e+06	1.87921e+06	2.33093e+06	1.88149e+06	1.61484e+06	1.62789e+06	2.17161e+06	2.35548e+06	1678452	YES	YES	NO	YES	YES	NO
PF3D7_1464500.1-p1	0	N/A	conserved Plasmodium membrane protein, unknown function	6	4775374	3.4587e+06	3.69785e+06	2702227	3410103	2228601	3137803	2.81476e+06	2.53045e+06	YES	NO	YES	YES	YES	NO
PF3D7_1419400.1-p1	0	N/A	conserved Plasmodium membrane protein, unknown function	14	6.25551e+06	5383927	5.92034e+06	5.08784e+06	4435327	4225318	6243927	4.84698e+06	5.47005e+06	YES	YES	NO	YES	YES	NO
PF3D7_0829000.1-p1	0	N/A	conserved Plasmodium membrane protein, unknown function	8	5.70609e+06	4663605	10454596	4.42775e+06	9182610	4.55385e+06	11084466	10547082	7515999	YES	NO	YES	YES	YES	NO
PF3D7_0212400.1-p1	0	N/A	conserved Plasmodium membrane protein, unknown function	7	16956932	14456882	11905851	14724928	8437708	6831074	35703336	22961292	11707098	YES	NO	YES	YES	YES	NO
PF3D7_1441100.1-p1	0	N/A	conserved Plasmodium protein, unknown function	2	271578	101265	47470.5	100380	73858.6	61134.8	82571.4	54876.8	51976.2	YES	NO	YES	YES	YES	NO
PF3D7_0514900.1-p1	0	N/A	conserved Plasmodium protein, unknown function	3	205326	205731	55192	165583	218449	298085	198041	225486	99761.7	YES	YES	YES	NO	YES	NO
PF3D7_0710200.1-p1	0	N/A	conserved Plasmodium protein, unknown function	3	194140	136262	154638	253941	122071	133811	232525	195836	106330	YES	NO	YES	YES	YES	NO
PF3D7_1215700.1-p1	0	N/A	conserved Plasmodium protein, unknown function	2	60971.8	128862	135043	143944	237178	115945	138603	110556	109436	YES	NO	YES	YES	YES	NO
PF3D7_0933900.1-p1	0	N/A	conserved Plasmodium protein, unknown function	2	154453	155375	143410	42901.5	95990.1	66621.8	167708	113840	145507	YES	NO	YES	YES	YES	NO
PF3D7_0703200.1-p1	0	N/A	conserved Plasmodium protein, unknown function	3	257398	169960	257831	127682	299696	270054	254972	187390	160300	YES	NO	YES	YES	YES	NO
PF3D7_1336000.1-p1	0	N/A	conserved Plasmodium protein, unknown function	3	160985	263489	62108.2	252044	388128	329188	43311.9	201467	205764	YES	NO	YES	YES	YES	NO
PF3D7_0508900.1-p1	0	N/A	conserved Plasmodium protein, unknown function	4	253845	276140	192692	124379	226513	185930	260748	152270	214173	YES	YES	NO	YES	YES	NO
PF3D7_0323100.1-p1	0	N/A	conserved Plasmodium protein, unknown function	2	408631	274314	568742	257043	108005	216510	294887	176481	241482	YES	NO	YES	YES	YES	NO
PF3D7_1138700.1-p1	0	N/A	conserved Plasmodium protein, unknown function	5	112349	56247.4	433587	102051	94170.2	237948	532078	46031.3	257976	YES	NO	YES	YES	YES	NO
PF3D7_0819800.1-p1	0	N/A	conserved Plasmodium protein, unknown function	3	349047	198761	77235.6	297136	477259	329587	392080	312406	342956	YES	NO	YES	YES	YES	NO
PF3D7_1122500.1-p1	0	N/A	conserved Plasmodium protein, unknown function	2	954014	724458	453519	389881	392894	419046	642452	691736	350177	YES	NO	YES	YES	YES	NO
PF3D7_1345400.1-p1	0	N/A	conserved Plasmodium protein, unknown function	2	154513	66856.8	502131	146948	364195	232996	197878	283059	372811	YES	NO	YES	YES	YES	NO
PF3D7_1026000.1-p1	0	N/A	conserved Plasmodium protein, unknown function	2	372141	231857	758649	945028	552226	849570	629233	697909	374131	YES	NO	YES	YES	YES	NO
PF3D7_1206900.1-p1	0	N/A	conserved Plasmodium protein, unknown function	2	702881	487822	428932	567888	532213	311628	224990	476957	393772	YES	NO	YES	YES	YES	NO
PF3D7_0522400.1-p1	0	N/A	conserved Plasmodium protein, unknown function	2	490797	699956	583881	254693	362077	585808	356152	628756	473673	YES	NO	YES	YES	YES	NO
PF3D7_0506000.1-p1	0	N/A	conserved Plasmodium protein, unknown function	2	537634	187056	345117	620754	323220	289716	324094	237105	513356	YES	YES	YES	NO	YES	NO
PF3D7_0813100.1-p1	0	N/A	conserved Plasmodium protein, unknown function	3	2.01795e+06	2.45864e+06	1.10436e+06	1.88475e+06	289559	1.1984e+06	1.91862e+06	2.42255e+06	606981	YES	NO	YES	YES	YES	NO
PF3D7_1123000.1-p1	0	N/A	conserved Plasmodium protein, unknown function	3	53289.8	503778	470041	623019	537156	453248	1.00966e+06	722490	623589	YES	NO	YES	YES	YES	NO
PF3D7_1343800.1-p1	0	N/A	conserved Plasmodium protein, unknown function	2	732674	769345	706414	662589	762432	823106	714565	442550	626242	YES	NO	YES	YES	YES	NO
PF3D7_1354900.1-p1	0	N/A	conserved Plasmodium protein, unknown function	3	701365	463109	608370	619530	744236	646324	815449	537269	666917	YES	NO	YES	YES	YES	NO
PF3D7_0526500.1-p1	0	N/A	conserved Plasmodium protein, unknown function	3	647463	452056	357276	506231	620140	606607	933743	1.02361e+06	702023	YES	NO	YES	YES	YES	NO
PF3D7_1468000.1-p1	0	N/A	conserved Plasmodium protein, unknown function	3	919849	826439	573810	950879	914143	737683	754385	552438	730755	YES	NO	YES	YES	YES	NO
PF3D7_1349500.1-p1	0	N/A	conserved Plasmodium protein, unknown function	7	1.15435e+06	948226	1.19468e+06	1296668	1.14835e+06	915698	3.17792e+06	1.05457e+06	836446	YES	NO	YES	YES	YES	NO
PF3D7_0630400.1-p1	0	N/A	conserved Plasmodium protein, unknown function	2	1.00311e+06	709451	797704	988650	985794	863264	773675	919234	838762	YES	NO	YES	YES	YES	NO
PF3D7_0415700.1-p1	0	N/A	conserved Plasmodium protein, unknown function	2	734970	510719	768303	1.12328e+06	1.24463e+06	762992	1.1559e+06	968693	922130	YES	NO	YES	YES	YES	NO
PF3D7_1409600.1-p1	0	N/A	conserved Plasmodium protein, unknown function	5	844597	999928	459996	1.01079e+06	1.23174e+06	850703	1.39588e+06	594700	965758	YES	YES	YES	NO	YES	NO
PF3D7_1470100.1-p1	0	N/A	conserved Plasmodium protein, unknown function	3	800425	521347	662582	753419	914352	659562	1.77011e+06	1.59976e+06	1.11844e+06	YES	NO	YES	YES	YES	NO
PF3D7_1363100.1-p1	0	N/A	conserved Plasmodium protein, unknown function	3	1.73932e+06	1.55111e+06	1.33505e+06	1.14257e+06	1.23652e+06	1.47567e+06	1410150	1.46479e+06	1.12944e+06	YES	NO	YES	YES	YES	NO
[truncated: 445 more rows]
