# Supplementary material for: Generating high quality libraries for DIA MS with empirically corrected peptide predictions
Source: Nat Commun. 2020 Mar 25;11:1548. doi: 10.1038/s41467-020-15346-1 (PMC7096433; doi:10.1038/s41467-020-15346-1)
Supplement: Supplementary file 6 — Supplementary Data 3 [file 41467_2020_15346_MOESM6_ESM.xlsx]

## Sheet: Sheet1
Experiment	Method	Replicate	Type	Filename
Plasmodium	Single-Injection DIA	2	Biological	QE1_24apr2019_BCS_Sample1_16mzDIA_15_0_2.raw
Plasmodium	Single-Injection DIA	3	Biological	QE1_24apr2019_BCS_Sample1_16mzDIA_15_0_3.raw
Plasmodium	Single-Injection DIA	1	Biological	QE1_24apr2019_BCS_Sample1_16mzDIA_15_0.raw
Plasmodium	Single-Injection DIA			QE1_24apr2019_BCS_Sample1_16mzDIA_a_10_5.raw
Plasmodium	Single-Injection DIA			QE1_24apr2019_BCS_Sample1_16mzDIA_b_7_8.raw
Plasmodium	Single-Injection DIA			QE1_24apr2019_BCS_Sample1_16mzDIA_c_4_15.raw
Plasmodium	Single-Injection DIA			QE1_24apr2019_BCS_Sample1_16mzDIA_d_3_27.raw
Plasmodium	Single-Injection DIA			QE1_24apr2019_BCS_Sample1_16mzDIA_e_2_41.raw
Plasmodium	Single-Injection DIA			QE1_24apr2019_BCS_Sample1_16mzDIA_f_2_91.raw
Plasmodium	Single-Injection DIA			QE1_24apr2019_BCS_Sample1_16mzDIA_g_1_99.raw
Plasmodium	Single-Injection DIA	2	Biological	QE1_24apr2019_BCS_Sample2_16mzDIA_15_0_2.raw
Plasmodium	Single-Injection DIA	3	Biological	QE1_24apr2019_BCS_Sample2_16mzDIA_15_0_3.raw
Plasmodium	Single-Injection DIA	1	Biological	QE1_24apr2019_BCS_Sample2_16mzDIA_15_0.raw
Plasmodium	Single-Injection DIA	2	Biological	QE1_24apr2019_BCS_Sample3_16mzDIA_15_0_2.raw
Plasmodium	Single-Injection DIA	3	Biological	QE1_24apr2019_BCS_Sample3_16mzDIA_15_0_3.raw
Plasmodium	Single-Injection DIA	1	Biological	QE1_24apr2019_BCS_Sample3_16mzDIA_15_0.raw
Plasmodium	Single-Injection DIA	2	Biological	QE1_24apr2019_BCS_Sample4_16mzDIA_15_0_2.raw
Plasmodium	Single-Injection DIA	3	Biological	QE1_24apr2019_BCS_Sample4_16mzDIA_15_0_3.raw
Plasmodium	Single-Injection DIA	1	Biological	QE1_24apr2019_BCS_Sample4_16mzDIA_15_0.raw
Plasmodium	GPF DIA			QE1_24apr2019_BCS_POOL_4mzGPFDIA_01.raw
Plasmodium	GPF DIA			QE1_24apr2019_BCS_POOL_4mzGPFDIA_02.raw
Plasmodium	GPF DIA			QE1_24apr2019_BCS_POOL_4mzGPFDIA_03.raw
Plasmodium	GPF DIA			QE1_24apr2019_BCS_POOL_4mzGPFDIA_04.raw
Plasmodium	GPF DIA			QE1_24apr2019_BCS_POOL_4mzGPFDIA_05.raw
Plasmodium	GPF DIA			QE1_24apr2019_BCS_POOL_4mzGPFDIA_06.raw
Plasmodium	DDA			QE1_24apr2019_BCS_POOL_DDA_01.raw
Plasmodium	DDA			QE1_24apr2019_BCS_POOL_DDA_02.raw
Plasmodium	DDA			QE1_24apr2019_BCS_POOL_DDA_03.raw
Plasmodium	DDA	2	Biological	QE1_24apr2019_BCS_Sample1_DDA_15_0_2.raw
Plasmodium	DDA	3	Biological	QE1_24apr2019_BCS_Sample1_DDA_15_0_3.raw
Plasmodium	DDA	1	Biological	QE1_24apr2019_BCS_Sample1_DDA_15_0.raw
Plasmodium	DDA			QE1_24apr2019_BCS_Sample1_DDA_a_10_5.raw
Plasmodium	DDA			QE1_24apr2019_BCS_Sample1_DDA_b_7_8.raw
Plasmodium	DDA			QE1_24apr2019_BCS_Sample1_DDA_c_4_15.raw
Plasmodium	DDA			QE1_24apr2019_BCS_Sample1_DDA_d_3_27.raw
Plasmodium	DDA			QE1_24apr2019_BCS_Sample1_DDA_e_2_41.raw
Plasmodium	DDA			QE1_24apr2019_BCS_Sample1_DDA_f_2_91.raw
Plasmodium	DDA			QE1_24apr2019_BCS_Sample1_DDA_g_1_99.raw
Plasmodium	DDA	2	Biological	QE1_24apr2019_BCS_Sample2_DDA_15_0_2.raw
Plasmodium	DDA	3	Biological	QE1_24apr2019_BCS_Sample2_DDA_15_0_3.raw
Plasmodium	DDA	1	Biological	QE1_24apr2019_BCS_Sample2_DDA_15_0.raw
Plasmodium	DDA	2	Biological	QE1_24apr2019_BCS_Sample3_DDA_15_0_2.raw
Plasmodium	DDA	3	Biological	QE1_24apr2019_BCS_Sample3_DDA_15_0_3.raw
Plasmodium	DDA	1	Biological	QE1_24apr2019_BCS_Sample3_DDA_15_0.raw
Plasmodium	DDA	2	Biological	QE1_24apr2019_BCS_Sample4_DDA_15_0_2.raw
Plasmodium	DDA	3	Biological	QE1_24apr2019_BCS_Sample4_DDA_15_0_3.raw
Plasmodium	DDA	1	Biological	QE1_24apr2019_BCS_Sample4_DDA_15_0.raw
Yeast	Single-Injection DIA	1	Technical	20190206_LUM1_CPBA_EASY04_060_30_SA_90mingrad_80B_DIA_400_1000_8mzol_15k_20IIT_4e5agc_1633-01_01.raw
Yeast	Single-Injection DIA	2	Technical	20190206_LUM1_CPBA_EASY04_060_30_SA_90mingrad_80B_DIA_400_1000_8mzol_15k_20IIT_4e5agc_1633-01_02.raw
Yeast	Single-Injection DIA	3	Technical	20190206_LUM1_CPBA_EASY04_060_30_SA_90mingrad_80B_DIA_400_1000_8mzol_15k_20IIT_4e5agc_1633-01_04.raw
Yeast	Single-Injection DIA	4	Technical	20190206_LUM1_CPBA_EASY04_060_30_SA_90mingrad_80B_DIA_400_1000_8mzol_15k_20IIT_4e5agc_1633-01_05.raw
Yeast	GPF DIA			20190206_LUM1_CPBA_EASY04_060_30_SA_90mingrad_80B_GPF_400_500_4mzol_30k_60IIT_4e5agc_1632-01_01.raw
Yeast	GPF DIA			20190206_LUM1_CPBA_EASY04_060_30_SA_90mingrad_80B_GPF_500_600_4mzol_30k_60IIT_4e5agc_1632-01_01.raw
Yeast	GPF DIA			20190206_LUM1_CPBA_EASY04_060_30_SA_90mingrad_80B_GPF_600_700_4mzol_30k_60IIT_4e5agc_1632-01_01.raw
Yeast	GPF DIA			20190206_LUM1_CPBA_EASY04_060_30_SA_90mingrad_80B_GPF_700_800_4mzol_30k_60IIT_4e5agc_1632-01_01.raw
Yeast	GPF DIA			20190206_LUM1_CPBA_EASY04_060_30_SA_90mingrad_80B_GPF_800_900_4mzol_30k_60IIT_4e5agc_1632-01_01.raw
Yeast	GPF DIA			20190206_LUM1_CPBA_EASY04_060_30_SA_90mingrad_80B_GPF_900_1000_4mzol_30k_60IIT_4e5agc_1632-01_01.raw
Yeast	DDA (HpH-RP)			20190130_LUM1_CPBA_EASY04_059_30_SA_1632-01_bRP1_01.raw
Yeast	DDA (HpH-RP)			20190130_LUM1_CPBA_EASY04_059_30_SA_1632-01_bRP2_01.raw
Yeast	DDA (HpH-RP)			20190130_LUM1_CPBA_EASY04_059_30_SA_1632-01_bRP3_01.raw
Yeast	DDA (HpH-RP)			20190130_LUM1_CPBA_EASY04_059_30_SA_1632-01_bRP4_01.raw
Yeast	DDA (HpH-RP)			20190130_LUM1_CPBA_EASY04_059_30_SA_1632-01_bRP5_01.raw
Yeast	DDA (HpH-RP)			20190130_LUM1_CPBA_EASY04_059_30_SA_1632-01_bRP6_01.raw
Yeast	DDA (HpH-RP)			20190130_LUM1_CPBA_EASY04_059_30_SA_1632-01_bRP7_01.raw
Yeast	DDA (HpH-RP)			20190130_LUM1_CPBA_EASY04_059_30_SA_1632-01_bRP8_01.raw
Yeast	DDA (HpH-RP)			20190130_LUM1_CPBA_EASY04_059_30_SA_1632-01_bRPFT_01.raw
Yeast	DDA (HpH-RP)			20190130_LUM1_CPBA_EASY04_059_30_SA_1632-01_bRPwash_01.raw
