# Supplementary material for: Generating high quality libraries for DIA MS with empirically corrected peptide predictions
Source: Nat Commun. 2020 Mar 25;11:1548. doi: 10.1038/s41467-020-15346-1 (PMC7096433; doi:10.1038/s41467-020-15346-1)
Supplement: Supplementary file 8 — Source Data [file 41467_2020_15346_MOESM8_ESM.xlsx]

## Sheet: Figure 2a
peptide	charge	protein	NCE15	NCE18	NCE21	NCE24	NCE27	NCE30	NCE33	NCE36	NCE39	NCE42
VVYNGETLVLSGELVSPGAK	3	sp|P07259|PYR1_YEAST	0.419606	0.403438	0.401351	0.422358	0.491724	0.584336	0.673462	0.721363	0.749104	0.768028
SFKPDISFNEALR	3	sp|Q04228|UBX2_YEAST	-0.0573159	-0.0620018	-0.0502295	-0.0175369	0.0246547	0.0823039	0.140584	0.18645	0.220054	0.241754
FLLDEDIC[+57.021464]PLC[+57.021464]HGVGR	3	sp|P40325|HUA1_YEAST	0.0545543	0.0712222	0.0980712	0.200597	0.52325	0.833318	0.898285	0.909217	0.91531	0.913938
SC[+57.021464]GVDAMSVDDLK	2	sp|P0CX44|RL1B_YEAST;sp|P0CX43|RL1A_YEAST	0.910006	0.893645	0.88621	0.935988	0.975396	0.996249	0.975342	0.802286	0.632175	0.491126
DAFDIGNAVK	2	sp|P38623|RCK2_YEAST	0.733085	0.741928	0.727237	0.764624	0.785605	0.803431	0.774959	0.704971	0.624229	0.532204
AFSDDSGENIDLR	2	sp|Q03280|TOM1_YEAST	0.161172	0.179297	0.188035	0.2031	0.225616	0.248015	0.259806	0.255789	0.226991	0.20938
YQSSDLEDTPLMLR	2	sp|P14737|RAD9_YEAST	0.72882	0.692957	0.722705	0.721088	0.700006	0.666281	0.67131	0.58572	0.515426	0.429683
GVTDDTGPLLSWINVVDAFK	3	sp|P43616|DUG1_YEAST	0.134391	0.131451	0.168669	0.231796	0.282331	0.313826	0.321	0.310708	0.298578	0.289188
MTALMGESGAGK	2	sp|P32568|SNQ2_YEAST;sp|Q02785|PDR12_YEAST	0.160739	0.160185	0.156551	0.184445	0.207229	0.226125	0.210605	0.155261	0.112931	0.0696073
QFVEALDANDNGISK	2	sp|P40093|YEY6_YEAST	0.922003	0.915487	0.914934	0.94134	0.963984	0.984605	0.961418	0.757542	0.591255	0.442223
NSGVLYDSLVSSR	2	sp|P31376|SWC3_YEAST	0.0800445	0.0706185	0.0697076	0.102998	0.140941	0.176016	0.222781	0.270285	0.327418	0.374136
TIVDTIAR	2	sp|Q03862|ARX1_YEAST	0.965511	0.962654	0.963227	0.946106	0.923971	0.88684	0.85324	0.717639	0.635321	0.536508
VQDYIEK	2	sp|Q06287|NEP1_YEAST	0.0426086	0.042167	0.0468074	0.0524318	0.0753146	0.145209	0.283197	0.466158	0.564175	0.649312
DVALEFK	2	sp|P38353|SSH1_YEAST	0.245886	0.252045	0.270946	0.314225	0.409938	0.584179	0.785167	0.923405	0.953701	0.959315
YYTLSLDK	2	sp|P46951|YPP1_YEAST	0.216796	0.238542	0.247793	0.282185	0.339496	0.446421	0.611521	0.848152	0.88121	0.86796
VADVLSQIEAK	2	sp|Q04792|DCE_YEAST	0.334649	0.293804	0.308666	0.339506	0.38564	0.402697	0.510001	0.619408	0.671754	0.70258
ALTDLADSMDDVPHPNASAVSSR	3	sp|P24279|MCM3_YEAST	0.0380238	0.0506342	0.0857066	0.208435	0.581476	0.812922	0.871214	0.879574	0.879463	0.877238
MEVIELTGYVAEDK	2	sp|P36775|LONM_YEAST	0.0298696	-0.0218094	-0.0303366	-0.0051534	0.0243692	0.0630338	0.104176	0.156534	0.192549	0.218761
LNYFETISR	2	sp|Q12259|YL108_YEAST	0.914611	0.913621	0.911434	0.90438	0.888503	0.857136	0.846597	0.815637	0.781282	0.729476
FDEDLEDVTK	2	sp|P09620|KEX1_YEAST	0.368463	0.400891	0.41261	0.407729	0.413688	0.440908	0.499478	0.516283	0.447309	0.386811
NVGSPYTIYFSR	2	sp|P39081|PCF11_YEAST	0.560009	0.553644	0.554095	0.56818	0.579817	0.58646	0.616217	0.647821	0.706578	0.766227
HLSSNEPQVR	2	sp|P22149|AFT1_YEAST	0.882058	0.878957	0.869395	0.887576	0.898412	0.922891	0.911466	0.904031	0.864277	0.810959
YSKPTLNDPNLFR	3	sp|P38067|UGA2_YEAST	-0.074457	-0.0824222	-0.0655657	-0.0310982	0.0168258	0.0662901	0.114427	0.158962	0.208059	0.261402
TGNGNMGITTEMLDK	2	sp|P38782|MED6_YEAST	0.255367	0.241293	0.238988	0.234349	0.237668	0.25333	0.280934	0.322008	0.348088	0.364022
KMQEQDATEAQK	2	sp|P36049|EBP2_YEAST	-0.0116254	-0.0093487	0.0039041	-0.00234434	-0.005266	0.00797006	0.033801	0.060426	0.074721	0.0846022
FKTETGIDLENDR	2	sp|P0CS90|HSP77_YEAST	0.866926	0.863912	0.84945	0.904977	0.943703	0.97761	0.971994	0.919837	0.764135	0.577809
FVENGISIATPNK	2	sp|P31116|DHOM_YEAST	0.932458	0.910848	0.905125	0.901331	0.915208	0.952467	0.942728	0.841307	0.779566	0.730907
TLGVSEQTITSINK	2	sp|P25385|BOS1_YEAST	0.0801429	0.0578841	0.070812	0.108773	0.147987	0.184286	0.228619	0.259191	0.278456	0.293718
DLYQDTR	2	sp|Q12000|TMA46_YEAST	0.194027	0.210822	0.232704	0.270413	0.333189	0.416522	0.493502	0.537849	0.553915	0.569576
YPWGLVEIENDSHC[+57.021464]DFR	3	sp|P32468|CDC12_YEAST	-0.0399332	-0.0413397	-0.0390206	-0.0323697	-0.0152012	0.0210066	0.0607014	0.100177	0.137913	0.171281
SC[+57.021464]LLVDDMADTC[+57.021464]GTLVK	2	sp|P38063|KPR4_YEAST	0.462735	0.473943	0.556099	0.684337	0.823058	0.947294	0.981988	0.931482	0.875232	0.824805
LITDLIVSWR	2	sp|Q12019|MDN1_YEAST	0.630747	0.617648	0.628557	0.597539	0.565419	0.511967	0.522252	0.502046	0.499602	0.479026
HGSVSAEHGLGFQK	3	sp|P46681|DLD2_YEAST	0.211922	0.248891	0.278387	0.328991	0.414534	0.532165	0.610728	0.596695	0.570576	0.550763
RFDVYSDVNAH	2	sp|P49954|NIT3_YEAST	-0.125453	-0.125452	-0.12545	-0.125449	-0.125449	-0.125446	-0.125445	-0.125442	-0.125442	-0.125442
WHQQQMELALR	3	sp|P06102|NOT3_YEAST	0.295823	0.28734	0.31549	0.369571	0.43158	0.519556	0.604338	0.666715	0.701632	0.720082
EGLLNTPPIEGAR	2	sp|P34756|FAB1_YEAST	0.184134	0.15937	0.157432	0.172661	0.183755	0.186135	0.194272	0.201825	0.225336	0.259095
TLSFIPAAPHLVATGSYDGLIR	3	sp|Q04305|UTP15_YEAST	0.179146	0.19241	0.212723	0.269496	0.453657	0.688107	0.941241	0.916851	0.855032	0.781745
AFSILESLYLVPEHK	3	sp|P13433|RPOM_YEAST	0.0463242	0.0938305	0.212893	0.607841	0.877901	0.947434	0.964363	0.958395	0.93352	0.892765
NNQIANEEK	2	sp|P14904|AMPL_YEAST	0.636682	0.638329	0.642781	0.688539	0.749554	0.828205	0.879644	0.925808	0.926678	0.910568
SDGGIGFFAVC[+57.021464]FER	2	sp|P53972|RCM1_YEAST	0.187498	0.176023	0.176022	0.201505	0.224459	0.249677	0.290539	0.35984	0.470334	0.591668
EC[+57.021464]SSTASASAFSK	2	sp|Q07655|WHI4_YEAST	0.195918	0.19412	0.197979	0.185784	0.193508	0.228868	0.304897	0.420129	0.461867	0.460994
SALLEIPGMR	2	sp|Q07528|ATG20_YEAST	0.81384	0.808035	0.807811	0.84401	0.866748	0.881835	0.89788	0.900454	0.900896	0.89153
LTEITLLR	2	sp|P53169|YBP2_YEAST	0.788969	0.772248	0.770198	0.711277	0.647387	0.575706	0.553564	0.510053	0.492706	0.464688
TATEVTPQEPK	2	sp|P28000|RPAC2_YEAST	0.85225	0.862513	0.862139	0.879202	0.897239	0.920528	0.953382	0.936884	0.883503	0.816585
IMFQDIGC[+57.021464]SLGLK	2	sp|Q07878|VPS13_YEAST	0.703492	0.675076	0.661271	0.681996	0.698564	0.718796	0.746756	0.739438	0.732177	0.708333
SITLPLIIK	2	sp|Q04183|TR120_YEAST	0.676567	0.672534	0.679879	0.714016	0.762293	0.875809	0.924882	0.948024	0.924758	0.884004
STIEILSR	2	sp|P40468|TAO3_YEAST	-0.0941643	-0.0964839	-0.101585	-0.0804091	-0.0566896	-0.0258261	0.0157398	0.0821867	0.159704	0.242661
AQDAEVGDGTTSVTILAGELMK	3	sp|P42943|TCPH_YEAST	0.830326	0.84192	0.871659	0.895342	0.91474	0.934076	0.943914	0.92474	0.884279	0.836939
SPSNLNSTSVTPR	2	sp|Q03640|TCB3_YEAST	-0.0956655	-0.123154	-0.141771	-0.123635	-0.0973041	-0.0660971	-0.0423873	-0.00577935	0.0499573	0.135122
AIGC[+57.021464]VVVNVHSEDIIEGR	3	sp|P32599|FIMB_YEAST	-0.0230623	-0.0191903	-0.00817449	0.041508	0.196629	0.487729	0.663027	0.682024	0.690315	0.690407
VLLLFNSAIK	2	sp|P48563|MON2_YEAST	0.947457	0.952264	0.950399	0.959363	0.96864	0.974156	0.975077	0.922656	0.850631	0.77825
VDDVLHFSK	2	sp|Q12206|WTM2_YEAST	-0.14872	-0.171492	-0.189857	-0.184146	-0.161291	-0.128274	-0.0879506	-0.000699289	0.0534537	0.0903151
SLQATSSILGESAPQLQR	2	sp|P40466|FKH1_YEAST	0.128198	0.133146	0.137517	0.133629	0.13238	0.140617	0.152157	0.176263	0.201709	0.224421
ATTNDIAGGNYAADNASDNTQTK	3	sp|P40335|PEP8_YEAST	0.0857926	0.085923	0.108884	0.13343	0.145138	0.16373	0.19005	0.219607	0.247742	0.27662
LLLAC[+57.021464]GFQAILR	2	sp|Q2V2P8|CENPW_YEAST	0.446489	0.465169	0.510586	0.54914	0.578983	0.5712	0.636213	0.639699	0.716156	0.774681
INNVLPQTDIENEAPR	2	sp|Q07979|RSC58_YEAST	0.839944	0.834628	0.829024	0.890459	0.930947	0.953606	0.963437	0.947469	0.87926	0.753669
LSC[+57.021464]LLYQR	2	sp|P06785|TYSY_YEAST	0.307418	0.307776	0.294592	0.343663	0.389246	0.434177	0.482684	0.550554	0.622208	0.686838
DLFMITER	2	sp|P53917|FAR11_YEAST	0.360676	0.344612	0.354431	0.329369	0.306542	0.273967	0.282404	0.287313	0.294553	0.291401
GSEFYNTTGSK	2	sp|P53108|YIP5_YEAST	0.709284	0.711006	0.702643	0.720281	0.735472	0.744767	0.745128	0.693975	0.621114	0.528616
TIIMPISWR	2	sp|P38700|APM2_YEAST	0.410925	0.40522	0.445428	0.42008	0.404958	0.360706	0.388821	0.392503	0.419138	0.430857
FYDEALIR	2	sp|Q03705|CG121_YEAST	0.821774	0.833672	0.835997	0.862249	0.882455	0.898716	0.917508	0.931496	0.937411	0.92288
GTLEGHNGWVTSLATSAGQPNLLLSASR	3	sp|P38011|GBLP_YEAST	0.775367	0.822574	0.900808	0.957466	0.975741	0.978594	0.977639	0.967647	0.955971	0.940414
YIEDLVATVDSDGLLTVYKPFTGK	3	sp|Q03010|UME1_YEAST	0.0143217	0.0361346	0.0706429	0.159752	0.494557	0.648763	0.703089	0.727762	0.753621	0.781778
ELQDLLNSILAK	2	sp|Q08979|KEL3_YEAST	0.813506	0.790317	0.760657	0.786507	0.813468	0.839563	0.852235	0.809572	0.734039	0.643137
GEMVVFLR	2	sp|Q04182|PDR15_YEAST	-0.039995	-0.0461675	-0.0513193	-0.0270414	0.0104153	0.060846	0.137766	0.257149	0.365809	0.465134
ILTVDSNVNDWK	2	sp|Q08972|NEW1_YEAST	0.500355	0.514899	0.509915	0.518774	0.5269	0.528748	0.483216	0.318867	0.204816	0.126467
IGASALGGGLSAWNQPIEVIR	3	sp|Q04013|YHM2_YEAST	0.482803	0.49709	0.53783	0.57318	0.595518	0.611286	0.622626	0.627784	0.625707	0.618447
QMTSGIFDTVIDMGSDIK	2	sp|P10823|GPA2_YEAST	0.52998	0.513043	0.508829	0.54276	0.570006	0.526796	0.525217	0.354783	0.289842	0.234145
TDMDNIVR	2	sp|P22135|ATP12_YEAST	0.29029	0.286182	0.285654	0.303633	0.342562	0.397182	0.487939	0.624344	0.73363	0.816305
LIQNANSELK	2	sp|P32528|DUR1_YEAST	0.313543	0.284364	0.270095	0.251314	0.248456	0.247436	0.326968	0.456921	0.56482	0.633756
EIDSDFLEAIPEDIR	2	sp|Q03280|TOM1_YEAST	0.585545	0.572475	0.585265	0.63497	0.700285	0.799231	0.893861	0.943787	0.916406	0.87817
ASSFDASSSITK	2	sp|P40477|NU159_YEAST	0.372791	0.337526	0.328698	0.322842	0.327161	0.334007	0.371942	0.431841	0.49625	0.546018
DTSHGEITLSAPYK	3	sp|P32803|EMP24_YEAST	0.483244	0.512486	0.582584	0.703438	0.827703	0.921754	0.956019	0.943257	0.918622	0.888131
FNPSFITTIGIDFK	3	sp|P07560|SEC4_YEAST	0.416685	0.488532	0.553864	0.645827	0.761893	0.854481	0.904764	0.920202	0.918135	0.909895
IYIDSNNSPEK	2	sp|P22137|CLH_YEAST	0.811841	0.824016	0.821457	0.852406	0.891373	0.938295	0.924826	0.800434	0.594895	0.413039
GIYQWLISLK	2	sp|P22007|FNTB_YEAST	-0.164097	-0.169332	-0.157815	-0.15872	-0.14877	-0.135403	-0.0817752	0.0219086	0.11908	0.207135
TGEITDFFDIAFEHEMNALIEK	3	sp|P26637|SYLC_YEAST	0.121201	0.191332	0.27685	0.377585	0.647732	0.835284	0.88304	0.882816	0.867672	0.845085
EKELLVAQFR	3	sp|P53064|RTF1_YEAST	0.0434614	0.0440716	0.0590815	0.0917274	0.139145	0.202581	0.301696	0.384541	0.451166	0.499456
YAIKPAALLAK	2	sp|P39007|STT3_YEAST	0.038686	0.0285077	0.0400428	0.0424003	0.0592676	0.0761445	0.121629	0.18254	0.237438	0.284593
YNEIVNLTLPDGTVR	3	sp|P16140|VATB_YEAST	0.809126	0.805006	0.822314	0.855995	0.891173	0.916584	0.923018	0.892241	0.848635	0.808509
DPELVNFLSK	2	sp|Q06604|BSP1_YEAST	0.459688	0.433025	0.416422	0.45589	0.497096	0.527779	0.55363	0.562127	0.547061	0.533256
SADDYVPVK	2	sp|P33750|DCA13_YEAST	0.512448	0.457512	0.481594	0.554383	0.731107	0.902115	0.955816	0.953716	0.954792	0.950395
ELQDIANPIMSK	2	sp|P10591|HSP71_YEAST	0.861177	0.871236	0.879074	0.903049	0.939536	0.989217	0.993879	0.877449	0.78591	0.6912
FVVDSGLR	2	sp|P36009|DHR2_YEAST	-0.0626167	-0.0567318	-0.0556522	-0.0490037	-0.0389703	-0.0224255	0.012663	0.0646344	0.12337	0.174451
FSEVEGLDKLNDGTLFK	3	sp|P22515|UBA1_YEAST	0.0895617	0.099922	0.117451	0.137572	0.238233	0.490225	0.762655	0.838193	0.865044	0.878602
VALLGSWK	2	sp|P39006|PSD1_YEAST	0.0867634	0.077137	0.0922423	0.0775271	0.0772519	0.107542	0.194091	0.377629	0.460877	0.53659
VIEQVNSVIGSFFANER	2	sp|P53893|RIA1_YEAST	0.569421	0.535684	0.535832	0.620737	0.687347	0.738579	0.776492	0.838626	0.88751	0.908089
IIEPFEC[+57.021464]VEISHISK	3	sp|Q12377|RPN6_YEAST	0.112488	0.13931	0.177072	0.298887	0.523358	0.806851	0.955473	0.932214	0.88111	0.819398
EALSSISTGNQR	2	sp|P39985|DPO5_YEAST	-0.0906164	-0.0906169	-0.0906173	-0.0906163	-0.0906152	-0.0906137	-0.0906135	-0.0906119	-0.0906111	-0.0906099
QIMENDNVDFDK	2	sp|Q8J0M4|YCB2_YEAST	0.180171	0.15639	0.178122	0.141613	0.123731	0.151601	0.235087	0.345739	0.371999	0.386921
LINIGFK	2	sp|Q12166|LEU9_YEAST	0.400508	0.395658	0.407784	0.454366	0.55284	0.733454	0.923392	0.972743	0.933275	0.882267
NVDINEFLLDESVSNLFTTR	3	sp|Q04545|TDA9_YEAST	0.112977	0.117035	0.149254	0.198543	0.240652	0.277249	0.324225	0.37287	0.418646	0.455018
VALGALEK	2	sp|P11491|PPB_YEAST	0.685984	0.661632	0.667081	0.667815	0.692823	0.761709	0.842436	0.850451	0.753835	0.657845
ETSNDATNGMK	2	sp|P11075|SEC7_YEAST	0.258892	0.238567	0.244523	0.217165	0.220787	0.230884	0.300548	0.400357	0.493686	0.570034
ELSQEAEAR	2	sp|P32571|UBP4_YEAST	0.178082	0.179763	0.179031	0.168166	0.176717	0.177034	0.228295	0.285274	0.374226	0.468395
QHLIENGQLFVSR	3	sp|P14741|EI2BA_YEAST	0.542762	0.537454	0.552847	0.585786	0.606811	0.627318	0.645502	0.662731	0.672354	0.676024
LVSSNDVGVLLR	2	sp|P38833|YHS7_YEAST	0.877959	0.889669	0.864331	0.891458	0.91631	0.93733	0.916172	0.880209	0.796523	0.677976
LAEPIVFLK	2	sp|P36117|ALY1_YEAST	0.248854	0.249606	0.274549	0.304338	0.347691	0.39647	0.489956	0.569343	0.621718	0.666477
C[+57.021464]DHPVTLGMDLTSLSK	2	sp|P15873|PCNA_YEAST	0.776809	0.771085	0.773888	0.78465	0.812134	0.854587	0.874635	0.821997	0.777283	0.752716
SRPVQEMIPLK	2	sp|P25655|NOT1_YEAST	0.591333	0.613127	0.630015	0.657462	0.694421	0.75358	0.800214	0.821035	0.802975	0.7643
FGGSGLSFGFSNIK	2	sp|Q04217|DHR1_YEAST	0.245165	0.230084	0.24718	0.302423	0.359625	0.421906	0.508629	0.628978	0.690159	0.706686
QQSQMNDLQMK	2	sp|P47086|YJY1_YEAST	-0.277444	-0.282069	-0.291938	-0.30157	-0.319083	-0.347984	-0.393498	-0.382394	-0.327284	-0.274047
C[+57.021464]DYYVDEQMMHDPK	2	sp|Q03533|TDA1_YEAST	0.2733	0.268849	0.272524	0.301304	0.354857	0.401659	0.430621	0.463374	0.480548	0.497876
LDYLFDER	2	sp|P38811|TRA1_YEAST	0.237914	0.228563	0.246848	0.294749	0.402684	0.56757	0.716374	0.8296	0.833984	0.813926
YNPVIVFSFSK	2	sp|P47047|MTR4_YEAST	0.0423308	0.0396457	0.0372277	0.0930118	0.186551	0.300416	0.391894	0.45519	0.489241	0.513916
LC[+57.021464]QIVVNNPSLHR	3	sp|P38065|AP2A_YEAST	0.0318794	0.0502581	0.0964169	0.360415	0.587264	0.693299	0.756314	0.783924	0.807641	0.821393
SYQMQIILQELR	2	sp|P54791|ORC4_YEAST	-0.0142769	-0.0877993	-0.136825	-0.129541	-0.0985906	-0.0562368	0.0117055	0.113607	0.268045	0.428475
MLHDLAK	2	sp|P15625|SYFA_YEAST	-0.247224	-0.229909	-0.198633	-0.147568	-0.0564913	0.113498	0.328691	0.727621	0.820561	0.881575
LVEFSNVNELQEK	2	sp|P40457|MLP2_YEAST	0.655309	0.666097	0.68624	0.737086	0.771649	0.785919	0.78638	0.687512	0.648365	0.616583
QQLLADEAGSGGGGGSGFEVAK	3	sp|P53295|RBG2_YEAST	0.132587	0.131527	0.155536	0.207904	0.269045	0.331665	0.387988	0.393882	0.366315	0.328513
KFSDELLHLIDSSSK	3	sp|P42826|XKS1_YEAST	0.0122643	0.0387717	0.0647767	0.100293	0.144273	0.194906	0.216077	0.182671	0.14503	0.110678
YASLTDDQVANMR	2	sp|P39013|END3_YEAST	0.867412	0.891208	0.904345	0.934209	0.951438	0.969993	0.971671	0.952404	0.879873	0.771335
NYYYHDFEYISR	3	sp|P53892|IBD2_YEAST	-0.0579373	-0.0614094	-0.0569792	-0.0405404	0.00229118	0.0811293	0.161189	0.23703	0.319178	0.399029
SLNSTVTITHSK	2	sp|P07245|C1TC_YEAST	0.898776	0.887402	0.891391	0.912213	0.930323	0.949562	0.952648	0.879862	0.782277	0.679911
VEQEEAQIFEELVAEATK	3	sp|P40564|DJP1_YEAST	0.588424	0.534141	0.546982	0.624319	0.707351	0.777957	0.826374	0.836263	0.820681	0.794634
KPTAVDPNSIVEC[+57.021464]R	3	sp|Q02555|RNT1_YEAST	-0.102111	-0.102376	-0.095491	-0.083006	-0.0622872	-0.0293742	0.020256	0.0804738	0.149889	0.220164
VLEELDMR	2	sp|Q07478|SUB2_YEAST	0.767617	0.77947	0.789816	0.829516	0.887734	0.945505	0.979333	0.889621	0.788294	0.708101
KPTNEIPTEHIYLFEFDKR	3	sp|P53200|EFM5_YEAST	0.305542	0.340799	0.393095	0.474638	0.560085	0.624677	0.645232	0.63703	0.617647	0.602141
SHYTETDKDVITLVDLNR	3	sp|P33893|GATB_YEAST	0.0898801	0.0923504	0.0972994	0.0937701	0.100815	0.11284	0.127098	0.153512	0.180333	0.207103
EFQVEMFELENK	2	sp|P25293|NAP1_YEAST	0.82701	0.79705	0.786438	0.797831	0.830082	0.894887	0.938489	0.823176	0.700004	0.599257
C[+57.021464]GFSNAGVEMQIR	2	sp|P43577|GNA1_YEAST	0.880671	0.859887	0.862303	0.911526	0.938367	0.951303	0.949822	0.937103	0.891736	0.827541
ILDSIENR	2	sp|Q07381|TSR1_YEAST	0.872725	0.882766	0.883052	0.914336	0.940771	0.967246	0.981668	0.979169	0.945881	0.891539
MKPEEVYDSISGVALALDLTAR	3	sp|P53889|FMP41_YEAST	0.86118	0.850701	0.881961	0.937663	0.950498	0.949867	0.932634	0.889154	0.817625	0.739058
SSLESPTMLK	2	sp|Q12044|RCN2_YEAST	-0.0403872	-0.0422998	-0.033795	-0.0179826	0.00642579	0.0475117	0.0815591	0.222659	0.29654	0.374784
LFFMVC[+57.021464]K	2	sp|P09064|IF2B_YEAST	0.167067	0.174488	0.193608	0.247268	0.385194	0.642582	0.892135	0.977392	0.972154	0.964189
VHLVTLDIFTGK	2	sp|P19211|IF5A2_YEAST	0.722343	0.701769	0.709337	0.728275	0.761084	0.802616	0.822851	0.794827	0.788208	0.787946
HGDEEDESLSMDQVK	2	sp|P34247|UTP11_YEAST	0.290262	0.266459	0.26386	0.26877	0.291962	0.305869	0.314695	0.283813	0.308077	0.329949
AILVSTLK	2	sp|P53095|DSD1_YEAST	0.841431	0.84448	0.845127	0.864707	0.891894	0.928216	0.941128	0.79405	0.662657	0.537096
VLPVIWHK	2	sp|P38333|ENP1_YEAST	-0.0485662	-0.0431192	-0.0391521	-0.0356477	-0.0366552	-0.0462032	-0.0484182	-0.0359362	-0.0150201	0.00796556
FLVVSVSPQC[+57.021464]R	2	sp|P23503|NAR1_YEAST	0.634115	0.665546	0.725493	0.815507	0.882118	0.929688	0.941573	0.956109	0.944677	0.92795
QVNVNTIFGLPGDFNLSLLDK	3	sp|P26263|PDC6_YEAST	0.51425	0.510581	0.518757	0.571657	0.659041	0.778748	0.912053	0.875144	0.738707	0.608598
KPSFTFASSK	2	sp|P20676|NUP1_YEAST	-0.0970289	-0.0884411	-0.0746961	-0.0605943	-0.0456182	-0.0252219	-0.0073685	0.0242952	0.0402217	0.0590558
VNTIESAPNVSSAK	2	sp|P36046|MIA40_YEAST	0.903232	0.895491	0.908531	0.920064	0.927061	0.949545	0.957131	0.886305	0.793081	0.688943
GTIATLDDSSYSIDGGK	2	sp|Q12680|GLT1_YEAST	-0.0343737	-0.0281954	-0.0211863	-0.00727502	0.0157118	0.088435	0.130345	0.21719	0.212296	0.198692
AIDC[+57.021464]YELAGEWYAQDQSVALSNK	3	sp|P32602|SEC17_YEAST	0.579369	0.58992	0.633999	0.740453	0.79566	0.800486	0.752315	0.711577	0.682491	0.661989
VGDVLGHLDEDTATSSGRPR	3	sp|P39940|RSP5_YEAST	0.769641	0.792472	0.8235	0.858463	0.901598	0.945621	0.982592	0.946573	0.795089	0.641514
LSPYEILQSPGR	2	sp|P36037|DOA1_YEAST	0.0589528	0.0549181	0.0454494	0.156081	0.24459	0.313305	0.308222	0.356329	0.346405	0.335223
VYHPNISSVTGAIC[+57.021464]LDILK	3	sp|P21734|UBC1_YEAST	0.532827	0.550552	0.609703	0.715091	0.79346	0.864708	0.928643	0.934241	0.883776	0.822765
MSLIPSMK	2	sp|Q12263|GIN4_YEAST	0.418408	0.408903	0.440454	0.557374	0.751094	0.906778	0.967297	0.98539	0.97499	0.954149
NEKEPSLQGNKPGFVQQQQR	3	sp|P22579|SIN3_YEAST	-0.0280758	-0.0282554	-0.0281894	-0.0303423	-0.036914	-0.0439175	-0.0427521	-0.0318729	-0.017205	0.00190195
WFVDNFISVLK	2	sp|P33418|XPOT_YEAST	0.201269	0.189376	0.186192	0.196437	0.22294	0.273664	0.371803	0.474859	0.498471	0.511245
TAETYLHR	2	sp|P39517|DHH1_YEAST	0.934899	0.944655	0.949498	0.960318	0.970498	0.973544	0.978519	0.961038	0.911094	0.828326
LVDLTPASMKPR	3	sp|P46949|FYV8_YEAST	0.110467	0.120774	0.148509	0.545489	0.727159	0.840448	0.888065	0.870383	0.83082	0.77633
DEILPLR	2	sp|P40356|MED3_YEAST	0.544266	0.533006	0.540537	0.5746	0.613838	0.659975	0.713428	0.767548	0.797394	0.812813
FDQIAVC[+57.021464]EISGSIEQLR	2	sp|P38170|CND2_YEAST	0.708462	0.67076	0.646605	0.702353	0.7381	0.738855	0.74826	0.732919	0.673306	0.580713
VHELNDYIVANSYDDTHR	3	sp|Q01454|CTF4_YEAST	0.0119337	0.0728381	0.169881	0.282589	0.34152	0.368341	0.390925	0.405355	0.409382	0.407891
LLLQAFSPLDDEQMSAIQQR	3	sp|P25040|TSR4_YEAST	0.801031	0.826555	0.860137	0.904467	0.917571	0.904356	0.884234	0.854791	0.821252	0.787233
VVNGNFNALSTLLK	2	sp|P33892|GCN1_YEAST	0.925469	0.932507	0.938374	0.94978	0.960975	0.973198	0.967049	0.807924	0.685842	0.567199
NSPVFSEVHHMISSER	3	sp|P38604|ERG7_YEAST	-0.00631129	-0.000112862	0.0141272	0.0416121	0.0937811	0.182269	0.33208	0.423556	0.499269	0.574575
VSENFEAVFER	2	sp|P47037|SMC3_YEAST	0.162956	0.155535	0.145428	0.185046	0.22964	0.272664	0.350133	0.448546	0.575776	0.681293
LIEHGEFETVIFGDK	2	sp|Q06685|VIP1_YEAST	0.629102	0.590358	0.609564	0.654018	0.739915	0.833226	0.844333	0.760071	0.663328	0.568051
FDDVTTDQFVLNVIK	2	sp|P35127|UBL1_YEAST	0.372147	0.376268	0.506345	0.642249	0.775223	0.902726	0.940914	0.93962	0.92696	0.90623
LVQDLC[+57.021464]DETGIR	2	sp|P11938|RAP1_YEAST	0.732608	0.730415	0.696872	0.740183	0.79139	0.833781	0.84505	0.825282	0.784616	0.723476
NAAASDIFTAVIR	3	sp|P41811|COPB2_YEAST	0.453631	0.471971	0.530693	0.609592	0.690098	0.764733	0.834196	0.879926	0.902284	0.910876
GGVASFTVK	2	sp|P53331|REXO1_YEAST	-0.0707502	-0.0707503	-0.0707502	-0.0707499	-0.0707493	-0.0707483	-0.0707467	-0.0707397	-0.0707317	-0.0707271
QVEEEFKNPNYDNR	3	sp|Q04233|GIS4_YEAST	0.0153631	0.015952	0.0377634	0.0904983	0.12378	0.136121	0.132645	0.144095	0.154791	0.160045
AHAPVPFK	2	sp|P54860|UFD2_YEAST	0.163393	0.170683	0.215175	0.262739	0.296329	0.339309	0.364785	0.441981	0.490934	0.535095
ILPALISK	2	sp|P32337|IMB3_YEAST	0.663609	0.66639	0.669359	0.682152	0.714156	0.786202	0.891216	0.938008	0.847542	0.764282
TGDLVLC[+57.021464]K	2	sp|Q06188|YL455_YEAST	-0.00892264	0.0108245	0.0358802	0.0530273	0.110441	0.21495	0.27224	0.356666	0.371158	0.379902
IVIPLFNK	2	sp|P40462|TM108_YEAST	0.8127	0.82226	0.841073	0.867998	0.899186	0.944432	0.973463	0.96473	0.935156	0.895171
IMNGSGDHQPALK	3	sp|Q06143|DIC1_YEAST	-0.0410511	-0.0326692	-0.0158557	0.0199679	0.17162	0.40157	0.559194	0.61388	0.650282	0.682216
AALDQDATFLDTNR	2	sp|P33310|MDL1_YEAST	0.295532	0.216199	0.164092	0.224565	0.271573	0.322829	0.348419	0.395733	0.413985	0.426077
FAEYIYQFK	2	sp|Q07938|MTAP_YEAST	0.618765	0.602298	0.580199	0.610811	0.666879	0.764841	0.829441	0.80592	0.77421	0.736299
FWYLVER	2	sp|Q03254|FCP1_YEAST	0.671063	0.691349	0.70169	0.735231	0.769332	0.803619	0.841863	0.892546	0.939176	0.969162
ITSQASSAEHEFLIPDSASWQMVR	3	sp|Q07825|FRA1_YEAST	0.556963	0.562024	0.643912	0.805152	0.940705	0.975374	0.971012	0.956742	0.931304	0.894896
TTTNHVLEVFSVLGIEAAR	3	sp|P04051|RPC1_YEAST	0.868243	0.874248	0.894769	0.916447	0.918334	0.911095	0.888029	0.870747	0.842184	0.798875
SLVDNMITGVTK	2	sp|P51401|RL9B_YEAST;sp|P05738|RL9A_YEAST	0.86233	0.891556	0.907336	0.921003	0.94026	0.969662	0.96825	0.890206	0.800086	0.71935
DGPLDFEESYK	2	sp|P25644|PAT1_YEAST	-0.121251	-0.121251	-0.121251	-0.12125	-0.12125	-0.12125	-0.12125	-0.121249	-0.121249	-0.121249
FQEIEC[+57.021464]K	2	sp|P38970|HAL5_YEAST	-0.200396	-0.195368	-0.191429	-0.184122	-0.154233	-0.069012	0.0740665	0.224206	0.291175	0.347382
FSFNC[+57.021464]PNQIDNDDPHKK	3	sp|P47124|HOC1_YEAST	-0.0485818	-0.0460345	-0.0343176	-0.0164519	0.0362831	0.119055	0.189649	0.267237	0.34554	0.431047
LIFQIGSASPALATQAALK	2	sp|P53720|DUS2_YEAST	0.68945	0.682866	0.687504	0.784389	0.857931	0.903397	0.918098	0.761532	0.623425	0.513779
DTTGAFVVR	2	sp|P47077|NOP9_YEAST	0.380026	0.379499	0.389712	0.422883	0.463686	0.499075	0.549928	0.642312	0.705744	0.763504
LKSEEQLWLSTAAK	3	sp|Q03161|YMY9_YEAST	0.164598	0.156203	0.161651	0.19357	0.2295	0.282656	0.356644	0.441516	0.526738	0.603249
TAVDDIIAFR	2	sp|P38081|YBQ6_YEAST	0.898875	0.901128	0.888391	0.918173	0.932325	0.960302	0.927383	0.899829	0.833932	0.762621
LSDFLHVSSGSDEK	3	sp|P41543|OST1_YEAST	-0.0291488	-0.0243546	-0.0172153	0.0108463	0.0870225	0.278883	0.432347	0.52199	0.605385	0.683341
AIVEPPVTC[+57.021464]AAALLR	2	sp|P53012|SCS3_YEAST	0.0764926	0.0729219	0.0939115	0.130344	0.17029	0.195596	0.252352	0.265632	0.333876	0.397239
LYVSTLIGSGK	2	sp|P32864|RAEP_YEAST	0.795489	0.798633	0.801344	0.812424	0.825515	0.843497	0.874221	0.822254	0.707707	0.586038
WTLDPSLEDLDIR	2	sp|P21951|DPOE_YEAST	0.00508157	0.0021331	0.00108769	0.0186393	0.0409542	0.0681458	0.0931917	0.137074	0.146564	0.154385
HEVAYVLGQTK	3	sp|P47120|DOHH_YEAST	0.0165471	0.0193508	0.0436684	0.10248	0.171379	0.273084	0.34317	0.368812	0.369735	0.368533
NDIEINLYR	2	sp|P39720|OAF1_YEAST	0.131903	0.116787	0.110689	0.1262	0.147688	0.170013	0.215785	0.276009	0.357253	0.443142
SENLVESASR	2	sp|P38798|NMD2_YEAST	0.516506	0.503516	0.49673	0.486079	0.47424	0.465639	0.485943	0.505664	0.544247	0.585756
IQRPLHEGTYTFVSGPTFETR	3	sp|Q05788|PNPH_YEAST	0.597077	0.582508	0.594302	0.649076	0.680942	0.691593	0.685997	0.66208	0.609587	0.543282
DKDLGIAQINLGDPQIQQDGQISVK	3	sp|Q03640|TCB3_YEAST	0.375867	0.382414	0.424137	0.516651	0.629052	0.667714	0.643719	0.617898	0.599391	0.59023
NSPLAPIKK	2	sp|P23201|SPA2_YEAST	-0.0174835	-0.0162359	-0.00800214	-0.00604195	-0.00116597	-0.0125088	-0.0108457	-0.00843454	0.00329693	0.0191992
LALLMTDPDAPSR	2	sp|Q06252|YL179_YEAST	0.763129	0.783564	0.809362	0.865966	0.926256	0.979111	0.953094	0.845156	0.759645	0.680842
GNPEMER	2	sp|P38972|PUR4_YEAST	-0.0484388	-0.045141	-0.0391715	-0.022468	0.0150767	0.0828736	0.188652	0.339363	0.472968	0.575212
NVHLEHTAPTSWK	3	sp|P36119|YK03_YEAST	0.0488137	0.0424998	0.0387532	0.0523425	0.0952153	0.170805	0.263283	0.325723	0.37231	0.405735
QYFDSGDYALK	2	sp|Q9P305|IGO2_YEAST	0.702498	0.717981	0.734598	0.753778	0.794406	0.843244	0.887935	0.83497	0.781496	0.714344
ILDIEEK	2	sp|P50109|PSP2_YEAST	-0.227922	-0.227923	-0.227924	-0.227923	-0.227921	-0.227918	-0.227914	-0.227909	-0.227924	-0.227922
DLESALEGIYC[+57.021464]SASEHLR	3	sp|P39720|OAF1_YEAST	-0.00470935	0.0168495	0.0554052	0.199795	0.521954	0.743566	0.795627	0.822688	0.835984	0.8399
DAVVTVPAYFNDSQR	2	sp|P10591|HSP71_YEAST;sp|P09435|HSP73_YEAST;sp|P10592|HSP72_YEAST;sp|P22202|HSP74_YEAST	0.96075	0.958876	0.966356	0.978864	0.985173	0.989249	0.987098	0.963764	0.906957	0.799823
FNGELC[+57.021464]IPQEIFNDFSK	3	sp|P18898|PGTB1_YEAST	-0.040251	-0.0362918	-0.0200909	0.0195592	0.0895564	0.171111	0.25654	0.313773	0.349664	0.371695
EVFEELPDGQQNMESK	2	sp|P25582|SPB1_YEAST	0.728966	0.71164	0.710125	0.746797	0.768977	0.789254	0.795605	0.751113	0.636091	0.4638
ELEDMYSNR	2	sp|Q12466|TCB1_YEAST	0.266149	0.256442	0.248529	0.261325	0.277877	0.301314	0.344115	0.399387	0.478198	0.558618
THMIINVEWGSFDNELK	3	sp|P17709|HXKG_YEAST	0.145887	0.171746	0.237802	0.335483	0.455483	0.602286	0.743199	0.777458	0.746578	0.706511
VFDTLTR	2	sp|P38764|RPN1_YEAST	-0.194208	-0.194207	-0.194206	-0.194202	-0.194197	-0.19419	-0.194185	-0.194172	-0.194167	-0.194175
LNPFLPR	2	sp|P21827|RCC1_YEAST	0.676449	0.692346	0.70742	0.756359	0.8126	0.868188	0.908614	0.927299	0.92026	0.905056
GILNIISQNQK	2	sp|Q06132|SGD1_YEAST	0.00561745	-0.0187353	-0.0232443	0.00764362	0.0405677	0.0731934	0.114339	0.194196	0.259531	0.321999
NIDIGLLNK	2	sp|P32565|RPN2_YEAST	-0.0255652	-0.0220104	-0.0218762	-0.0149999	-0.00666596	0.00680675	0.0367999	0.101659	0.150047	0.193934
TDLHQDLDYIVLQQR	3	sp|P25649|AHC2_YEAST	-0.00968016	-0.0126315	-0.00610394	0.0144965	0.0356695	0.064345	0.105306	0.161507	0.231478	0.305197
NYEWIESVNK	2	sp|P35729|NU120_YEAST	0.467184	0.47008	0.467861	0.463269	0.497748	0.5814	0.663076	0.6618	0.561939	0.471291
DNDDSISFMK	2	sp|P33892|GCN1_YEAST	0.551194	0.538887	0.544971	0.560703	0.609093	0.677721	0.771133	0.827769	0.849491	0.856243
EC[+57.021464]DDIGTANIAQDR	2	sp|P32912|VAM7_YEAST	0.867114	0.845604	0.828395	0.856215	0.876055	0.896934	0.920973	0.949944	0.96128	0.913082
LLIMGGDK	2	sp|P50090|KEL2_YEAST	-0.0684577	-0.0658073	-0.0619655	-0.0564375	-0.0386951	0.00744813	0.0878942	0.216959	0.301645	0.373848
SPALVFEDADLDK	2	sp|P47771|ALDH2_YEAST;sp|P54114|ALDH3_YEAST	0.383492	0.34233	0.355441	0.434144	0.528748	0.617899	0.671861	0.668509	0.640556	0.621345
SVDIPLPFR	2	sp|Q12050|ELG1_YEAST	0.673233	0.698385	0.757801	0.785798	0.80281	0.797546	0.810887	0.801793	0.794925	0.775433
NVAAIILEPIQGEAGIVVPPADYFPK	3	sp|P07991|OAT_YEAST	0.853877	0.841984	0.868826	0.925599	0.965315	0.98076	0.981287	0.956176	0.913777	0.863247
VNVSLQAFPGADK	2	sp|P36006|MYO3_YEAST	-0.0903453	-0.0903454	-0.0903451	-0.0903449	-0.0903448	-0.0903447	-0.0903447	-0.0903448	-0.0903448	-0.0903448
FTTEQLEAFNHQFESSNFTAR	3	sp|P32377|MVD1_YEAST	0.237682	0.246011	0.26564	0.345535	0.622667	0.904493	0.982343	0.960068	0.926556	0.881859
QYNEAC[+57.021464]LLK	2	sp|P38069|MNN2_YEAST	0.5013	0.443045	0.42771	0.404861	0.433274	0.483185	0.575328	0.717785	0.774445	0.804217
LGLVQTQNEK	2	sp|P35056|PEX5_YEAST	0.438673	0.439898	0.429176	0.478421	0.516839	0.560536	0.547212	0.490072	0.412428	0.338531
LGNDPNGFDIR	2	sp|Q04004|PLP1_YEAST	0.0116011	-0.0113653	-0.0202507	-0.0298877	-0.0185827	-0.00295758	0.0541755	0.118124	0.207597	0.290366
IYPTYDFC[+57.021464]VPIVDAIEGVTHALR	3	sp|P46655|SYEC_YEAST	-0.0427485	-0.0167838	0.050841	0.256937	0.635313	0.855927	0.935534	0.940583	0.936061	0.926148
VQELIPQQNTSFK	2	sp|P33892|GCN1_YEAST	0.872566	0.857744	0.87405	0.932411	0.964632	0.984307	0.986795	0.909266	0.753155	0.599141
IGNNELLHR	2	sp|Q03558|OYE2_YEAST	0.4803	0.478119	0.501289	0.70497	0.847538	0.947576	0.933127	0.955808	0.905194	0.825608
YTNVLNKFYDSNYPEFPVLR	3	sp|P17255|VATA_YEAST	0.71391	0.701061	0.739003	0.801304	0.850557	0.871781	0.879928	0.867522	0.84191	0.805128
VNVFLADMK	2	sp|P40185|MMF1_YEAST	0.845229	0.851845	0.86407	0.889932	0.925676	0.96568	0.988709	0.931141	0.868692	0.813728
VILTPNVVEFK	2	sp|P36059|NNRD_YEAST	0.658207	0.633773	0.619751	0.631696	0.657016	0.695494	0.780109	0.822864	0.805036	0.76913
DLLALC[+57.021464]IEENEAK	2	sp|P40395|RIC1_YEAST	0.108835	0.144806	0.210962	0.1937	0.158337	0.107742	0.134885	0.124011	0.139702	0.150318
EYIVPEILEAYVK	2	sp|Q01852|TIM44_YEAST	0.757411	0.769487	0.797123	0.84907	0.908717	0.97122	0.98903	0.86611	0.763005	0.699276
SILTDDMLFK	2	sp|Q02776|TIM50_YEAST	0.860329	0.857473	0.857431	0.868256	0.888324	0.913948	0.961903	0.933833	0.83628	0.736305
LC[+57.021464]VEFAIENSNVVK	2	sp|P37838|NOP4_YEAST	0.119125	0.011122	-0.0446664	-0.0581837	-0.0561528	-0.0397694	-0.012264	0.0418387	0.0831946	0.11847
SSYASTDVPER	2	sp|P08004|CHS1_YEAST	0.0306324	0.0288737	0.019048	0.0512178	0.0875494	0.128888	0.171886	0.225726	0.29077	0.356508
IDGDYGLLR	2	sp|P32917|STE5_YEAST	0.290981	0.275244	0.266736	0.297797	0.318897	0.322918	0.332114	0.313013	0.326088	0.34343
QAQLTAATNAK	2	sp|P26263|PDC6_YEAST;sp|P16467|PDC5_YEAST	-0.123089	-0.133519	-0.136557	-0.127136	-0.112844	-0.092825	-0.0506376	0.0331796	0.127009	0.228978
IAFTGSTATGR	2	sp|P40047|ALDH5_YEAST	0.883685	0.897762	0.889665	0.919599	0.939621	0.959594	0.950721	0.955024	0.943526	0.929312
GIDVQQVSLVINYDLPANK	3	sp|P10081|IF4A_YEAST	0.691494	0.671905	0.681908	0.714942	0.797549	0.86631	0.886909	0.876371	0.860036	0.840444
KADTGIAVEGATDAAR	2	sp|P05030|PMA1_YEAST;sp|P19657|PMA2_YEAST	0.795469	0.788433	0.789743	0.866445	0.930475	0.962765	0.95585	0.908531	0.743025	0.510737
YSSSSDAASADDSTPLRDNDEAGNEK	3	sp|P38069|MNN2_YEAST	0.185101	0.193397	0.196508	0.205982	0.278151	0.407825	0.615444	0.676209	0.688817	0.695498
TIPIWDK	2	sp|P32528|DUR1_YEAST	0.226716	0.211462	0.2084	0.212116	0.24927	0.334812	0.434051	0.549602	0.612762	0.650638
ANFEEYYVR	2	sp|Q12449|AHA1_YEAST	0.901487	0.904964	0.895715	0.91917	0.932134	0.950359	0.92913	0.903319	0.845385	0.767476
HIHLANAAELSALYDK	3	sp|Q06315|SKG3_YEAST	0.323594	0.347718	0.429744	0.593992	0.726244	0.79877	0.797657	0.740968	0.661509	0.565138
TTISNDGATILK	2	sp|P42943|TCPH_YEAST	0.897795	0.894381	0.920181	0.915139	0.926213	0.948631	0.959075	0.88588	0.840675	0.762485
LAVIQSNHVLK	2	sp|P28789|HEM3_YEAST	0.582917	0.589866	0.640364	0.696291	0.756368	0.79589	0.873175	0.903914	0.901644	0.885382
GNQFLQENK	2	sp|P00958|SYMC_YEAST	0.793594	0.809594	0.818097	0.860679	0.904178	0.946544	0.970147	0.922275	0.84178	0.753847
AEVVSSDER	2	sp|P08566|ARO1_YEAST	0.860084	0.863308	0.861424	0.884195	0.906914	0.934642	0.929326	0.888919	0.820436	0.74965
IDLGDTVPSLGTMFETK	2	sp|P28496|LAC1_YEAST	0.953038	0.945	0.951165	0.977804	0.988853	0.993433	0.989654	0.912633	0.741227	0.445388
ALVHNLASFVK	2	sp|P13188|SYQ_YEAST	0.709272	0.716796	0.739077	0.811667	0.869162	0.912894	0.919854	0.841222	0.723686	0.603409
TNSLSDWSIQQR	2	sp|Q02354|UTP6_YEAST	0.500448	0.495832	0.497942	0.536606	0.567883	0.591644	0.629576	0.64827	0.680123	0.696123
YATLTIDEAEK	2	sp|P41895|T2FA_YEAST	0.8104	0.795526	0.788785	0.793936	0.799447	0.793624	0.808045	0.733628	0.649919	0.563706
LDLENER	2	sp|P01119|RAS1_YEAST	0.747417	0.71159	0.690717	0.621681	0.554621	0.500993	0.47646	0.473873	0.433558	0.381859
EYPLPFELR	2	sp|P38738|OCA5_YEAST	0.434906	0.44176	0.443098	0.453069	0.46074	0.468184	0.474702	0.482162	0.494529	0.507982
VVDPEHEFPFK	3	sp|P54860|UFD2_YEAST	-0.0470583	-0.0442389	-0.0319288	0.00494236	0.0560995	0.26233	0.488789	0.638345	0.671193	0.684927
GNVTYYEAEATSINPDR	2	sp|P32340|NDI1_YEAST	0.466294	0.420607	0.429303	0.656623	0.762737	0.81688	0.852938	0.828222	0.7315	0.609843
HIQVGDGLEILIVTK	2	sp|P23724|PSB6_YEAST	0.146856	0.148753	0.206652	0.250074	0.380618	0.619393	0.752857	0.834963	0.863105	0.870897
VLGEVSSR	2	sp|P10869|AK_YEAST	0.940561	0.947526	0.950816	0.965481	0.972851	0.976201	0.977351	0.971722	0.961673	0.94142
GVLSC[+57.021464]DLVGFHTYDYAR	3	sp|Q00764|TPS1_YEAST	-0.0569891	-0.0438375	-0.020325	0.0702655	0.346469	0.763763	0.945743	0.934067	0.882163	0.799013
GFC[+57.021464]NGTISYK	2	sp|Q05948|YL225_YEAST	-0.0950967	-0.0950966	-0.0950966	-0.0950959	-0.0950949	-0.095094	-0.0950921	-0.0950923	-0.0950916	-0.0950905
ALGVMWAMSK	2	sp|P39101|CAJ1_YEAST	-0.050581	-0.0600183	-0.0611452	-0.0382389	0.00079348	0.0812915	0.205229	0.477025	0.568067	0.588159
ELLLIPPGFPTK	2	sp|P25554|SGF29_YEAST	0.830951	0.81706	0.823964	0.853032	0.887478	0.922408	0.943886	0.947021	0.922403	0.884348
MNQVLHLVLDVR	2	sp|P53949|OCA2_YEAST	0.37531	0.370771	0.364031	0.352391	0.339803	0.342443	0.3752	0.422969	0.478465	0.528012
NEGVFEGNIIPDIDLR	2	sp|P38204|RRN10_YEAST	-0.0110367	-0.00752983	0.0133148	0.0434218	0.109575	0.270469	0.437248	0.637205	0.721302	0.769052
AISIDPIAK	2	sp|P46677|TAF1_YEAST	0.131283	0.136828	0.141253	0.164873	0.206658	0.269588	0.31861	0.337462	0.338128	0.335257
MSTIVQLC[+57.021464]K	2	sp|P40457|MLP2_YEAST	-0.167873	-0.167874	-0.167874	-0.167874	-0.167873	-0.167873	-0.167872	-0.16787	-0.167876	-0.16788
GSSTMIDALEPFVK	2	sp|P54838|DAK1_YEAST	0.887364	0.880874	0.891337	0.889303	0.919113	0.982874	0.985227	0.888652	0.821078	0.758208
GYQQNLWLFGPEK	2	sp|P38891|BCA1_YEAST	0.905453	0.905455	0.920007	0.941699	0.960322	0.991338	0.987692	0.922019	0.859821	0.796035
EEGSQEDPIGMK	2	sp|P39993|GEA2_YEAST	0.409731	0.460597	0.4715	0.432299	0.368906	0.28859	0.237863	0.165836	0.132771	0.107046
HQFDLIMC[+57.021464]LK	2	sp|Q06835|RDS3_YEAST	-0.147371	-0.147372	-0.147371	-0.147372	-0.147371	-0.147368	-0.147357	-0.147346	-0.147341	-0.147337
LFLKDDQLEYLEEK	2	sp|P02829|HSP82_YEAST;sp|P15108|HSC82_YEAST	0.608817	0.685218	0.79922	0.914934	0.965657	0.966502	0.9079	0.764771	0.667026	0.599122
GNNTANATNSANTVQK	2	sp|P39015|STM1_YEAST	0.927119	0.933516	0.934824	0.966784	0.981491	0.990595	0.986299	0.85968	0.638995	0.383808
YLISDNGDSK	2	sp|P36102|PAN3_YEAST	0.167283	0.154972	0.158073	0.134215	0.108992	0.0705182	0.0820691	0.074933	0.0844842	0.0878789
NVQTQVESNNADALSSNNAQDMLPIK	3	sp|P38272|SHE3_YEAST	0.627508	0.662658	0.724765	0.771438	0.806134	0.828345	0.841649	0.849516	0.854795	0.855015
VIAENTELHSHIFEPEVR	3	sp|P41911|GPD2_YEAST	0.346203	0.361661	0.379977	0.397485	0.49217	0.70797	0.905193	0.854226	0.786694	0.722852
SSQLPISALTSTDTDKIK	3	sp|P53438|SOK2_YEAST	-0.0401532	-0.0368748	-0.0309918	-0.0194881	0.00364326	0.0634498	0.140739	0.204734	0.265807	0.334184
VNSELEESPAAVHQER	3	sp|P47136|BUD4_YEAST	0.0422947	0.0506285	0.0615079	0.0768954	0.115629	0.155251	0.16195	0.20098	0.246676	0.298786
ASLIPSSDSMATTATGSK	2	sp|P50109|PSP2_YEAST	0.84562	0.878372	0.897831	0.946064	0.965861	0.961952	0.958044	0.789247	0.566145	0.28038
VC[+57.021464]DSC[+57.021464]FEDYDLKR	3	sp|P40343|VPS27_YEAST	-0.0421371	-0.0395846	-0.0324117	-0.0117833	0.0613398	0.251131	0.373098	0.485068	0.571433	0.637889
QQLSVVEWHPK	3	sp|P38968|SEC31_YEAST	0.0319184	0.0516482	0.0806811	0.177002	0.260006	0.339826	0.403206	0.418946	0.413584	0.40455
GTVVFLDNILEETK	2	sp|Q05506|SYRC_YEAST	0.927135	0.924645	0.911836	0.93674	0.951273	0.967777	0.956871	0.777754	0.578874	0.396624
SKFPEIVALAIENAR	3	sp|Q06078|UTP21_YEAST	0.81299	0.782973	0.784863	0.863425	0.889385	0.906965	0.916322	0.924393	0.925126	0.914147
LSVVDFLVSQGADVNAR	2	sp|P39010|AKR1_YEAST	0.844779	0.830748	0.836165	0.884579	0.911153	0.928454	0.934742	0.91008	0.860964	0.77757
FVTVDYLVSQPK	2	sp|P32464|HYM1_YEAST	0.170686	0.0912623	0.0528327	0.0222	0.0309566	0.0872257	0.272246	0.547855	0.698695	0.784404
TGHIRDDISIQEYLTSEANR	3	sp|Q00955|ACAC_YEAST	0.154055	0.143884	0.157066	0.215582	0.277718	0.320253	0.347094	0.340528	0.320533	0.292481
FGNSVNLK	2	sp|P53723|YN8B_YEAST	0.029285	0.0116582	0.00795911	0.0382942	0.0974587	0.221	0.396212	0.726375	0.792561	0.807931
ELMLQLAAER	2	sp|Q05027|TAF9_YEAST	0.670147	0.658873	0.655288	0.701448	0.737988	0.769611	0.792782	0.823792	0.849305	0.865126
AQLQEQNQR	2	sp|P36076|CAB3_YEAST	0.825673	0.81726	0.801406	0.806006	0.813591	0.828226	0.833297	0.846514	0.858794	0.869013
IIPETLEEEQEDAEK	2	sp|Q06146|YL257_YEAST	0.561223	0.6148	0.571964	0.744956	0.801674	0.796452	0.790351	0.646886	0.496795	0.30619
GLYSATPSISGVVNQSMPMAAIFLR	3	sp|Q12160|YP063_YEAST	0.374297	0.397853	0.42442	0.447406	0.467046	0.477681	0.502692	0.526507	0.548613	0.567809
GQEQLNDQR	2	sp|Q12181|NDOR1_YEAST	0.570621	0.572521	0.590661	0.59452	0.599555	0.579205	0.587596	0.562489	0.51969	0.478847
EKANDIGFHK	2	sp|P41058|RS29B_YEAST	0.667337	0.672978	0.710661	0.791538	0.835038	0.857913	0.850618	0.761931	0.642201	0.521201
SVANELMALGNVAK	2	sp|Q08967|FLC1_YEAST	-0.0314432	-0.0975982	-0.121324	-0.123265	-0.11472	-0.0958954	-0.0601364	0.0172876	0.0799065	0.135328
GESFAASIAR	2	sp|P25087|ERG6_YEAST	-0.135107	-0.135107	-0.135107	-0.135107	-0.135107	-0.135107	-0.135106	-0.135106	-0.135105	-0.135104
YNPSALIEHLDVESALK	2	sp|P10964|RPA1_YEAST	0.531491	0.544878	0.574058	0.593699	0.620265	0.658894	0.703385	0.727638	0.737651	0.712515
QLGIVESYK	2	sp|P39076|TCPB_YEAST	0.828945	0.819898	0.81992	0.850553	0.879858	0.913214	0.949415	0.948903	0.891196	0.800437
IGDSIQIK	2	sp|P38626|NCB5R_YEAST	0.762473	0.764432	0.766122	0.776156	0.787128	0.800231	0.822087	0.831645	0.799421	0.717587
EYLISYGWK	2	sp|Q03525|TMA23_YEAST	0.766824	0.769049	0.769837	0.775207	0.781296	0.794338	0.807382	0.795154	0.744174	0.671345
DGTTMEEIAQVIK	2	sp|Q08985|SAM4_YEAST	0.929656	0.948548	0.950394	0.972098	0.976703	0.980892	0.973997	0.851374	0.691065	0.506607
SLAILDEIGR	2	sp|P25846|MSH1_YEAST	0.264547	0.247752	0.263771	0.277736	0.308743	0.320278	0.41191	0.49336	0.591996	0.668231
DMHPGEDIDK	2	sp|Q05050|EIS1_YEAST	0.785741	0.80696	0.810581	0.837134	0.863713	0.892671	0.903691	0.906725	0.861909	0.768521
SSNIAASVFGNESNITADLIK	3	sp|P39993|GEA2_YEAST	0.157056	0.166908	0.193127	0.22847	0.261744	0.309871	0.368473	0.431491	0.48661	0.533021
GAAWGIAGLVK	2	sp|P33892|GCN1_YEAST	0.884164	0.879646	0.867872	0.887821	0.904977	0.914717	0.926318	0.906994	0.84352	0.722209
SPVFIVHVFSGEETLGEGYGSSLK	3	sp|P36516|RM03_YEAST	0.498097	0.515858	0.574043	0.644335	0.673611	0.682749	0.680322	0.667773	0.644304	0.617208
YVGC[+57.021464]TGSPAGSHTIMWLKPTVNEVAR	3	sp|P04037|COX4_YEAST	0.308699	0.345148	0.393808	0.453259	0.622352	0.701555	0.747389	0.769216	0.797111	0.82993
TQGFLALFTGDTGEIR	2	sp|Q12464|RUVB2_YEAST	0.810984	0.787056	0.780703	0.847547	0.894127	0.938034	0.933685	0.865615	0.739391	0.600346
IPLFIAK	2	sp|P38903|2A5D_YEAST	0.113917	0.087507	0.0899885	0.128812	0.250578	0.53503	0.799185	0.913371	0.901536	0.885092
QIPQPEFVK	2	sp|P53734|DBP6_YEAST	-0.0761438	-0.0726774	-0.068478	-0.0628652	-0.0519743	-0.0348201	-0.00539985	0.046261	0.095875	0.15687
LGVHGPGSDIDTLVVVPK	3	sp|P29468|PAP_YEAST	0.162496	0.185011	0.243907	0.345434	0.447986	0.513273	0.540844	0.539341	0.533914	0.529064
QC[+57.021464]QELDNNGIQAAR	2	sp|Q12288|YL126_YEAST	0.694039	0.642431	0.597017	0.615223	0.64475	0.684764	0.728231	0.776141	0.816698	0.815937
GDELSQELVDK	2	sp|P39106|MNN1_YEAST	0.413088	0.410571	0.420877	0.455002	0.489072	0.518617	0.560401	0.575729	0.556291	0.531667
QILNSEWGR	2	sp|P25333|HAL4_YEAST	-0.134934	-0.134934	-0.134934	-0.134935	-0.134936	-0.134937	-0.134936	-0.134936	-0.134935	-0.134933
VINDAFGIEEGLMTTVHSMTATQK	3	sp|P00360|G3P1_YEAST;sp|P00358|G3P2_YEAST	0.0290173	0.045853	0.0778395	0.179874	0.546021	0.882586	0.965154	0.935087	0.887004	0.826174
TSQAIDEIEK	2	sp|P53258|GYP2_YEAST	0.215448	0.228531	0.251541	0.257683	0.270003	0.283188	0.329722	0.385993	0.432846	0.464706
MLLVSDEK	2	sp|Q04217|DHR1_YEAST	-0.153109	-0.148233	-0.145498	-0.142985	-0.141881	-0.138372	-0.112238	-0.0407071	0.0410384	0.123346
VAPYVLATGAIK	2	sp|P53878|YNS1_YEAST	0.321906	0.314808	0.335784	0.446912	0.525286	0.552205	0.575295	0.576109	0.591158	0.597753
AYFMDNFDLQR	2	sp|P25386|USO1_YEAST	0.737717	0.743769	0.739765	0.782814	0.837388	0.89092	0.911979	0.914648	0.860142	0.783427
EINDESSVLYWAHK	2	sp|P38791|DHYS_YEAST	0.894925	0.855417	0.823214	0.866535	0.895271	0.910465	0.884903	0.742227	0.6079	0.507699
IFISNIR	2	sp|P40486|SHQ1_YEAST	0.415069	0.372668	0.345837	0.264063	0.184617	0.121166	0.079946	0.0435369	0.00346055	-0.0333644
IGEGESIDDK	2	sp|P42845|STB1_YEAST	-0.0880933	-0.0966774	-0.102208	-0.0943609	-0.0837152	-0.0806494	-0.0676869	-0.0351754	0.0158626	0.0702799
VLAMMPHPER	2	sp|P38972|PUR4_YEAST	0.880441	0.871995	0.874179	0.89811	0.909564	0.900805	0.914654	0.901088	0.894857	0.864629
IGGLNDPR	2	sp|P04050|RPB1_YEAST	0.877368	0.8424	0.85093	0.876885	0.915304	0.956286	0.976324	0.977033	0.97446	0.97025
SDEGGSYLC[+57.021464]TSSTPSPIK	2	sp|P20676|NUP1_YEAST	0.772446	0.748108	0.734685	0.761758	0.776387	0.77303	0.74324	0.570894	0.460851	0.363
IHTSYTADQLVK	2	sp|P12683|HMDH1_YEAST	0.440005	0.435986	0.479614	0.490033	0.523892	0.594393	0.712359	0.81237	0.84203	0.856604
ASEEGNWSK	2	sp|P00958|SYMC_YEAST	0.42347	0.416677	0.41347	0.437413	0.467803	0.498195	0.521741	0.515582	0.481641	0.438931
AAVAVAQSNHQK	2	sp|Q05050|EIS1_YEAST	0.67791	0.644673	0.637802	0.671533	0.69691	0.724431	0.72727	0.727344	0.682866	0.620266
VVSFSENK	2	sp|P36037|DOA1_YEAST	0.724119	0.724556	0.727797	0.731094	0.746707	0.780213	0.837646	0.817914	0.758333	0.710362
LLAGALKPDEGQDIPK	2	sp|Q03195|RLI1_YEAST	0.473339	0.491838	0.51178	0.543853	0.581718	0.620794	0.6435	0.639047	0.639843	0.648117
TTGITETEFNIGSSK	2	sp|P08539|GPA1_YEAST	0.650496	0.631429	0.645196	0.713352	0.760691	0.78132	0.765417	0.550489	0.429773	0.350588
DVPHC[+57.021464]PESLK	2	sp|P00812|ARGI_YEAST	0.623573	0.667116	0.705575	0.795532	0.886059	0.933069	0.942923	0.894988	0.852851	0.793574
DIKPENLLFEPIEFTR	3	sp|P38623|RCK2_YEAST	0.793727	0.808564	0.845903	0.908596	0.951325	0.978195	0.990379	0.984669	0.968751	0.938951
SEFNAIDIK	2	sp|Q10740|LKHA4_YEAST	0.147337	0.140849	0.144178	0.163047	0.219351	0.299516	0.464988	0.640469	0.721267	0.754008
IDTSLC[+57.021464]TK	2	sp|Q06494|PLR1_YEAST	-0.0994765	-0.098811	-0.0980073	-0.0966823	-0.0941525	-0.0924891	-0.0753273	-0.0193008	0.0513442	0.121733
TKPVGIIVPNHAPLTK	3	sp|P30624|LCF1_YEAST	-0.0203084	-0.0134982	-0.000115716	0.052442	0.20623	0.412793	0.494455	0.529512	0.541613	0.533554
LHGYEGNTLFETTFPIR	3	sp|Q05788|PNPH_YEAST	0.765447	0.761509	0.792385	0.853639	0.897049	0.929285	0.946104	0.933491	0.889462	0.815751
LSESANELIVK	2	sp|P22224|SEC15_YEAST	0.100182	0.073022	0.063671	0.042247	0.0425662	0.0456146	0.115611	0.258028	0.367592	0.446206
VIPLQANQGTWSNYR	2	sp|P38071|ETR1_YEAST	0.591633	0.579732	0.619191	0.724141	0.799544	0.860938	0.871664	0.90657	0.899151	0.848555
KEQDPDNVFLANK	2	sp|P54783|ALO_YEAST	0.34638	0.412974	0.45594	0.421501	0.370564	0.316565	0.265397	0.230325	0.199486	0.178355
LAHISPMVNDLMIPPELIDDIIK	3	sp|P39904|VPS52_YEAST	-0.067859	-0.0672477	-0.0673398	-0.0673189	-0.0624817	-0.0533016	-0.0189615	0.0178795	0.0481936	0.0697968
IFDLVAMEATELHYPDYAR	3	sp|P29469|MCM2_YEAST	0.037407	0.0714088	0.132215	0.233023	0.480232	0.723735	0.793386	0.80628	0.812605	0.81279
SLDELGYK	2	sp|P38084|BAP2_YEAST	0.0692236	0.0689217	0.0702481	0.0725718	0.0898272	0.126401	0.222379	0.418286	0.538494	0.608391
LWEFTAK	2	sp|P47077|NOP9_YEAST	0.156549	0.178568	0.196148	0.232852	0.280083	0.354628	0.478523	0.622231	0.686904	0.728809
NTLVDQFK	2	sp|Q07807|PUF3_YEAST	0.10444	0.112436	0.12133	0.167308	0.227639	0.310232	0.41767	0.577944	0.680329	0.752754
FQEQQAESAGGYK	2	sp|P21374|ISY1_YEAST	-0.0501149	-0.0697997	-0.0808476	-0.0720412	-0.0584633	-0.0363136	-0.00149137	0.0629248	0.131044	0.206882
GFAAQVFR	2	sp|P32332|OAC1_YEAST	0.267713	0.263589	0.258246	0.27764	0.307516	0.353443	0.4141	0.515685	0.61464	0.696031
LDVNNVHIR	2	sp|P14922|CYC8_YEAST	0.354696	0.314766	0.273265	0.232338	0.222711	0.209238	0.258856	0.310809	0.410782	0.511536
IFPEEYTLETPTGLVPVATLHSIGR	3	sp|Q06451|TPO3_YEAST	0.132149	0.192499	0.328182	0.585677	0.721857	0.747668	0.751093	0.746908	0.742458	0.737442
TNGVSTSDIITK	2	sp|P13259|PCY1_YEAST	0.862887	0.841277	0.837939	0.870226	0.903312	0.926609	0.949922	0.886081	0.771259	0.668572
FDPFDEK	2	sp|P47771|ALDH2_YEAST;sp|P54114|ALDH3_YEAST	0.590002	0.577638	0.56993	0.560051	0.554209	0.553899	0.533302	0.425914	0.307838	0.230636
MVAEVDMK	2	sp|P16521|EF3A_YEAST	0.660031	0.670239	0.686835	0.720696	0.785303	0.88698	0.984256	0.915921	0.831256	0.751709
GAVVQTLK	2	sp|P38272|SHE3_YEAST	-0.120931	-0.126637	-0.122844	-0.0997048	-0.0509697	0.045241	0.190502	0.510903	0.685485	0.802474
SFEYAVSGDPVWAQQLETPTYGFR	3	sp|Q03559|YM8V_YEAST	0.461137	0.565499	0.713814	0.891063	0.95006	0.952297	0.934083	0.909423	0.884467	0.860753
SFDAEERAK	2	sp|Q03280|TOM1_YEAST	0.0175771	-0.00775208	-0.0240521	-0.0405801	-0.0466609	-0.0585473	-0.0588441	-0.0671026	-0.0634732	-0.0577967
TNLTEQAIK	2	sp|P53295|RBG2_YEAST	0.80576	0.796249	0.797342	0.791571	0.795658	0.800304	0.826906	0.828567	0.819678	0.799913
SDEMTESFK	2	sp|P40010|NUG1_YEAST	0.837163	0.83493	0.83784	0.847785	0.866766	0.884431	0.89626	0.821491	0.744147	0.676795
NDNSPVTTGDYAAQTIIINAIK	3	sp|P32179|MET22_YEAST	0.538926	0.548656	0.590226	0.639466	0.702845	0.776429	0.849799	0.889624	0.900094	0.894531
LDDLLSK	2	sp|Q12680|GLT1_YEAST	-0.0146156	-0.0213005	-0.00884361	0.0456117	0.194598	0.515526	0.849198	0.941667	0.935214	0.925966
SVAAYPSDQDNDVFGEK	2	sp|P12945|NAT1_YEAST	0.651933	0.65345	0.702074	0.787368	0.867433	0.969337	0.978155	0.790311	0.685159	0.623184
HVVFGEVIQGK	3	sp|P53691|PPID_YEAST	0.356129	0.379459	0.449354	0.575931	0.748266	0.909153	0.987441	0.985579	0.969345	0.954022
AWQIALQPAK	2	sp|P53073|EMC4_YEAST	0.570768	0.513416	0.51358	0.551332	0.660001	0.830682	0.948379	0.981192	0.969774	0.951692
VSIGTDAVYAAEK	2	sp|P33734|HIS5_YEAST	0.885029	0.889595	0.904159	0.90772	0.921926	0.949594	0.965582	0.836191	0.69472	0.551149
SEGYVTDGLGK	2	sp|P53885|MDG1_YEAST	0.0196542	0.0133662	0.00802262	0.0124867	0.0145807	0.0131797	0.0153196	0.0275196	0.0496551	0.0736653
DVVEINSR	2	sp|P53093|YIP4_YEAST	0.285293	0.289357	0.284711	0.303561	0.325039	0.352288	0.380704	0.4187	0.466364	0.516701
VPMVLIGNK	2	sp|P13856|RSR1_YEAST	0.431473	0.397174	0.408727	0.387513	0.375888	0.377099	0.426073	0.508843	0.535667	0.548892
ESDASLNVTTGNNTSR	2	sp|P43633|ALK1_YEAST	-0.00957324	-0.0265837	-0.0342273	-0.0332155	-0.0282371	-0.0175065	0.000747199	0.0341311	0.0997969	0.20274
SQTAAGATPEEAR	2	sp|P38904|SPP41_YEAST	0.0362112	0.00590788	0.00203641	0.0286574	0.0547812	0.0757307	0.107499	0.145228	0.209141	0.287221
NGEVSQWVVPGGVFK	2	sp|Q03629|YMH9_YEAST	0.843731	0.846925	0.878143	0.912087	0.94134	0.977089	0.989073	0.986748	0.977127	0.959064
SLFQIQAEK	2	sp|P43123|UAP1_YEAST	0.167218	0.161309	0.153314	0.163458	0.177044	0.186426	0.207805	0.228098	0.267464	0.309346
DNQQLIELTFAVPK	2	sp|Q12246|LCB4_YEAST	0.337644	0.29152	0.275165	0.272399	0.313124	0.426983	0.527726	0.633391	0.679247	0.718043
NTAFSTDNILATINTVDHR	3	sp|P38283|SLI15_YEAST	0.422365	0.433405	0.436692	0.453561	0.435637	0.334722	0.291277	0.283193	0.284185	0.292508
STMGGNLLYLTGSVDKR	2	sp|P05453|ERF3_YEAST	0.879309	0.888891	0.895868	0.925309	0.936849	0.944235	0.937156	0.864576	0.731071	0.607964
DLMDEELRK	2	sp|P46948|RRP41_YEAST	0.216563	0.147829	0.103595	0.0827467	0.0792121	0.079232	0.0895831	0.097676	0.109289	0.121866
SFIFPETSNQSK	2	sp|P40316|SECU_YEAST	0.259183	0.265879	0.292266	0.336151	0.388119	0.435935	0.501389	0.533394	0.544054	0.543547
LQDDNALLESLLSNSNANK	3	sp|Q05468|RQC1_YEAST	0.0181946	0.00553327	0.00860893	0.0252134	0.0545316	0.0954921	0.148765	0.205363	0.259923	0.309011
YLDPLMNK	2	sp|P40069|IMB4_YEAST	0.485575	0.493444	0.514646	0.620619	0.769718	0.917191	0.983092	0.96289	0.885587	0.784581
LYLNEGSWISK	2	sp|P09620|KEX1_YEAST	0.867371	0.856427	0.846247	0.854571	0.869022	0.8863	0.904354	0.850292	0.774201	0.698944
NVDLLQSLR	2	sp|P26449|BUB3_YEAST	0.939958	0.939862	0.934255	0.947037	0.949339	0.946472	0.945761	0.933916	0.926694	0.906539
VPVSSITSHAK	2	sp|P53885|MDG1_YEAST	0.0682045	0.0521317	0.0319134	0.0283401	0.0359289	0.0426253	0.0478787	0.0497194	0.054968	0.0611233
EGIC[+57.021464]GSC[+57.021464]AMNIGGR	2	sp|P21801|SDHB_YEAST	0.00581197	-0.0381186	-0.0629505	-0.0440361	-0.0161522	0.0104226	0.04485	0.0830916	0.155386	0.24982
ISQTEVDYLYR	2	sp|Q08417|RSB1_YEAST	-0.134995	-0.129214	-0.114465	-0.121121	-0.129577	-0.14521	-0.146831	-0.138145	-0.120635	-0.0993949
DWIVNVNMISDGK	2	sp|Q12453|CEX1_YEAST	0.532786	0.527645	0.565314	0.60119	0.629112	0.644724	0.647154	0.599242	0.575694	0.557014
ILPQLTR	2	sp|Q12452|ERG27_YEAST	0.296287	0.302196	0.307677	0.321013	0.339861	0.365646	0.402538	0.461336	0.527144	0.590371
YQAQSIR	2	sp|P06778|RAD52_YEAST	-0.0934224	-0.0885112	-0.0824106	-0.0713074	-0.0487501	-0.0118064	0.0562936	0.190951	0.329804	0.458224
YLAAYLLLVQGGNAAPSAADIK	3	sp|P02400|RLA4_YEAST	0.871213	0.869386	0.893939	0.93325	0.942908	0.939453	0.919224	0.890114	0.851748	0.804473
YLVSGSNDEHIR	3	sp|P20484|MAK11_YEAST	0.106173	0.115469	0.122251	0.174935	0.231515	0.390896	0.469054	0.530068	0.5515	0.567105
WEVVNGPLAFDSMENR	2	sp|P18962|DAP2_YEAST	0.508855	0.499335	0.51859	0.56934	0.619657	0.661465	0.665711	0.638954	0.610063	0.586997
NQDIASALQNWEDVHK	3	sp|Q06078|UTP21_YEAST	0.280117	0.278887	0.273764	0.255822	0.228745	0.19682	0.178041	0.164203	0.149188	0.139708
FFFMDDKPSDISVQQVK	3	sp|P39986|ATC6_YEAST	0.0837991	0.103047	0.128955	0.206767	0.436091	0.73728	0.827217	0.775261	0.673772	0.548826
TWDLITR	2	sp|P32328|DBF20_YEAST;sp|P22204|DBF2_YEAST	0.0826661	0.0941956	0.100105	0.11739	0.137783	0.164397	0.207404	0.28346	0.383789	0.479854
LIDEIFK	2	sp|P33892|GCN1_YEAST	0.444346	0.456806	0.476516	0.526219	0.634212	0.805914	0.959895	0.931655	0.867072	0.804521
TWLQC[+57.021464]FLVGIPR	2	sp|P53063|DXO_YEAST	0.582091	0.674753	0.769682	0.904309	0.958157	0.969447	0.970829	0.967703	0.958824	0.931849
DDISIQEYLTSEANR	2	sp|Q00955|ACAC_YEAST	0.232901	0.198385	0.17931	0.210997	0.231651	0.253304	0.281304	0.33372	0.409793	0.489772
AYLNDESLSYIR	2	sp|P89102|SEC5_YEAST	0.295144	0.260737	0.252748	0.248978	0.243895	0.232263	0.301026	0.350819	0.474475	0.589981
AC[+57.021464]DDKIMYVDYK	3	sp|P00549|KPYK1_YEAST	0.0485477	0.0754727	0.123355	0.257241	0.421457	0.599824	0.699162	0.769001	0.81873	0.852594
DLLTDESAEMK	2	sp|P41811|COPB2_YEAST	0.915918	0.928483	0.938139	0.957153	0.97248	0.983226	0.986235	0.935196	0.844909	0.744455
NIQASFEK	2	sp|P35817|BDF1_YEAST	0.0709546	0.075024	0.0799814	0.0880572	0.10761	0.152244	0.249707	0.417166	0.534029	0.623584
HLFNDNFGK	2	sp|Q07527|TRM3_YEAST	-0.0553713	-0.0484115	-0.033937	-0.0284936	-0.0163204	0.000232823	0.0438586	0.121424	0.167001	0.202255
LFEEQLDK	2	sp|P07213|TOM70_YEAST	0.832839	0.83694	0.837376	0.838986	0.833758	0.822151	0.830296	0.802773	0.702506	0.56182
VC[+57.021464]QYMVAC[+57.021464]VPLLPPPEDVAFLK	3	sp|P38764|RPN1_YEAST	0.683848	0.664999	0.683008	0.756315	0.843387	0.902494	0.925301	0.896618	0.839172	0.745001
QVVEGQNDFTGK	2	sp|P48415|SEC16_YEAST	0.760882	0.747774	0.759179	0.750077	0.738329	0.727211	0.764112	0.703231	0.57834	0.455701
GTQLDDLQHELMISIIK	3	sp|P52593|NU188_YEAST	-0.00976674	-0.00707775	0.00373634	0.0231142	0.0780133	0.211742	0.37855	0.415204	0.413682	0.403194
AIFPNTVDGDLLK	2	sp|P07149|FAS1_YEAST	0.605538	0.678868	0.719604	0.786432	0.850498	0.911346	0.911459	0.819535	0.717014	0.608812
HIALRPGVVPSDYR	3	sp|P53953|SFB2_YEAST	0.0312416	0.0358295	0.0448139	0.0501789	0.0629201	0.0958906	0.146508	0.189185	0.213423	0.227241
VSDSMPYGDGSNK	2	sp|P38187|UBP13_YEAST	0.0781352	0.0659228	0.0579695	0.0710537	0.081869	0.0871758	0.094197	0.103507	0.123418	0.152043
DWEPQESEELK	2	sp|Q02776|TIM50_YEAST	0.278511	0.284327	0.286067	0.299383	0.312833	0.32459	0.324713	0.318305	0.328368	0.356673
KQDEALQK	2	sp|P38858|SOL3_YEAST	0.0257417	0.0510398	0.0795749	0.0809291	0.0924277	0.106129	0.111352	0.128904	0.122914	0.118641
ANFTIVDAPGHR	3	sp|P32769|HBS1_YEAST	-0.0625785	-0.0561595	-0.0331816	0.0172741	0.0691061	0.136162	0.219192	0.304215	0.380482	0.445392
KANDGWNDLPLK	2	sp|P38968|SEC31_YEAST	-0.0705008	-0.0471551	0.00427677	0.0546831	0.117624	0.179796	0.23025	0.273423	0.301323	0.322193
YYNPISSK	2	sp|Q12746|PGA3_YEAST	0.537268	0.546801	0.550847	0.576082	0.613997	0.671938	0.728864	0.717426	0.689725	0.664661
ITIDGATSISFDEDVAK	2	sp|P23254|TKT1_YEAST	0.812428	0.800449	0.818318	0.880081	0.921765	0.947608	0.939944	0.79866	0.684698	0.559316
SVIFLEK	2	sp|Q04370|PEX12_YEAST;sp|P06773|DCTD_YEAST	0.203259	0.176272	0.180416	0.206932	0.279397	0.422189	0.599792	0.722751	0.72076	0.713244
AC[+57.021464]GLEVTGK	2	sp|P36166|PXL1_YEAST	-0.0680142	-0.0699456	-0.0675487	-0.0629157	-0.0476344	-0.0207295	0.0620249	0.22151	0.334243	0.41837
VGAQPNALATTVLAAAK	3	sp|P39676|FHP_YEAST	0.690826	0.705537	0.768216	0.844365	0.895821	0.9156	0.878732	0.771592	0.65843	0.569693
SHERPDDVSV	2	sp|P54003|SUR7_YEAST	0.602609	0.627768	0.668404	0.756878	0.770457	0.747621	0.703689	0.643221	0.619523	0.59001
LIAKPETVQSEVK	3	sp|Q02206|RSC4_YEAST	0.0431811	0.0495455	0.05628	0.202326	0.370734	0.488026	0.611442	0.743725	0.837454	0.879863
IPEC[+57.021464]QSITDC[+57.021464]K	2	sp|Q08972|NEW1_YEAST	0.647676	0.62234	0.620134	0.731899	0.878664	0.962414	0.956946	0.920688	0.862871	0.808549
NLINIDKPIK	2	sp|P53860|PDR16_YEAST	0.881872	0.865842	0.83584	0.816639	0.800372	0.80321	0.764313	0.680839	0.556194	0.454421
EVDPEGTR	2	sp|P21576|VPS1_YEAST	0.856337	0.85862	0.875033	0.909227	0.947979	0.977344	0.991124	0.991849	0.978765	0.956902
VQETLQTYK	2	sp|P00830|ATPB_YEAST	0.885595	0.895068	0.892193	0.911839	0.932338	0.958083	0.982616	0.905431	0.748025	0.591496
EAIVFSQK	2	sp|P38753|HSE1_YEAST	-0.0705287	-0.0712896	-0.0730605	-0.0692091	-0.0589783	-0.0408309	-0.0140137	0.0429303	0.0966355	0.153928
SSIVDTLQAQFGGYGSHAPMIQK	3	sp|P42942|YG4I_YEAST	-0.0491134	-0.0446098	-0.0285486	0.0228592	0.201516	0.395244	0.395249	0.32518	0.270881	0.231116
ILNEIELDNLK	2	sp|P24814|GRR1_YEAST	-0.0913556	-0.0913559	-0.0913559	-0.091356	-0.0913561	-0.0913563	-0.0913559	-0.0913551	-0.0913541	-0.0913535
FGHDAIFEAENSGK	2	sp|P46683|YAR1_YEAST	0.379786	0.410138	0.41879	0.436034	0.449408	0.463426	0.47075	0.414884	0.364948	0.331848
LSIYGNWSK	2	sp|P38873|KOG1_YEAST	0.271353	0.258642	0.261798	0.25301	0.252036	0.250217	0.270682	0.313747	0.344734	0.372155
KWETFITEFFNK	3	sp|Q12745|SEC39_YEAST	-0.0265385	-0.0278652	-0.000461036	0.0579479	0.134168	0.296753	0.497876	0.595851	0.621264	0.612699
ESLPGPFVLGLRPSAK	3	sp|Q06488|RSC2_YEAST	0.00996865	0.00295657	-0.00427733	-0.0123243	-0.019848	-0.0261471	-0.0411917	-0.0312061	-0.0211449	-0.0103678
RDNTTEVYSANHILVATGGK	3	sp|P41921|GSHR_YEAST	0.266175	0.198594	0.123619	0.066736	0.0423967	0.0457306	0.068342	0.0950443	0.11679	0.13218
STNESLFSTTGTPMSSYK	2	sp|P32618|YEF3_YEAST	0.438218	0.433467	0.429136	0.412641	0.43964	0.527212	0.565712	0.575879	0.564775	0.552296
GKPDEETLKK	2	sp|P46672|ARC1_YEAST	0.296914	0.281654	0.28209	0.270151	0.263244	0.247773	0.27112	0.297757	0.357489	0.423137
KQFVVDVLHPNR	3	sp|P0CX31|RS24A_YEAST;sp|P0CX32|RS24B_YEAST	0.0998945	0.219683	0.378088	0.614138	0.78055	0.845004	0.875712	0.861769	0.838922	0.815077
LTSETQLK	2	sp|Q06142|IMB1_YEAST	0.0221052	0.0188598	0.0230572	0.015081	0.0101275	0.00859225	0.0367145	0.12716	0.240035	0.357923
HLETTSSIC[+57.021464]K	2	sp|P40959|MVP1_YEAST	0.234409	0.247745	0.281326	0.350683	0.451816	0.581473	0.677242	0.675826	0.649552	0.614742
IALLQEQQR	2	sp|P47068|BBC1_YEAST	0.87995	0.885924	0.877538	0.910077	0.935588	0.969257	0.965477	0.960775	0.935216	0.902605
VDSIIIGGGMAFTFK	2	sp|P00560|PGK_YEAST	0.444033	0.437517	0.448519	0.507857	0.558382	0.601839	0.626664	0.591017	0.518903	0.43832
LQELESELR	2	sp|Q03944|VPS64_YEAST	-0.0330624	-0.0439242	-0.0469335	-0.0545283	-0.0582455	-0.0655089	-0.0360523	0.0065164	0.0983908	0.211243
LLDTDTSMVVPVDTHIR	3	sp|P00410|COX2_YEAST	0.121833	0.177239	0.266768	0.423511	0.460324	0.476268	0.486269	0.484012	0.474658	0.461087
VTTTIILHLDK	3	sp|P13517|CAPZB_YEAST	0.128278	0.157134	0.187664	0.534991	0.691562	0.806623	0.877494	0.887545	0.878768	0.867032
EIAPSGSNGR	2	sp|P16451|ODPX_YEAST	0.843513	0.868587	0.874227	0.919362	0.942467	0.97788	0.980983	0.960421	0.940083	0.909087
FLLVSSSKPEDVR	3	sp|Q08886|GPB1_YEAST	-0.035166	-0.0347426	-0.0316628	-0.0131679	0.0354091	0.104282	0.146669	0.17862	0.209683	0.241593
AFNVDLHDPLSLLK	3	sp|P41832|BNI1_YEAST	-0.0445092	-0.0432545	-0.0353553	-0.010691	0.0643262	0.285791	0.463236	0.598152	0.65548	0.694083
EVLSLLLEK	2	sp|P25655|NOT1_YEAST	0.949914	0.954276	0.948292	0.954232	0.957047	0.966368	0.966039	0.902419	0.802143	0.680799
DEFAYQEMIAHLALNSHPNPK	3	sp|Q12074|SPEE_YEAST	0.239505	0.289702	0.348097	0.416758	0.629628	0.885809	0.976992	0.967872	0.950107	0.928815
EVTIANIIK	2	sp|Q08951|AP3D_YEAST	0.676741	0.66015	0.664332	0.633531	0.624073	0.627773	0.660363	0.704527	0.702482	0.678924
GIPLIYVK	2	sp|Q03656|SKY1_YEAST	0.0769989	0.0803576	0.10317	0.169923	0.303641	0.510522	0.714849	0.869948	0.883042	0.868819
EIFDFDLIK	2	sp|P37012|PGM2_YEAST;sp|P33401|PGM1_YEAST	0.885544	0.895643	0.899989	0.895711	0.908437	0.932369	0.973234	0.973882	0.904208	0.794233
IHYYARWLEILK	2	sp|P53855|ATG2_YEAST	0.151236	0.153554	0.124368	0.0958232	0.0943897	0.112524	0.163388	0.20321	0.245894	0.273812
GSDIFPGLGAGSALDFMYHHR	3	sp|P38836|ECM14_YEAST	0.138968	0.143511	0.155357	0.180489	0.248474	0.408837	0.586044	0.601247	0.60381	0.641773
NFPNLFVLNER	2	sp|P39006|PSD1_YEAST	-0.100242	-0.100242	-0.100242	-0.100241	-0.100239	-0.100233	-0.100228	-0.100221	-0.100205	-0.10018
DC[+57.021464]ISDLVLK	2	sp|Q04373|PUF6_YEAST	0.804542	0.809637	0.814667	0.822816	0.83828	0.859825	0.903839	0.929661	0.905679	0.854048
RPNSAAGNDGEEPVK	2	sp|Q07623|NOP6_YEAST	0.513239	0.577772	0.657366	0.743171	0.809126	0.842462	0.851717	0.797753	0.72928	0.626434
TGTFINSQGTGYK	2	sp|Q05785|ENT2_YEAST	0.507754	0.474785	0.487914	0.521954	0.556421	0.59723	0.660624	0.744051	0.773366	0.74256
RNDTTLLEIVENLK	3	sp|P33327|DHE2_YEAST	-0.118709	-0.106519	-0.0850359	-0.0586871	-0.0321734	0.0113413	0.076643	0.155067	0.218804	0.265916
VLPSIVNEVLK	2	sp|P50085|PHB2_YEAST	0.463219	0.486781	0.491443	0.556476	0.689888	0.893746	0.96485	0.980229	0.93887	0.866989
SSNEWETMER	2	sp|Q05050|EIS1_YEAST	0.779234	0.772925	0.764855	0.786376	0.80978	0.83358	0.870278	0.912552	0.946561	0.955829
AVNDDPELATR	2	sp|Q02785|PDR12_YEAST	0.846132	0.832141	0.81202	0.865986	0.917316	0.958874	0.966793	0.949099	0.931981	0.914209
IPGVNQLIMK	2	sp|P38736|GOSR1_YEAST	0.0688804	0.0826819	0.125404	0.164112	0.214915	0.237064	0.342555	0.425076	0.513945	0.592308
DDAANILKPALSR	3	sp|P31539|HS104_YEAST	0.112937	0.133327	0.175209	0.381823	0.688753	0.922831	0.964079	0.968068	0.969889	0.970257
VVLIGYPSVGK	2	sp|P53295|RBG2_YEAST	0.755927	0.766141	0.767938	0.793546	0.846216	0.934769	0.969847	0.926372	0.863358	0.804442
IEVLEQELVR	2	sp|P53252|PIL1_YEAST	0.925111	0.93103	0.919914	0.939816	0.954775	0.985686	0.959063	0.962247	0.920447	0.875432
IVLHTASPFC[+57.021464]FDITDSER	3	sp|Q12068|GRE2_YEAST	0.698711	0.665329	0.723702	0.822519	0.88274	0.922328	0.947129	0.937849	0.891131	0.820923
IGTLQLAVIC[+57.021464]K	2	sp|Q06489|MTNA_YEAST	0.81562	0.807781	0.802602	0.845462	0.889244	0.933591	0.945571	0.839691	0.749249	0.679811
HLGVIGEC[+57.021464]NVQYALQPDGLDYR	3	sp|P03965|CARB_YEAST	0.293689	0.292303	0.312264	0.358441	0.457799	0.581601	0.685004	0.713149	0.709887	0.698959
TQMVEILNQEK	2	sp|P36119|YK03_YEAST	0.753759	0.729467	0.755039	0.76895	0.792762	0.804947	0.860481	0.836508	0.81657	0.798798
LLEEFDSPIDNGNESDVQTEHR	3	sp|P14772|BPT1_YEAST	0.0022323	0.0248817	0.0576373	0.121717	0.308118	0.530595	0.669166	0.728587	0.765922	0.79358
FLDEYIVGQEIGK	2	sp|P38323|CLPX_YEAST	0.833389	0.80652	0.804572	0.842548	0.862399	0.891358	0.914358	0.86234	0.793512	0.707087
FYSANLSK	2	sp|P32463|ACPM_YEAST	-0.174369	-0.174369	-0.174369	-0.174369	-0.174369	-0.174369	-0.174368	-0.174367	-0.174366	-0.174366
YDEIKPEDFGSR	3	sp|P40956|GTS1_YEAST	-0.00744289	-0.00265865	0.00396321	0.126858	0.297619	0.453485	0.48448	0.489887	0.491118	0.486991
TIADIIPK	2	sp|P21576|VPS1_YEAST	0.125724	0.143772	0.207497	0.369713	0.688082	0.93278	0.991695	0.9919	0.987084	0.979857
C[+57.021464]FDFNDVR	2	sp|Q03640|TCB3_YEAST	0.60154	0.589127	0.603276	0.634128	0.696877	0.778622	0.864688	0.917914	0.917321	0.903255
QVSFYNIGASLR	2	sp|P53899|CUZ1_YEAST	0.843619	0.837742	0.820034	0.851558	0.8699	0.888096	0.880444	0.885935	0.866543	0.827265
EVMDFVNTPLTDK	2	sp|P53064|RTF1_YEAST	0.787814	0.79507	0.820606	0.84262	0.887228	0.94775	0.954121	0.855629	0.789794	0.724984
YSIEFC[+57.021464]GGTHVNK	3	sp|P40825|SYA_YEAST	-0.014625	-0.00192425	0.0210177	0.216053	0.564703	0.741851	0.808419	0.820904	0.817964	0.803569
QWFLGITK	2	sp|P11325|SYLM_YEAST	0.0287457	0.0271375	0.0561386	0.0899141	0.17745	0.317883	0.471199	0.706414	0.786628	0.836815
LFFYSDLLWR	2	sp|P42938|TDA10_YEAST	-0.170948	-0.170948	-0.170948	-0.170947	-0.170946	-0.170946	-0.170944	-0.170943	-0.17094	-0.170944
EQVEDIPSEGSVAK	2	sp|P38961|RRP8_YEAST	0.883004	0.875121	0.871543	0.87949	0.88273	0.883188	0.878539	0.848607	0.808857	0.74729
GVAGMLQK	2	sp|P42935|ELP2_YEAST	0.167479	0.140487	0.154304	0.153632	0.179758	0.265218	0.400054	0.672125	0.752543	0.818941
LPPGAILVFLTGQQEITHMVK	3	sp|Q04217|DHR1_YEAST	0.148993	0.169764	0.176667	0.185112	0.281331	0.390668	0.37473	0.355827	0.335854	0.325257
FMTEWNPVWEAAVK	2	sp|P32558|SPT16_YEAST	0.883833	0.864215	0.859534	0.901383	0.937828	0.975782	0.984273	0.906282	0.782859	0.613164
EAEMFSR	2	sp|Q12373|HIF1_YEAST	0.623026	0.617542	0.614115	0.653948	0.690208	0.726823	0.760416	0.785138	0.801724	0.814756
LYTFLAR	2	sp|P0CX49|RL18A_YEAST;sp|P0CX50|RL18B_YEAST	0.910952	0.928014	0.938908	0.96184	0.979201	0.991275	0.99631	0.976832	0.930368	0.864804
HGFGAQGPR	2	sp|P32629|ANP1_YEAST	-0.11115	-0.11115	-0.11115	-0.11115	-0.111149	-0.111149	-0.111149	-0.111149	-0.111149	-0.111148
IVGIATTFDLDFLK	3	sp|P41277|GPP1_YEAST	0.533191	0.520522	0.562015	0.659835	0.723593	0.756447	0.740357	0.688094	0.641169	0.607862
AFSTPGYQIPK	2	sp|Q04225|RRB1_YEAST	0.861867	0.853736	0.860414	0.869768	0.891185	0.925696	0.973346	0.952837	0.870352	0.780976
GSGIVASPAVK	2	sp|P25443|RS2_YEAST	0.8717	0.872849	0.87137	0.899348	0.926784	0.961755	0.986524	0.977588	0.911548	0.804603
QAIEC[+57.021464]LEGMQLFAPEVK	2	sp|P26637|SYLC_YEAST	0.897572	0.883426	0.89016	0.936016	0.969272	0.993757	0.993726	0.953366	0.914484	0.872783
LEGLPNSDLIVPLVQR	2	sp|Q04740|RNH1_YEAST	0.309238	0.312633	0.332965	0.443422	0.528167	0.56071	0.585347	0.590904	0.601998	0.598486
FAETLQPR	2	sp|Q06169|PEX30_YEAST	-0.189259	-0.189259	-0.189259	-0.189259	-0.189258	-0.189258	-0.189258	-0.189257	-0.189257	-0.189256
VLYAYVQK	2	sp|P38822|BZZ1_YEAST	0.252312	0.257096	0.260376	0.261954	0.265773	0.273036	0.294769	0.294699	0.307314	0.335549
EDVESSVSNLALHNLVGR	3	sp|P30771|NAM7_YEAST	0.2691	0.282993	0.315469	0.38199	0.537151	0.779126	0.865153	0.855389	0.845199	0.843521
TEVLHNGQTK	2	sp|Q06839|YP097_YEAST	-0.054409	-0.0727525	-0.0782948	-0.0706657	-0.0520266	-0.031287	-0.00440427	0.0272033	0.0562567	0.0812143
NDTVEQDLELR	2	sp|P50111|ZDS1_YEAST	0.0500182	0.0319979	0.016611	0.0190564	0.0290274	0.045875	0.0844029	0.146732	0.236248	0.32804
YGVSITDAC[+57.021464]IGWETTEDVLRK	3	sp|P32449|AROG_YEAST	0.57994	0.550278	0.547477	0.580573	0.621994	0.528996	0.411842	0.385679	0.364277	0.329771
WQIFVWNSGYDYK	2	sp|P36091|DCW1_YEAST	-0.00115511	-0.00689533	-0.0129772	0.002462	0.0178369	0.0300008	0.0384951	0.0524235	0.0848181	0.124109
NMGNTC[+57.021464]YLNATLQALYR	2	sp|P43593|UBP6_YEAST	0.815913	0.838367	0.835366	0.897652	0.931675	0.940854	0.94946	0.94053	0.896272	0.808071
MGLTEEMK	2	sp|Q07844|RIX7_YEAST	0.0353907	0.0411954	0.0417871	0.0586296	0.0865839	0.128402	0.215197	0.438093	0.592968	0.698512
FVVLTDGSK	2	sp|P47008|SFH5_YEAST	0.775561	0.78655	0.786378	0.811923	0.841846	0.887442	0.921156	0.871443	0.777393	0.677
HSGAFQAVLPGLK	3	sp|Q03496|TR732_YEAST	-0.0442887	-0.0343572	-0.0114149	0.020177	0.0516172	0.0755451	0.103778	0.130057	0.155768	0.181307
NRPTLQVGDLVYAR	3	sp|Q08285|RRP40_YEAST	-0.0568826	-0.0610715	-0.0576	-0.043088	-0.0320175	-0.0228082	-0.0126656	-0.000908933	0.0116469	0.0242734
YMTTEGR	2	sp|P46984|GON7_YEAST	0.466992	0.488421	0.507839	0.537942	0.576465	0.625524	0.691608	0.818167	0.891202	0.938939
QKLDLISFFTC[+57.021464]GPDEVR	3	sp|P38219|OLA1_YEAST	0.819906	0.809562	0.833107	0.910446	0.94847	0.969016	0.980059	0.967494	0.9227	0.850673
DSGSSKPAFSFGAKPDEK	3	sp|P14907|NSP1_YEAST	0.215526	0.200068	0.213149	0.299564	0.544038	0.788477	0.929927	0.951443	0.938485	0.917357
NYVMQYIQENK	2	sp|P13188|SYQ_YEAST	0.909662	0.900447	0.902575	0.910357	0.931781	0.96807	0.979243	0.884058	0.812382	0.756506
NGEMPFPITVADGR	2	sp|P39105|PLB1_YEAST	0.84389	0.84427	0.854163	0.890012	0.909	0.91712	0.899905	0.860097	0.775848	0.658382
LPMSLLEEK	2	sp|P53742|NOG2_YEAST	0.510177	0.539694	0.553855	0.598129	0.647733	0.707744	0.734735	0.755585	0.74756	0.719034
LALSVNQLLDC[+57.021464]ANHGSEQVLR	3	sp|Q12198|METW_YEAST	0.00154559	0.0101734	0.0218902	0.0339256	0.0817168	0.170894	0.264613	0.322894	0.378702	0.439396
SPNNILGIPSQSGSIPLPQSR	3	sp|Q08831|VTS1_YEAST	0.425312	0.422034	0.430302	0.45027	0.472669	0.490024	0.507865	0.525982	0.542881	0.558146
TLEIDGKR	2	sp|P38555|YPT31_YEAST	0.689021	0.689425	0.695989	0.699911	0.708962	0.717324	0.742908	0.728328	0.707598	0.661351
AYFQPFGTIVYVK	2	sp|Q00539|NAM8_YEAST	0.105261	0.0988946	0.100002	0.115103	0.136539	0.169971	0.226904	0.314683	0.365914	0.409427
HLEDYASEGLR	2	sp|P39524|ATC3_YEAST	0.436896	0.425218	0.422061	0.425259	0.431906	0.425924	0.465978	0.471876	0.536116	0.593099
KDPNNLSNQLETLTGSIR	3	sp|P33308|MED9_YEAST	0.0183746	0.0152479	0.0236645	0.0468635	0.076285	0.114524	0.170653	0.247727	0.340442	0.43114
DIHLNQLAILWER	3	sp|P19812|UBR1_YEAST	0.556453	0.525645	0.541941	0.631852	0.682982	0.735782	0.779437	0.805535	0.801606	0.773953
AVVISDER	2	sp|P36775|LONM_YEAST	0.694972	0.701233	0.717391	0.764184	0.841468	0.921828	0.968585	0.923435	0.873903	0.827048
RFDEVER	2	sp|P37296|STV1_YEAST	0.294	0.39629	0.516501	0.608634	0.700949	0.772555	0.822126	0.809674	0.808375	0.798664
QLYDYLC[+57.021464]EK	2	sp|Q12460|NOP56_YEAST	0.575412	0.59321	0.618397	0.600731	0.622	0.69119	0.779772	0.791901	0.727785	0.66154
TALAEVQAR	2	sp|P39926|SSO2_YEAST;sp|P32867|SSO1_YEAST	0.938774	0.945305	0.93916	0.963185	0.974319	0.988551	0.981783	0.971073	0.95349	0.932213
AAALVYPGSETFIVWGHVGLDEVSPIGK	3	sp|P07285|TRPD_YEAST	0.0717779	0.108591	0.163418	0.233174	0.558791	0.768681	0.88735	0.871883	0.839326	0.799726
FILNALSR	2	sp|P08964|MYO1_YEAST	0.974693	0.979541	0.978175	0.989856	0.994104	0.992265	0.991429	0.986635	0.97746	0.959304
AINYQILK	2	sp|Q12136|SAS10_YEAST	0.390616	0.395446	0.400469	0.406524	0.420293	0.447516	0.521346	0.686179	0.772426	0.80463
IGLGNIC[+57.021464]IVC[+57.021464]NYQGR	2	sp|P38344|REI1_YEAST	0.882529	0.852908	0.839891	0.891498	0.910859	0.920232	0.922249	0.923319	0.919554	0.896992
GYTNYNNGSNYTQK	2	sp|P39935|IF4F1_YEAST	0.730016	0.75201	0.776142	0.806775	0.829924	0.860101	0.860594	0.75225	0.60636	0.465899
LPALQPTR	2	sp|P42939|MVB12_YEAST	-0.15065	-0.15065	-0.15065	-0.15065	-0.150648	-0.150644	-0.150638	-0.150632	-0.150628	-0.150624
LLIQSDSQTGEPQLHC[+57.021464]EFLPPNIEK	3	sp|P27515|URK1_YEAST	0.0194068	0.0428484	0.0756652	0.119298	0.193936	0.217274	0.226412	0.231566	0.23804	0.245183
VSPSMC[+57.021464]GVIVK	2	sp|P32259|MED16_YEAST	0.508448	0.466248	0.493899	0.448233	0.375145	0.22737	0.216846	0.188193	0.244031	0.316474
TLGLGQNDNSLER	2	sp|Q07505|DLHH_YEAST	0.902482	0.894436	0.893825	0.928112	0.9395	0.94746	0.93674	0.926767	0.871374	0.775087
LNVSMKPQK	2	sp|Q03195|RLI1_YEAST	0.621978	0.649239	0.694686	0.729195	0.783862	0.843857	0.909118	0.918303	0.873202	0.823496
IADISLAAFGR	2	sp|P39954|SAHH_YEAST	0.903562	0.897864	0.9034	0.946587	0.963409	0.983655	0.968799	0.973154	0.949809	0.91755
SEIFGPSFPFR	2	sp|Q07655|WHI4_YEAST	0.718243	0.762863	0.808857	0.871157	0.924295	0.951961	0.981292	0.988677	0.989618	0.976827
SSSLSLEDIR	2	sp|Q12012|YO289_YEAST	0.580473	0.567903	0.563998	0.584682	0.625303	0.676586	0.730616	0.74841	0.730334	0.705672
KSETLDPQER	2	sp|P06102|NOT3_YEAST	0.0762199	0.0672848	0.0666597	0.0743523	0.0947149	0.132809	0.169106	0.201202	0.223426	0.244261
LSNTGSSINSK	2	sp|P50108|MNN10_YEAST	-0.0749719	-0.0884741	-0.101707	-0.0960457	-0.0852534	-0.0779366	-0.0629748	-0.0399679	-0.00558638	0.0303514
GTHTC[+57.021464]QTIDIEEDVPR	3	sp|P40069|IMB4_YEAST	0.152733	0.139292	0.153776	0.199277	0.237482	0.278792	0.32544	0.368992	0.406407	0.440111
TSDFDESVINSNR	2	sp|Q06169|PEX30_YEAST	-0.0131387	-0.0544563	-0.0622903	-0.0344149	-0.00546539	0.0245504	0.0722236	0.141735	0.25154	0.380543
FIQDC[+57.021464]PSADK	2	sp|P28321|MGLL_YEAST	0.16437	0.174138	0.174098	0.196245	0.22539	0.248972	0.238472	0.152099	0.115315	0.105983
C[+57.021464]LTPEEQNLEALAK	2	sp|P39011|BEM4_YEAST	0.680153	0.647731	0.656324	0.641765	0.64354	0.696523	0.812627	0.928015	0.937711	0.924247
IFSSIIDR	2	sp|P46970|NMD5_YEAST	-0.18455	-0.174235	-0.167173	-0.152678	-0.128818	-0.0972586	-0.0508778	0.0282417	0.106301	0.178122
EGSLYGIEDYTVLK	2	sp|P38067|UGA2_YEAST	0.109102	0.0979517	0.0996469	0.106967	0.11317	0.123977	0.153568	0.227202	0.314407	0.403643
LKPEGNLLYDTVR	3	sp|Q12080|NOP53_YEAST	0.906816	0.903018	0.91676	0.946153	0.97348	0.992053	0.993744	0.975214	0.931862	0.867835
SILSNLANTK	2	sp|P32770|NRP1_YEAST	0.0773197	0.0679684	0.0659263	0.0639917	0.0652262	0.0619539	0.0730279	0.077684	0.0889652	0.100636
ENGSDANKDDNAVPAWK	3	sp|P53112|PEX14_YEAST	0.110037	0.120728	0.122804	0.124901	0.152342	0.177907	0.19889	0.209514	0.218892	0.227044
ISSAAILGLGIAFAGSK	2	sp|P38764|RPN1_YEAST	0.614941	0.594677	0.594665	0.658605	0.699436	0.724083	0.729033	0.639968	0.534005	0.413238
NAIDDIYEIR	2	sp|P53847|DSL1_YEAST	0.692784	0.701586	0.697668	0.714517	0.730373	0.759281	0.781911	0.812511	0.810929	0.774833
VLSLYLDMGEK	2	sp|Q12019|MDN1_YEAST	-0.00299358	-0.00458247	-0.0119127	-0.00541465	-0.00213727	-0.00394469	-0.00723739	-0.0150911	0.0239735	0.0781687
DLKPNNLLFSPDGQIK	3	sp|P06242|KIN28_YEAST	-0.00871026	0.00724191	0.0359701	0.0922085	0.147018	0.207894	0.268747	0.312161	0.349168	0.387067
SLVTDLGAANFFTPDHLDK	3	sp|P47143|ADK_YEAST	0.0680225	0.117405	0.178647	0.324073	0.508881	0.565783	0.592072	0.573674	0.546555	0.515721
NSGYVSTAFGFLQK	2	sp|P32916|SRPR_YEAST	0.332308	0.296862	0.294614	0.343904	0.393163	0.436409	0.451356	0.422267	0.409023	0.407325
DLKPENFLIDAK	3	sp|P22204|DBF2_YEAST	0.06292	0.0816267	0.12023	0.180828	0.267302	0.354569	0.44256	0.511515	0.564965	0.604319
SKVEFIPQSGNR	3	sp|P53852|SYC_YEAST	0.40217	0.390845	0.423855	0.556153	0.681529	0.802333	0.866161	0.895844	0.91528	0.927147
QIQSFNFQK	2	sp|P53622|COPA_YEAST	0.869611	0.864045	0.867727	0.842725	0.829372	0.823568	0.790505	0.599542	0.397263	0.211148
SSLPTWSDFFDNK	2	sp|P38796|PPME1_YEAST	0.344982	0.356489	0.356894	0.364595	0.364124	0.34205	0.319393	0.239261	0.197102	0.176558
LHDALKDEK	2	sp|P33322|CBF5_YEAST	0.519728	0.552747	0.616978	0.714928	0.794315	0.851428	0.905451	0.950915	0.955736	0.928035
THASHIINAQEDYK	3	sp|P21827|RCC1_YEAST	0.158841	0.22384	0.30263	0.49889	0.662273	0.736901	0.75984	0.74643	0.718602	0.680627
NGVTNSPLFQTIEK	2	sp|P38737|ECM29_YEAST	0.00982928	-0.00703525	-0.00439026	0.00153875	0.0136869	0.0346971	0.0748955	0.128928	0.170626	0.203023
MGTTGVQSSVASDLDELISR	3	sp|P00931|TRP_YEAST	0.44097	0.440333	0.46026	0.497082	0.49379	0.479869	0.459763	0.439183	0.419428	0.403564
DDQLEYLEEKR	3	sp|P02829|HSP82_YEAST;sp|P15108|HSC82_YEAST	-0.0609794	-0.0568588	-0.0487277	0.083535	0.344025	0.68688	0.810018	0.809644	0.789233	0.753435
VNTPAIDDYGNLITVER	2	sp|P48361|ASK10_YEAST	0.521542	0.51242	0.531829	0.634955	0.70168	0.741946	0.750083	0.735507	0.744856	0.744206
DITLFIQSLLR	2	sp|P47117|ARP3_YEAST	0.114331	0.0627532	0.0282242	0.0266768	0.0363443	0.0508281	0.0875456	0.139263	0.221395	0.313807
LNSLQIETNK	2	sp|P40856|SA185_YEAST	-0.254875	-0.254813	-0.25052	-0.241923	-0.233014	-0.228191	-0.175927	-0.0616623	0.034037	0.105211
NGSEVEMITLNNIR	2	sp|P26755|RFA3_YEAST	0.775818	0.740718	0.722246	0.795593	0.836309	0.862805	0.872793	0.891634	0.891641	0.86713
TLIQNPQNPDFAEK	2	sp|P53552|THO2_YEAST	0.540831	0.539151	0.576275	0.647904	0.71863	0.787732	0.842098	0.832913	0.815656	0.793974
VEMLEGK	2	sp|P32347|DCUP_YEAST	-0.191765	-0.187271	-0.18608	-0.188424	-0.190608	-0.165047	-0.0786092	0.044951	0.126093	0.204974
EVYVLPGETALAFYK	2	sp|P19516|COX11_YEAST	0.653144	0.651415	0.666809	0.704921	0.724243	0.730526	0.725021	0.594942	0.542387	0.525552
NDLEQYR	2	sp|P32563|VPH1_YEAST	0.881165	0.880113	0.886797	0.92292	0.950248	0.971311	0.982305	0.973144	0.944391	0.893438
AIVLLFPINEDR	2	sp|P35127|UBL1_YEAST	0.709184	0.706345	0.701461	0.707301	0.720072	0.739633	0.753884	0.764548	0.751386	0.723715
EYLSDFHPSILGLTGTFDEVK	3	sp|P23833|SCO1_YEAST	0.218152	0.250455	0.279587	0.306383	0.397868	0.505829	0.604201	0.678625	0.722612	0.735634
QLVDVYTTLPYDFILEK	3	sp|P38636|ATX1_YEAST	0.226652	0.227534	0.244635	0.284003	0.32551	0.378405	0.456574	0.5144	0.544147	0.553407
IHNTQFAAAEPQMASLR	3	sp|P48415|SEC16_YEAST	0.472992	0.467927	0.507899	0.638312	0.787435	0.896658	0.951583	0.949809	0.929305	0.890352
IAYQLATSVK	2	sp|Q06538|CSC1_YEAST	-0.0518641	-0.0771759	-0.0865903	-0.103584	-0.111153	-0.126823	-0.0917716	-0.0132634	0.100881	0.229635
ASPGFFELLR	2	sp|Q08280|BSC6_YEAST	0.410925	0.385659	0.405204	0.447537	0.478995	0.469536	0.490788	0.493495	0.528857	0.57134
DSLGDYLR	2	sp|P53141|MLC1_YEAST	0.915489	0.91609	0.920858	0.932668	0.948896	0.96932	0.985794	0.989607	0.97269	0.936559
LLFQELMAMNITPR	2	sp|P08518|RPB2_YEAST	0.182846	0.200599	0.243159	0.53018	0.673046	0.738217	0.762327	0.798708	0.824467	0.85043
SPAFPSSC[+57.021464]LHHPR	2	sp|Q6B0W0|YPR39_YEAST	0.442698	0.445799	0.454789	0.49133	0.5272	0.55167	0.560973	0.558177	0.539243	0.500291
NIDIDLGPAK	2	sp|P40466|FKH1_YEAST	0.113067	0.11109	0.109332	0.103046	0.0962926	0.0831546	0.0801378	0.0426181	0.0504625	0.0716885
HLWSYSANFWPADVK	3	sp|P32657|CHD1_YEAST	0.0313474	0.0371486	0.0516484	0.0821899	0.129858	0.191333	0.276346	0.357546	0.429157	0.487687
VQVTTLSSIHEGK	3	sp|P40053|AIM9_YEAST	0.154023	0.192802	0.24574	0.569761	0.821121	0.907815	0.938952	0.944169	0.929359	0.905502
WTDIANTYC[+57.021464]EK	2	sp|P47118|YAE1_YEAST	0.305306	0.326837	0.319401	0.352865	0.370797	0.359707	0.267717	0.0497517	-0.0426174	-0.0877581
HGEELAMVDPLTLGPK	3	sp|P23503|NAR1_YEAST	-0.00670682	-0.00118657	0.00954487	0.0256757	0.0390086	0.0535178	0.0691554	0.0826252	0.0935807	0.102912
SLLDGSGNSNR	2	sp|P40051|ICP55_YEAST	0.418651	0.411201	0.431577	0.450534	0.463952	0.435936	0.469458	0.434832	0.463916	0.489576
LISNLSSTPMETLLSGLSADKPFTR	3	sp|P32500|NDC1_YEAST	-0.0204312	-0.0121947	0.0113299	0.0854345	0.393474	0.734272	0.879808	0.851272	0.809506	0.766418
TFEVINPSTEEEIC[+57.021464]HIYEGR	3	sp|P46367|ALDH4_YEAST	0.189518	0.24777	0.325245	0.436401	0.629321	0.788454	0.841085	0.815811	0.786952	0.773482
GPIPIEEEFPLNSK	2	sp|P22147|XRN1_YEAST	0.398435	0.466145	0.545918	0.647052	0.775261	0.917022	0.928272	0.830244	0.749913	0.685126
DILSVDYTDIMK	2	sp|P0CX69|YM14A_YEAST;sp|P47098|YJ11B_YEAST;sp|Q12485|YG12A_YEAST;sp|Q12490|YB11B_YEAST;sp|P0CX72|YL12A_YEAST;sp|Q12441|YD12A_YEAST;sp|Q07793|YD13B_YEAST;sp|Q12266|YB11A_YEAST;sp|Q03964|YD17A_YEAST;sp|Q6Q5H1|YP14A_YEAST;sp|Q12269|YG12B_YEAST;sp|Q04706|YM11A_YEAST;sp|Q12088|YL11B_YEAST;sp|O13535|YH11B_YEAST;sp|P0C2I8|YL14A_YEAST;sp|Q12085|YG11A_YEAST;sp|P0C2I9|YP12B_YEAST;sp|Q12414|YP11B_YEAST;sp|…	-0.15395	-0.15395	-0.15395	-0.153949	-0.153949	-0.153948	-0.153951	-0.153953	-0.153955	-0.153956
FPEQYHPTVFENYVTDC[+57.021464]R	3	sp|P06781|RHO2_YEAST	0.107701	0.0962015	0.111727	0.196407	0.320213	0.423741	0.496251	0.53333	0.557157	0.577834
FMYLYEEK	2	sp|P03874|CBP2_YEAST	-0.0697891	-0.0606122	-0.0583216	-0.051875	-0.0469862	-0.0415459	-0.0183317	0.052401	0.138409	0.224899
ISLDHESFLGNTLSEISK	2	sp|Q12676|FOLD_YEAST	-0.091926	-0.0169362	0.0289553	0.0400269	0.0987552	0.25359	0.385271	0.539921	0.599171	0.637687
C[+57.021464]DELITLFNK	2	sp|P04051|RPC1_YEAST	0.128251	0.108582	0.115388	0.162183	0.249571	0.369069	0.485877	0.605397	0.644445	0.657641
IIALYSNGR	2	sp|P50101|UBP15_YEAST	0.375509	0.378333	0.376322	0.382738	0.386955	0.396047	0.405396	0.417723	0.439304	0.46494
EIGVVLDESVK	2	sp|P40453|UBP7_YEAST	-0.0775569	-0.0878299	-0.0973655	-0.0964931	-0.0906914	-0.0824217	-0.0511145	0.0287654	0.12899	0.23858
IENYQYDLWGDSTETNDHVMHLR	3	sp|Q04660|ERB1_YEAST	0.074915	0.0955534	0.124249	0.170788	0.309675	0.452689	0.490154	0.483355	0.480096	0.480709
DANLEDQLPLVIVC[+57.021464]DR	2	sp|P22137|CLH_YEAST	0.930081	0.897923	0.881044	0.946033	0.982237	0.994133	0.992959	0.976993	0.928782	0.839422
DEVYTVDWSVDGK	2	sp|P25382|NLE1_YEAST	-0.017958	-0.00161791	0.0550268	0.127081	0.217864	0.324109	0.402544	0.471373	0.504805	0.528072
HNANQAVVQEANR	3	sp|P40553|DOT5_YEAST	0.231379	0.226317	0.230256	0.266737	0.291967	0.332017	0.373645	0.418912	0.458243	0.48458
YDQC[+57.021464]VSNVSNFLR	2	sp|P05453|ERF3_YEAST	0.903006	0.896559	0.886003	0.942318	0.971283	0.985167	0.983093	0.983193	0.960737	0.919109
GETNSEISIIDATLKEELLR	3	sp|Q05636|RRP45_YEAST	0.0216716	0.0257358	0.034697	0.0604251	0.118753	0.245961	0.400363	0.463544	0.506281	0.541231
YLSTGSTSNFTK	2	sp|P53868|ALG9_YEAST	0.90788	0.915481	0.90808	0.925483	0.940114	0.950474	0.950307	0.877685	0.730354	0.528114
HSVTYDNVILPQESMEVSPR	3	sp|P25628|ARE1_YEAST	0.277137	0.278697	0.302639	0.366933	0.429813	0.472927	0.494354	0.497146	0.496033	0.496496
DNSTADELTTNDK	2	sp|P35178|RRP1_YEAST	0.0996946	0.062358	0.0442432	0.0679404	0.0843224	0.0912597	0.107651	0.122286	0.167809	0.217665
QNVAPIESELTALK	2	sp|Q02455|MLP1_YEAST	0.770602	0.757189	0.762645	0.797504	0.833638	0.873519	0.920011	0.881231	0.769942	0.664338
FINIESLLENEK	2	sp|Q12527|ATG11_YEAST	-0.314841	-0.332802	-0.343041	-0.322566	-0.313814	-0.324289	-0.331492	-0.273055	-0.196028	-0.123645
EDIVLAYHDR	3	sp|P38972|PUR4_YEAST	0.00823508	0.0370499	0.0981299	0.383454	0.605301	0.871664	0.95617	0.977675	0.978415	0.970261
QLNILEALTR	2	sp|P33760|PEX6_YEAST	0.223791	0.203718	0.20696	0.23367	0.259009	0.262535	0.27884	0.277457	0.29199	0.304579
FLISEEDYLLLQK	2	sp|Q06604|BSP1_YEAST	0.463824	0.495791	0.564298	0.581798	0.605663	0.655156	0.706106	0.716426	0.720848	0.723915
NNINVGVGDDSGNVSAVSIDDGPHFR	3	sp|Q07442|BDF2_YEAST	-0.00185589	0.0235596	0.0640147	0.167985	0.355338	0.385086	0.377528	0.370419	0.372376	0.382967
ISSIVIFNK	2	sp|P31539|HS104_YEAST	0.583588	0.56642	0.548965	0.600417	0.680567	0.812765	0.876575	0.79545	0.714327	0.647916
HELSSLADVYINDAFGTAHR	3	sp|P00560|PGK_YEAST	0.386111	0.572026	0.725297	0.86903	0.95153	0.978622	0.97666	0.949925	0.898182	0.818225
LEILSNQLIALNLR	2	sp|P52918|MSN5_YEAST	-0.0982947	-0.089506	0.0152202	0.196391	0.359259	0.472716	0.607281	0.676605	0.770986	0.830634
KGEILVIPIR	2	sp|Q08023|FMP25_YEAST	0.133764	0.132934	0.12139	0.147705	0.192138	0.249818	0.293283	0.339973	0.39032	0.436426
KVISEILTR	2	sp|P23248|RS3A2_YEAST	0.825933	0.814727	0.772706	0.824252	0.801432	0.848341	0.80178	0.783768	0.715	0.644952
GPVPENLKPLMEEK	3	sp|P25039|EFGM_YEAST	0.0472469	0.0672947	0.0998192	0.134236	0.20881	0.399737	0.620907	0.696484	0.714846	0.723484
FAGGDFTTTC[+57.021464]EGYIPQTGR	3	sp|P38708|YHI0_YEAST	0.896575	0.898178	0.911928	0.935926	0.951321	0.95751	0.961682	0.963667	0.96432	0.962198
LVDEYIK	2	sp|P35178|RRP1_YEAST	0.0949987	0.095713	0.101225	0.109963	0.144621	0.234071	0.429535	0.794099	0.923962	0.957249
NALLISHLHDLK	2	sp|P32458|CDC11_YEAST	0.10169	0.101689	0.131546	0.200259	0.269953	0.322721	0.380395	0.433148	0.467813	0.494103
IIEEAPVTIAK	2	sp|Q00955|ACAC_YEAST	0.884802	0.898274	0.889947	0.921888	0.949548	0.980546	0.965459	0.802422	0.63914	0.48456
LKQDYDPILMFGGVLSVPSSLR	3	sp|P38784|VMA22_YEAST	0.151461	0.15042	0.164478	0.19705	0.220942	0.245355	0.279961	0.32585	0.382923	0.444636
DLSLLGSHVR	2	sp|P17255|VATA_YEAST	0.85924	0.86849	0.8794	0.919906	0.952081	0.979384	0.976865	0.985275	0.97488	0.956972
VLPLEEFENLNESLSNPSYNYLK	3	sp|Q00402|NUM1_YEAST	0.845058	0.879156	0.905211	0.933962	0.955991	0.96483	0.954782	0.921648	0.875652	0.826334
NSGQAILYETVK	2	sp|Q12028|AP1G1_YEAST	0.753876	0.731534	0.738748	0.767852	0.793201	0.826229	0.874917	0.860088	0.807073	0.739913
YLSETFLNK	2	sp|P53331|REXO1_YEAST	0.439676	0.450664	0.452533	0.470321	0.495977	0.53108	0.6089	0.707403	0.704291	0.676945
FDILC[+57.021464]VVR	2	sp|P29469|MCM2_YEAST	0.885177	0.889583	0.883133	0.91435	0.942337	0.96564	0.976563	0.98758	0.992032	0.986494
SGGNWAMTALGLGNSLGGSTK	2	sp|Q02776|TIM50_YEAST	0.912574	0.909087	0.91362	0.916921	0.91053	0.914015	0.898077	0.729992	0.629695	0.511781
NIQHLLYGK	2	sp|P23724|PSB6_YEAST	0.134613	0.148247	0.154122	0.18477	0.24121	0.320933	0.376306	0.364357	0.343078	0.332244
MKETAEAYLGKPVK	2	sp|P0CS90|HSP77_YEAST	0.257359	0.233596	0.246058	0.268737	0.313171	0.367891	0.434072	0.484804	0.513651	0.532319
AHSVTIKPSEK	2	sp|P38758|TDA3_YEAST	0.354718	0.331057	0.335899	0.343575	0.368378	0.408459	0.487813	0.553238	0.583917	0.602976
FSSIVSNDIDMNFR	2	sp|P43585|VTC2_YEAST	0.393006	0.364622	0.350946	0.360605	0.371161	0.390131	0.421821	0.463591	0.512133	0.545553
TEFHFYELEIENLLDKFPEC[+57.021464]HK	3	sp|Q99321|DDP1_YEAST	0.196281	0.263411	0.331267	0.402622	0.542715	0.633199	0.697825	0.727541	0.735485	0.728244
ITAVLPPQQTHFEDR	3	sp|P40079|LCP5_YEAST	0.0441169	0.0469928	0.0525978	0.0583889	0.0686431	0.0878028	0.133818	0.208615	0.329089	0.453759
TIILC[+57.021464]SPGFYAK	2	sp|P33309|DOM34_YEAST	0.641177	0.646649	0.693408	0.736258	0.789071	0.844613	0.929024	0.931006	0.921421	0.903447
DTPFILFLNK	2	sp|P08539|GPA1_YEAST	-0.139427	-0.139428	-0.139431	-0.13941	-0.139364	-0.139183	-0.138975	-0.138705	-0.138833	-0.138915
EYGEYKK	2	sp|P22515|UBA1_YEAST	0.767307	0.769213	0.792084	0.819665	0.845367	0.869419	0.901991	0.935066	0.925475	0.888285
KYSDEELR	2	sp|P41807|VATH_YEAST	0.46726	0.472198	0.468028	0.531593	0.570345	0.612633	0.618921	0.626136	0.62036	0.604728
SGHWENYADDMFK	3	sp|P07236|SYTM_YEAST	-0.0278829	-0.0246928	-0.0130763	0.0117241	0.0452822	0.100065	0.178574	0.245981	0.297896	0.337906
YQGFGSTPAKPPQER	3	sp|P35197|GCS1_YEAST	0.00612053	0.0090784	0.0163722	0.0487995	0.14138	0.345021	0.474701	0.51251	0.545725	0.582192
FDYDESPLR	2	sp|P42826|XKS1_YEAST	0.53307	0.541278	0.540485	0.559959	0.56094	0.54072	0.509157	0.436629	0.393812	0.343786
LVGDVFSSVANR	2	sp|P49017|COQ5_YEAST	0.916328	0.925459	0.906732	0.940391	0.95964	0.980277	0.972905	0.972181	0.945538	0.896251
VTTYGESHC[+57.021464]K	2	sp|P28777|AROC_YEAST	0.848834	0.829344	0.807989	0.815866	0.8349	0.862313	0.882048	0.874035	0.814729	0.709416
FDGDLNEYGIPR	2	sp|P34216|EDE1_YEAST	0.716507	0.741801	0.759029	0.846676	0.894575	0.921382	0.915641	0.915407	0.886472	0.844065
WDAQLSR	2	sp|P40368|NUP82_YEAST	0.0563643	0.0163603	0.00350509	-0.011808	-0.0186527	-0.0171111	0.00663873	0.0790428	0.140281	0.206211
LNETFNPEIQALPPLR	2	sp|P25360|PHO87_YEAST	-0.0250866	-0.0356635	-0.0384353	-0.0378797	-0.0293929	-0.0142424	0.00664979	0.0440334	0.102206	0.176755
WNLLADDFK	2	sp|P36112|MIC60_YEAST	0.411195	0.414474	0.419516	0.460834	0.536378	0.64484	0.794964	0.89406	0.905583	0.893243
IAVGKPGISK	2	sp|Q99207|NOP14_YEAST	-0.0605716	-0.0743171	-0.0694155	-0.0746559	-0.065413	-0.0682144	-0.030043	0.00942466	0.0628117	0.12071
SDELKEPQPLDFGDVR	3	sp|P53962|YND5_YEAST	0.243824	0.244869	0.304201	0.457791	0.629038	0.742322	0.805743	0.814362	0.802882	0.787077
QEAFTILESEK	2	sp|P32319|VPS10_YEAST	0.469859	0.450457	0.438462	0.44907	0.457068	0.46623	0.458592	0.40617	0.370448	0.349229
EQFLDEYTK	2	sp|P47068|BBC1_YEAST	0.552444	0.554374	0.553014	0.554056	0.56433	0.584019	0.616763	0.629494	0.613408	0.595654
QDILPTILEQVIQC[+57.021464]R	2	sp|P34110|VPS35_YEAST	-0.00303191	-0.0288234	-0.0289826	-0.0208908	-0.0121284	-0.00228439	0.0341462	0.0667909	0.138123	0.207343
NDFSNVLTSK	2	sp|Q04693|RSE1_YEAST	0.262261	0.258452	0.256107	0.256643	0.262706	0.272706	0.312133	0.326493	0.333758	0.341959
LITEETDPLHIIK	3	sp|Q06063|DUS4_YEAST	0.0208502	0.0227536	0.0273044	0.062857	0.155666	0.28938	0.301471	0.34177	0.378189	0.415733
LINGVILDKDFSHPQMPK	3	sp|P40413|TCPE_YEAST	0.0718513	0.0908385	0.101151	0.109727	0.224953	0.465956	0.62995	0.638079	0.627525	0.607914
TASGNIIPSSTGAAK	3	sp|P00359|G3P3_YEAST;sp|P00360|G3P1_YEAST;sp|P00358|G3P2_YEAST	0.580759	0.57242	0.584532	0.615715	0.644779	0.678585	0.713661	0.722709	0.711569	0.687187
VVGNIILNGIK	2	sp|P38297|FZO1_YEAST	0.107259	0.0980996	0.0846804	0.101359	0.112377	0.121965	0.124592	0.114906	0.141492	0.180263
LSEGSDVDVDELIK	2	sp|Q03081|MET31_YEAST	0.168223	0.127769	0.153352	0.178354	0.195626	0.222851	0.319474	0.468318	0.604964	0.692493
VAEDGELVVLAEEDNK	2	sp|P36046|MIA40_YEAST	0.391452	0.3539	0.353469	0.416064	0.472165	0.551902	0.630509	0.733414	0.77418	0.77566
DDFLSDLDQENNGK	2	sp|Q12494|KCS1_YEAST	0.321447	0.273332	0.278512	0.303791	0.321785	0.345154	0.386034	0.423674	0.428633	0.417153
SNSYDGFR	2	sp|Q02866|MUK1_YEAST	-0.130352	-0.127312	-0.12098	-0.10929	-0.0841814	-0.0423313	0.0243356	0.114037	0.194247	0.268185
SALDHDVTLDVDELNIPNEISR	3	sp|P53437|RRN9_YEAST	0.865012	0.860576	0.894895	0.930057	0.943595	0.942871	0.927497	0.907323	0.874547	0.831539
IAVMTSGGDSPGMNAAVR	2	sp|P16861|PFKA1_YEAST	0.83069	0.835466	0.862582	0.897842	0.913384	0.937371	0.924846	0.88835	0.816944	0.732272
LKDC[+57.021464]QWEFENDVEK	3	sp|Q10740|LKHA4_YEAST	0.279074	0.266755	0.275338	0.33167	0.366325	0.416407	0.479001	0.540593	0.596527	0.639523
LDTQLITLLPSSLK	2	sp|P53628|SNF12_YEAST	0.625077	0.565517	0.551844	0.676687	0.727622	0.739935	0.702332	0.570634	0.502457	0.454198
LVSNAASVNLK	2	sp|P46676|SUM1_YEAST	0.394534	0.389245	0.386797	0.38422	0.383075	0.378806	0.405854	0.437336	0.471577	0.492134
VLQEAGYNVSSYGTGSAVR	2	sp|P53538|SSU72_YEAST	0.822105	0.817335	0.819724	0.854523	0.873168	0.881266	0.881894	0.870233	0.840786	0.77092
LATTLSTSENR	2	sp|Q04183|TR120_YEAST	0.324689	0.306939	0.299641	0.317801	0.33463	0.346113	0.367476	0.391591	0.427759	0.470841
AFYDSLK	2	sp|Q12198|METW_YEAST	-0.103678	-0.0978763	-0.0914865	-0.0781349	-0.0467483	0.0258465	0.179665	0.508009	0.702891	0.813718
VVEYDVAK	2	sp|P01123|YPT1_YEAST	0.522549	0.530832	0.535259	0.552989	0.586622	0.658271	0.800721	0.891936	0.864549	0.828914
TPESLFALEDMR	2	sp|P36006|MYO3_YEAST	0.786161	0.76058	0.740333	0.814195	0.880972	0.933572	0.960066	0.945675	0.86558	0.780248
IFYNLDGIETETDVGNEIEANQEKDK	3	sp|Q12063|UPPS_YEAST	0.197579	0.237537	0.257178	0.295295	0.514451	0.585165	0.576194	0.572892	0.572051	0.572556
LAAVAVNYAK	2	sp|P05373|HEM2_YEAST	0.913609	0.906792	0.905707	0.917224	0.933142	0.956848	0.955998	0.842895	0.752251	0.678276
KEEIYPLYNVSSLR	3	sp|Q03774|TRM82_YEAST	0.754742	0.753482	0.769024	0.819467	0.859145	0.893351	0.90994	0.907678	0.892555	0.862802
VVLEHENK	2	sp|Q12532|RQC2_YEAST	0.626406	0.60313	0.596433	0.580866	0.571971	0.558144	0.580717	0.574265	0.605129	0.625011
FVVWVFR	2	sp|Q06678|RM35_YEAST	0.942542	0.949178	0.953163	0.973713	0.988283	0.994201	0.992585	0.973146	0.933958	0.875635
NMEDYVTWVDNSK	2	sp|P32899|IMP3_YEAST	0.185938	0.165176	0.167641	0.183016	0.208122	0.255798	0.283676	0.297002	0.29856	0.304165
GEAVSDGFLSSLFGR	2	sp|P53867|ATG4_YEAST	0.597653	0.583847	0.650061	0.760518	0.828175	0.870574	0.914075	0.930399	0.900905	0.832913
VGESQDSYDK	2	sp|P27616|PUR7_YEAST	0.904753	0.91949	0.912417	0.936677	0.953339	0.965471	0.983529	0.979883	0.884859	0.706591
HFHIEDSPR	2	sp|P32614|FRDS_YEAST	0.602681	0.63057	0.64449	0.677295	0.691036	0.714403	0.698004	0.641684	0.592483	0.534902
NVVPASASVIAEDAEYVLFNVHLFK	3	sp|P31412|VATC_YEAST	0.284525	0.345258	0.408308	0.535748	0.858205	0.902701	0.904214	0.895711	0.885248	0.87549
QLEVSSGIK	2	sp|P09950|HEM1_YEAST	0.164397	0.159385	0.166581	0.15521	0.164647	0.198948	0.264898	0.400371	0.477003	0.541983
VNSLNAPYQALSYDEQK	2	sp|P53723|YN8B_YEAST	0.856232	0.858374	0.871414	0.908785	0.9448	0.991337	0.99093	0.780841	0.611572	0.47692
GDLVLDVGC[+57.021464]GVGGPAR	2	sp|P25087|ERG6_YEAST	0.832317	0.82362	0.835036	0.911977	0.951605	0.96607	0.960524	0.961178	0.938356	0.904764
TKEDPELTR	2	sp|Q05498|FCF1_YEAST	0.16814	0.159293	0.156672	0.158763	0.183932	0.228148	0.275482	0.311752	0.342298	0.373948
ADEENC[+57.021464]AIVLEAIAEHAK	3	sp|Q04170|YD391_YEAST	-0.139099	-0.13211	-0.112546	0.0134354	0.329526	0.417803	0.404331	0.365957	0.318596	0.27268
ALGAEIIR	2	sp|P32582|CBS_YEAST	0.956335	0.963597	0.96534	0.978987	0.98702	0.993441	0.997365	0.993752	0.977763	0.942763
VLPGWDQDITK	2	sp|P80210|PURA_YEAST	0.530909	0.569123	0.58372	0.650697	0.770449	0.943609	0.968909	0.896971	0.77353	0.612371
NASNELELSAK	2	sp|P15625|SYFA_YEAST	0.858472	0.863509	0.860235	0.880189	0.905885	0.944167	0.947303	0.806416	0.647987	0.515468
AISGTYMSLIK	2	sp|P10614|CP51_YEAST	0.774345	0.771515	0.780504	0.772898	0.771579	0.772544	0.816766	0.857095	0.848998	0.792695
LGGLELTDETNESFSR	2	sp|Q07878|VPS13_YEAST	0.26547	0.230869	0.214713	0.262345	0.305212	0.338053	0.363472	0.385348	0.40374	0.415306
NTTNLVLSNK	2	sp|P53959|COG6_YEAST	-0.157039	-0.138008	-0.138921	-0.171104	-0.196327	-0.225955	-0.234106	-0.22231	-0.208605	-0.196897
SKEELFYENSQLTEEISALK	3	sp|Q07457|BRE1_YEAST	0.254518	0.256863	0.280053	0.305374	0.356037	0.433524	0.545623	0.641488	0.713886	0.761396
VIGIVLDTLK	2	sp|P33311|MDL2_YEAST	-0.0539553	-0.0640322	-0.0648873	-0.0750488	-0.0798403	-0.0856873	-0.0672641	-0.0194545	0.0741285	0.199209
NAGDMINR	2	sp|P38077|ATPG_YEAST	0.715472	0.70949	0.71661	0.755623	0.810199	0.881543	0.909838	0.888564	0.805739	0.704006
TVDNYEAR	2	sp|P32495|NHP2_YEAST	0.902169	0.915417	0.913374	0.94022	0.962526	0.981736	0.99103	0.977786	0.931691	0.844973
IFTVLPFYPK	2	sp|Q03280|TOM1_YEAST	0.548984	0.541786	0.531374	0.528822	0.572097	0.69088	0.858668	0.945866	0.908544	0.853105
LEFETEFENEAEGPVK	2	sp|Q02336|ADA2_YEAST	0.278701	0.232882	0.217105	0.20953	0.206515	0.198092	0.185731	0.151683	0.150202	0.158772
ALGFSPASK	2	sp|P32873|BEM3_YEAST	-0.177182	-0.177182	-0.177182	-0.177183	-0.177183	-0.177184	-0.177184	-0.177187	-0.177188	-0.177188
EDTDALNVTSEDQSGIYFTHVK	3	sp|Q06839|YP097_YEAST	-0.003448	0.0026886	0.020694	0.0917239	0.289381	0.3814	0.369155	0.336291	0.305023	0.276264
GC[+57.021464]HLLTHDDVIGSR	3	sp|P40032|TPA1_YEAST	0.22324	0.237099	0.255331	0.382369	0.567076	0.75606	0.896191	0.916409	0.912463	0.877475
FLTEFQSHDAEFDYLK	2	sp|Q00362|2ABA_YEAST	0.390489	0.347678	0.37822	0.498936	0.655431	0.813583	0.892036	0.89772	0.876355	0.856633
TNSHLPAGK	2	sp|P07149|FAS1_YEAST	0.453904	0.460555	0.506995	0.574499	0.672564	0.788422	0.833716	0.870814	0.87915	0.88463
VAAWWDYGYQIGGMADR	2	sp|P39007|STT3_YEAST	0.723138	0.672305	0.665486	0.749066	0.81111	0.869799	0.905408	0.936585	0.911095	0.839734
LLLLTLENSER	2	sp|P36126|SPO14_YEAST	-0.0351081	-0.0559324	-0.0563146	-0.0379401	-0.0168169	0.00237627	0.0403288	0.0783502	0.132991	0.187921
AQFETLTAPLVKR	3	sp|P0CS90|HSP77_YEAST	-0.0246138	-0.0260034	-0.0250517	-0.012562	0.0320403	0.0974286	0.145946	0.216253	0.298705	0.382636
AKFESTMAGK	2	sp|P39101|CAJ1_YEAST	0.228962	0.233092	0.23662	0.242585	0.257597	0.277921	0.343961	0.476104	0.618021	0.703368
MIDFLVDNIGAYR	2	sp|P40516|EFM4_YEAST	0.863677	0.839084	0.838369	0.918115	0.964808	0.989502	0.980086	0.933321	0.839002	0.728494
LYTYQIAR	2	sp|P21965|MCK1_YEAST	0.229745	0.237436	0.238655	0.254779	0.27353	0.295948	0.332032	0.389003	0.471307	0.56331
LC[+57.021464]DEIATIQSK	2	sp|P02407|RS17A_YEAST;sp|P14127|RS17B_YEAST	0.842815	0.843053	0.840004	0.862382	0.894434	0.944057	0.986507	0.910013	0.772879	0.632605
YIQELVNTIR	2	sp|Q02831|YP077_YEAST	0.00429202	-0.0360548	-0.0613434	-0.0707713	-0.0755131	-0.0827047	-0.0451652	-0.00162958	0.0919889	0.196291
HNEIVTFFHELGHGIHDLVGQNK	3	sp|P25375|PRTD_YEAST	0.192332	0.16556	0.140107	0.142016	0.18623	0.20857	0.205236	0.197534	0.190975	0.188996
LVVLDNVIVR	2	sp|Q99257|MEX67_YEAST	0.776854	0.781693	0.764985	0.800405	0.823939	0.881012	0.844503	0.85182	0.796125	0.737168
MLLLENK	2	sp|Q03496|TR732_YEAST	-0.0752099	-0.0838553	-0.0871675	-0.101075	-0.108463	-0.0849929	-0.0212725	0.103354	0.172839	0.243822
IESQSVLINNLEK	2	sp|P39723|SPC72_YEAST	0.277089	0.252252	0.317102	0.344154	0.367224	0.383457	0.490615	0.598453	0.689967	0.749265
GTSVYLVDKR	2	sp|Q08162|RRP44_YEAST	-0.0490993	-0.0726569	-0.098275	-0.120679	-0.115695	-0.0970147	-0.0572263	0.000827122	0.0711826	0.138524
AAAPTVVFLDELDSIAK	2	sp|P25694|CDC48_YEAST	0.886076	0.867748	0.84576	0.930031	0.971896	0.976861	0.950451	0.70616	0.431789	0.177436
EEIAPLVPSANR	2	sp|P39936|IF4F2_YEAST	0.698188	0.705299	0.71758	0.742023	0.775779	0.798621	0.85058	0.880558	0.916359	0.93782
DLDVILVAPK	2	sp|P06168|ILV5_YEAST	0.815381	0.787003	0.769649	0.78821	0.839023	0.915575	0.985332	0.911518	0.828491	0.769396
STDGSDYAMFPTNIK	2	sp|Q12421|ATG31_YEAST	0.0149871	-0.0201669	-0.0229415	0.00253232	0.026238	0.0451745	0.0609165	0.0907279	0.13124	0.186469
QGDPYIFGR	2	sp|P36150|SUMT_YEAST	-0.0849276	-0.0887258	-0.0966726	-0.101432	-0.099704	-0.0935294	-0.0709988	-0.0487066	-0.0090257	0.0400896
KLDDLENTK	2	sp|P32908|SMC1_YEAST	-0.137316	-0.136608	-0.130251	-0.107952	-0.090581	-0.0667143	-0.0522683	-0.0190478	-0.00039839	0.0184775
STLDSLTK	2	sp|P32523|PRP19_YEAST	0.0213435	0.0208463	0.0285106	0.0345844	0.0667164	0.134911	0.276013	0.51365	0.633692	0.711089
QLTNVQEQNK	2	sp|P34237|CASP_YEAST	0.156144	0.13379	0.127473	0.119969	0.127949	0.13389	0.202136	0.322966	0.428059	0.481496
GDKFEVMLQGIK	2	sp|P54885|PROA_YEAST	0.0318298	0.0803342	0.115514	0.113192	0.100008	0.0871672	0.0654303	0.0164307	-0.0379422	-0.0813382
VGYLAASQSFYK	2	sp|Q08951|AP3D_YEAST	-0.106914	-0.106914	-0.106915	-0.106914	-0.106914	-0.106914	-0.106914	-0.106914	-0.106914	-0.106914
DSLDNEDVQLNLAHC[+57.021464]YLEMR	3	sp|P89105|CTR9_YEAST	-0.0140215	-0.00761008	0.00627632	0.0374657	0.158117	0.338958	0.433073	0.462456	0.499098	0.528931
VNFIDVDNLIAK	2	sp|P17558|RTPT_YEAST	0.636221	0.636502	0.647756	0.678754	0.716684	0.754998	0.78313	0.736434	0.697489	0.671907
TIVGAGTLAIPYSFK	2	sp|P40501|AVT7_YEAST	0.802264	0.828152	0.873943	0.894079	0.930137	0.973377	0.984048	0.981386	0.974232	0.958156
IDNNMSAFYPSINANR	2	sp|P39109|YCFI_YEAST	0.715464	0.70363	0.698677	0.745761	0.777234	0.796314	0.804143	0.810423	0.801285	0.770569
APIFLLGPVR	2	sp|P53943|AQR1_YEAST	0.519087	0.546004	0.555099	0.69233	0.799242	0.875613	0.894333	0.921293	0.933977	0.944832
MC[+57.021464]ELAC[+57.021464]ER	2	sp|Q06178|NMA1_YEAST;sp|P53204|NMA2_YEAST	0.423612	0.439096	0.437322	0.474851	0.515795	0.562458	0.614962	0.676331	0.750738	0.816587
SIFGSLFSK	2	sp|Q03016|GIP3_YEAST	0.902246	0.90059	0.908303	0.916679	0.933688	0.972916	0.967875	0.799656	0.702533	0.604282
SSALTASGNTDELSGNNDESSTFGISALR	3	sp|P38328|ARPC1_YEAST	0.470307	0.556345	0.661279	0.769087	0.818152	0.829482	0.825322	0.818876	0.818772	0.820358
NVLDNQETQNITDVNINIDTTK	3	sp|P08018|PBS2_YEAST	0.0747175	0.104586	0.184582	0.282483	0.363883	0.426776	0.489031	0.530941	0.558647	0.575664
YPIYTGDGWVK	2	sp|Q03790|NUP53_YEAST	0.418202	0.408201	0.415075	0.429647	0.447443	0.449788	0.526297	0.623219	0.710983	0.774146
TSEDSIGDYLNGHIK	3	sp|P38218|POA1_YEAST	0.0815225	0.104313	0.132327	0.234289	0.328262	0.373215	0.3875	0.456929	0.518896	0.57649
QELYDAIEFDENEDKGPVLQVPR	3	sp|Q07878|VPS13_YEAST	0.0315197	0.0423608	0.0573804	0.0887729	0.19813	0.352437	0.40472	0.430563	0.466643	0.519871
KVTLELGGK	2	sp|P46367|ALDH4_YEAST;sp|P40047|ALDH5_YEAST	0.0740606	0.0685332	0.0622323	0.0863913	0.0952483	0.0944917	0.0820607	0.033754	0.028363	0.0260174
GVEPVTEDEK	2	sp|P17064|FCY2_YEAST	0.211442	0.209058	0.210337	0.211474	0.213716	0.212141	0.229492	0.227224	0.243986	0.2659
MTHC[+57.021464]SFEWEDYELNDAIEEAK	3	sp|P53049|YOR1_YEAST	0.438317	0.40243	0.412629	0.409125	0.426522	0.475408	0.510003	0.518629	0.507747	0.493305
EWEVAEIEDPFDSDEKK	3	sp|Q03640|TCB3_YEAST	-0.0491364	-0.0379036	-0.011598	0.149995	0.597906	0.888439	0.909679	0.876744	0.815041	0.718426
NC[+57.021464]FIYC[+57.021464]SNLPFSTAR	2	sp|P25555|GBP2_YEAST	0.764472	0.754213	0.790588	0.897202	0.945472	0.959169	0.947502	0.922497	0.863489	0.804402
NMLTEHTELLNIFNR	3	sp|P39676|FHP_YEAST	0.165485	0.204468	0.245237	0.333455	0.528092	0.828405	0.97554	0.974443	0.949492	0.900333
VSPEELPLVITMPATNGKPDMAILER	3	sp|Q12406|ARP7_YEAST	0.09887	0.108582	0.133785	0.192553	0.437689	0.750227	0.820685	0.757765	0.677773	0.596514
WC[+57.021464]LEQSQLR	2	sp|P32862|RGT1_YEAST	-0.0176595	-0.0189098	-0.0248664	-0.00935945	0.0152469	0.0434439	0.0889493	0.142214	0.245435	0.369676
VENSWGK	2	sp|Q01532|BLH1_YEAST	-0.168516	-0.164723	-0.161842	-0.155623	-0.139656	-0.0945985	0.0115308	0.161187	0.236157	0.304379
LEKPYSISFFR	3	sp|P19812|UBR1_YEAST	0.511081	0.520217	0.538553	0.581269	0.622789	0.665246	0.719536	0.777962	0.827997	0.865626
YTESLLSSLVK	2	sp|Q02197|NAA35_YEAST	0.148527	0.128039	0.114162	0.108934	0.106662	0.0910015	0.125399	0.174623	0.278322	0.379128
EIESLQNEISK	2	sp|P32618|YEF3_YEAST	0.374202	0.351884	0.346747	0.378867	0.40233	0.411932	0.437767	0.441087	0.43193	0.411205
SAILQYSGLETDAPLFR	2	sp|Q12415|TFC7_YEAST	0.713121	0.64723	0.647076	0.767658	0.839444	0.887218	0.88502	0.801876	0.714615	0.633627
DATPIEDVFSFNYPEGIEGPDIK	3	sp|P39935|IF4F1_YEAST	0.636534	0.660488	0.729648	0.849429	0.941589	0.963118	0.916923	0.832032	0.738865	0.655938
GVQELMAK	2	sp|P32614|FRDS_YEAST	-0.091999	-0.0877186	-0.0831447	-0.0667959	-0.0234168	0.0798563	0.234915	0.383911	0.468624	0.532923
NIQLSDLSSSPLSK	2	sp|Q05867|YL283_YEAST	0.0352361	-0.00853048	-0.00157867	0.0077557	0.0135024	0.0196555	0.0546788	0.0955794	0.124801	0.150565
LWEPLLDVLVQTK	2	sp|P38260|FES1_YEAST	0.154204	0.141772	0.127833	0.112498	0.0947664	0.0730781	0.0615466	0.0323637	0.0398052	0.0580711
SIEQDDDDVDDIDGK	2	sp|Q07897|CMS1_YEAST	0.376404	0.407142	0.448705	0.499208	0.505091	0.481568	0.481223	0.470492	0.470318	0.46997
EDLPTAFNGIK	2	sp|Q03466|EBS1_YEAST	0.228743	0.252448	0.289065	0.330017	0.375785	0.416481	0.492097	0.584391	0.649302	0.693741
IHDDESALQK	2	sp|P53169|YBP2_YEAST	0.596411	0.564637	0.573484	0.569546	0.583738	0.610843	0.685239	0.788307	0.832631	0.840231
FNLNWSDEGHAHEDC[+57.021464]AK	3	sp|P47044|YJF5_YEAST	0.0319155	0.0594228	0.0916439	0.128057	0.219852	0.364214	0.490034	0.55473	0.606347	0.651899
VTFQPGDR	2	sp|P27692|SPT5_YEAST	0.802255	0.809384	0.812935	0.829984	0.848452	0.87239	0.895545	0.914198	0.924162	0.917675
ATTVDIWK	2	sp|P33892|GCN1_YEAST	0.449908	0.448813	0.466586	0.52468	0.649005	0.832191	0.962361	0.92442	0.852299	0.791008
ITTLDETVGVTMSHTGMSMR	3	sp|P41896|T2FB_YEAST	-0.0333089	-0.0281821	-0.0190938	0.0165735	0.146313	0.292556	0.396342	0.454979	0.515145	0.575373
GAESISEDMK	2	sp|P43597|YFI6_YEAST	-0.0334189	-0.0450748	-0.0518841	-0.041291	-0.0207161	0.0103328	0.0605834	0.14031	0.208827	0.270632
VVMFYLDLK	2	sp|P04802|SYDC_YEAST	0.730306	0.733781	0.732942	0.756706	0.789061	0.842302	0.889633	0.824253	0.728798	0.647168
TLAPVYEELGELYAK	2	sp|Q99316|MPD2_YEAST	0.476529	0.524263	0.634874	0.756979	0.864112	0.922459	0.94515	0.875645	0.804759	0.739147
YYSISSSSLSEK	2	sp|P16603|NCPR_YEAST	0.871993	0.887975	0.891106	0.910548	0.9225	0.928175	0.911073	0.806988	0.66662	0.502521
LAPNTSLTEFSLLLK	2	sp|P37297|STT4_YEAST	0.479254	0.429321	0.425534	0.440058	0.439647	0.436838	0.474577	0.52869	0.583285	0.591691
QTLDEVK	2	sp|P40825|SYA_YEAST	0.670588	0.671298	0.703776	0.742922	0.81068	0.900351	0.962089	0.991242	0.982761	0.965117
DFYHSLR	2	sp|P04051|RPC1_YEAST	-0.167888	-0.178046	-0.179975	-0.167336	-0.141602	-0.105692	-0.0509921	0.040024	0.151237	0.261173
AGSQYGELIK	2	sp|P15700|KCY_YEAST	0.888106	0.903771	0.90526	0.932992	0.943286	0.948148	0.946628	0.903401	0.818792	0.689845
LNDVSLYFLTR	2	sp|P21373|UTR1_YEAST	0.861952	0.850836	0.854004	0.890637	0.908253	0.915698	0.927128	0.938459	0.950759	0.950252
IINSSEIQSAIRPAGQATQK	3	sp|P10664|RL4A_YEAST;sp|P49626|RL4B_YEAST	0.452277	0.458203	0.463266	0.464363	0.506123	0.614284	0.87977	0.915162	0.825875	0.745887
LEEIDSDSK	2	sp|P49017|COQ5_YEAST	0.261254	0.253145	0.249943	0.249991	0.258704	0.272419	0.316178	0.354781	0.380761	0.401807
EETYYQESAGVADLITTC[+57.021464]AGGR	3	sp|Q00055|GPD1_YEAST	0.759159	0.735581	0.749451	0.782357	0.800605	0.816695	0.835987	0.854454	0.871658	0.885039
KPEGSIPEK	2	sp|P25037|UBP1_YEAST	0.12961	0.169437	0.219203	0.230399	0.243758	0.257996	0.281943	0.309146	0.316877	0.325533
LTWLADTK	2	sp|P46655|SYEC_YEAST	0.535882	0.542014	0.549044	0.60892	0.724078	0.877653	0.989148	0.945779	0.888725	0.838709
DTEGNELDPEVVK	2	sp|P33775|PMT1_YEAST	0.638544	0.654912	0.711825	0.784827	0.862806	0.918211	0.924663	0.902002	0.891093	0.877063
TC[+57.021464]AELGLSIIC[+57.021464]YSPLGR	2	sp|Q06494|PLR1_YEAST	0.547799	0.541361	0.537266	0.568269	0.569985	0.557664	0.548482	0.510488	0.443324	0.350325
QVFPLTQEFQR	2	sp|P12753|RAD50_YEAST	0.0186009	0.0117704	0.00372003	0.0111515	0.0243827	0.0405909	0.068586	0.101714	0.163767	0.239469
NQAAMNPSNTVFDAK	2	sp|P10591|HSP71_YEAST	0.875115	0.861996	0.886901	0.934426	0.970704	0.986922	0.948622	0.794361	0.675221	0.584965
ENWSTNYVR	2	sp|P06103|EIF3B_YEAST	0.977065	0.97693	0.97051	0.972456	0.976169	0.97981	0.98795	0.993734	0.990757	0.971351
GEFHGVDTPTDK	2	sp|P53301|CRH1_YEAST	0.134283	0.132347	0.153701	0.213365	0.286688	0.364339	0.459336	0.54425	0.591382	0.614967
KWENLIDEK	2	sp|Q01163|RT23_YEAST	-0.105126	-0.110498	-0.109767	-0.136566	-0.152247	-0.149505	-0.118296	-0.0615553	-0.035489	-0.0199393
ADDHASVQINVAK	3	sp|Q3E754|RS21B_YEAST;sp|P0C0V8|RS21A_YEAST	0.31543	0.342469	0.397149	0.510801	0.654675	0.797692	0.910791	0.944027	0.9464	0.936221
FGIQLLNK	2	sp|Q03690|CLU_YEAST	0.363712	0.367229	0.37602	0.421259	0.498171	0.615247	0.735755	0.773839	0.754704	0.742353
DLTEEEYQR	2	sp|P38149|DUG2_YEAST	0.111576	0.0829253	0.0945153	0.0646144	0.0492272	0.0138751	0.0636241	0.111456	0.212698	0.32179
LSTEDEEIHSAR	2	sp|P17106|CBF1_YEAST	0.608128	0.597513	0.579668	0.671238	0.745135	0.784089	0.793998	0.784929	0.790973	0.793035
WIPLYTMISFR	2	sp|P38169|KMO_YEAST	0.847445	0.862723	0.874161	0.907836	0.925281	0.913506	0.901833	0.876253	0.86288	0.821853
C[+57.021464]YSLFLTDEEIR	2	sp|P53241|VHT1_YEAST	0.579147	0.562555	0.544465	0.553412	0.559802	0.575011	0.592306	0.61608	0.634381	0.636929
GPLDC[+57.021464]FTFLETIDR	2	sp|P38153|AP3M_YEAST	0.525846	0.487376	0.491338	0.631494	0.736875	0.804957	0.855319	0.876686	0.837603	0.77889
ILEVEFDGKK	2	sp|P17255|VATA_YEAST	0.902187	0.910983	0.904768	0.9239	0.942747	0.966811	0.958884	0.889626	0.740161	0.56735
NSIVEALIDIVSFVPQSK	2	sp|P32074|COPG_YEAST	0.885599	0.881015	0.892414	0.912095	0.936214	0.956354	0.959015	0.950932	0.948862	0.943897
DNLTAGIIVAGYDDK	2	sp|P38624|PSB1_YEAST	0.500434	0.528126	0.602676	0.649676	0.707028	0.768506	0.780383	0.72056	0.677679	0.636718
LLAIENLWK	2	sp|P52488|UBA2_YEAST	0.648371	0.637455	0.639291	0.62474	0.620431	0.624525	0.678452	0.74366	0.732587	0.699497
DEFDFDPTSETNER	2	sp|P39104|PIK1_YEAST	0.838641	0.796007	0.779258	0.829874	0.866847	0.90156	0.91112	0.929108	0.925888	0.915077
C[+57.021464]GSGAIDLLHK	2	sp|P38998|LYS1_YEAST	0.204585	0.174229	0.14945	0.155774	0.201755	0.261463	0.343322	0.418545	0.442059	0.453598
YSHTHQLNPDFIK	2	sp|P07342|ILVB_YEAST	0.508775	0.561745	0.579353	0.617349	0.649137	0.65753	0.622634	0.507578	0.420146	0.341337
EEQQNNQATAGEHDASITR	3	sp|P12688|YPK1_YEAST	-0.0601614	-0.0577373	-0.0510982	-0.0391856	0.000470938	0.054995	0.103262	0.116675	0.12749	0.133941
NPDVSGC[+57.021464]LVQYPATDGSILPPDSMK	3	sp|P49095|GCSP_YEAST	0.10038	0.0574037	0.0389871	0.0628119	0.133241	0.195459	0.247612	0.272407	0.29095	0.305892
LSPIVSIQWNPR	2	sp|Q12038|SRO7_YEAST	0.304879	0.291325	0.286363	0.383115	0.443677	0.478538	0.489877	0.508942	0.525531	0.543779
VDMPVIFGLLTC[+57.021464]MTEEQALAR	3	sp|P50861|RIB4_YEAST	0.110011	0.165995	0.197405	0.234398	0.259995	0.268687	0.274338	0.274444	0.269314	0.260698
ETHHISGEC[+57.021464]VATAER	2	sp|P04076|ARLY_YEAST	0.656315	0.60718	0.581986	0.63226	0.685511	0.729229	0.755726	0.782356	0.820254	0.850008
LQLTSSTTAPPNSPVTSK	2	sp|P34110|VPS35_YEAST	0.946177	0.946656	0.959331	0.966414	0.962453	0.951966	0.942486	0.895958	0.855442	0.802282
RLPTESVPEPK	2	sp|P0CX23|RL20A_YEAST;sp|P0CX24|RL20B_YEAST	0.986482	0.983898	0.980593	0.982036	0.980602	0.979532	0.960665	0.90748	0.842167	0.770622
YADQIVSMC[+57.021464]EIMQK	2	sp|P39104|PIK1_YEAST	0.283159	0.274869	0.277459	0.313339	0.357706	0.414809	0.478172	0.545739	0.552031	0.552847
DGFQFDITYNK	2	sp|P53008|CWH41_YEAST	-0.0134766	-0.0488573	-0.0666011	-0.0386437	-0.00472019	0.0391253	0.0978731	0.184967	0.225246	0.25958
YFSVYGPVLIPK	2	sp|P23201|SPA2_YEAST	0.467412	0.386241	0.366241	0.334153	0.351301	0.460927	0.637366	0.797863	0.842304	0.870141
NQDLEQQLEDSEAK	2	sp|P40414|TPM2_YEAST	0.832175	0.814311	0.830252	0.877302	0.926742	0.977261	0.963047	0.843271	0.751092	0.673177
YVLSFSEDQIR	2	sp|P42838|LEM3_YEAST	0.94931	0.95505	0.956272	0.972002	0.984262	0.984434	0.983159	0.954723	0.892078	0.789337
VVNTLLTELDGLNDR	2	sp|Q07844|RIX7_YEAST	0.843115	0.830268	0.82322	0.871239	0.905384	0.9394	0.946884	0.865524	0.754124	0.640747
DTSATSGIVPTLQNIVATVTLGC[+57.021464]R	3	sp|P13393|TBP_YEAST	0.159585	0.184559	0.248159	0.365438	0.464938	0.520041	0.566899	0.606748	0.648987	0.689004
VSGMFLGEVLR	2	sp|P17709|HXKG_YEAST	-0.157213	-0.157213	-0.157213	-0.157212	-0.157212	-0.157211	-0.157211	-0.157211	-0.157211	-0.157212
AAAQDGYVPQR	2	sp|P27692|SPT5_YEAST	0.772463	0.777691	0.757316	0.839711	0.904107	0.94463	0.938731	0.943948	0.922473	0.891713
ETQLLPIGGLQEDKTEAK	3	sp|P38821|DNPEP_YEAST	0.477385	0.480791	0.486482	0.511238	0.567003	0.645714	0.767219	0.757343	0.602844	0.454267
VTHC[+57.021464]GVHINAGPEIGVASTK	3	sp|P14742|GFA1_YEAST	0.252049	0.310499	0.365669	0.433995	0.561848	0.661907	0.702363	0.670093	0.610173	0.547963
QLFSSLIQFAPNADVK	2	sp|P16603|NCPR_YEAST	0.812085	0.808008	0.825157	0.867108	0.917641	0.974111	0.973896	0.924498	0.889529	0.847899
NSAAGLENTLFQLK	2	sp|P69771|DID2_YEAST	0.636503	0.636888	0.695411	0.762208	0.822159	0.889887	0.942642	0.893083	0.847503	0.810223
QDSILIIYPR	2	sp|Q05123|ARP9_YEAST	0.140073	0.148954	0.149008	0.188797	0.224072	0.259495	0.29047	0.337172	0.389677	0.449186
SHAITNNITM	2	sp|P10356|YEY2_YEAST	0.665313	0.711554	0.764637	0.852901	0.864622	0.841862	0.766233	0.646427	0.509383	0.396439
FLNDVAWNK	2	sp|P39744|NOC2_YEAST	0.533931	0.506736	0.501947	0.48675	0.485839	0.509259	0.569532	0.604803	0.547921	0.491584
HTWVYAR	2	sp|P39986|ATC6_YEAST	0.738431	0.759163	0.76989	0.804629	0.846868	0.88778	0.930378	0.970064	0.966266	0.927743
QSYITALQK	2	sp|P38339|RGD1_YEAST	0.0679009	0.0638876	0.0703434	0.0617683	0.0695224	0.0904284	0.131553	0.234097	0.298356	0.364096
HGHLGFLPR	2	sp|P14126|RL3_YEAST	0.894204	0.871378	0.861912	0.909809	0.935665	0.980606	0.981729	0.975372	0.95745	0.931568
QVQELVYMMETATTVAPQGVEK	3	sp|P53844|PDR17_YEAST	0.0958593	0.0861244	0.0889714	0.109608	0.129	0.135351	0.129188	0.119546	0.112556	0.107168
FLSSFLTLAITHK	3	sp|P39904|VPS52_YEAST	0.148923	0.144576	0.131077	0.186988	0.220047	0.22243	0.21529	0.216671	0.214752	0.214988
QTNVQGGEAGGITQQIGATYFPIDAIK	3	sp|P39730|IF2P_YEAST	0.730999	0.727153	0.773371	0.840406	0.906927	0.933697	0.914021	0.874386	0.835552	0.80296
LDDIQTVIEASLENVPHIEK	3	sp|P04821|CDC25_YEAST	0.0886019	0.152492	0.300881	0.596304	0.776703	0.800964	0.809892	0.787959	0.747366	0.690041
VDPTEISNVNAPVFR	2	sp|P26755|RFA3_YEAST	0.853587	0.788672	0.740142	0.876723	0.95597	0.985631	0.987473	0.988541	0.967674	0.916935
ILIQSEHTTPYLEWR	3	sp|Q06010|STE23_YEAST	0.179101	0.208661	0.233014	0.269241	0.419672	0.751163	0.930479	0.919778	0.888328	0.836086
DQYEQDHEDATMENLSLNDR	3	sp|P06101|CDC37_YEAST	0.762675	0.732685	0.782155	0.874711	0.929246	0.960228	0.968515	0.945312	0.898581	0.844769
IDDSGVSIGKR	2	sp|P38088|SYG_YEAST	0.0598093	0.0255407	0.00556588	-0.00700666	0.00141003	0.00516271	0.0478363	0.0824138	0.18299	0.293737
QFSDSHGEIAYLMADISSVNQSEIK	3	sp|P40510|SER33_YEAST	0.268948	0.25232	0.265698	0.300161	0.367459	0.429331	0.5152	0.539285	0.523869	0.483787
MYNYGHIISPR	3	sp|P38071|ETR1_YEAST	-0.0510872	-0.0384517	-0.0162821	0.131666	0.356722	0.808791	0.894347	0.895155	0.888571	0.87299
GFDQSLAQSLDTITSK	2	sp|P32454|APE2_YEAST	0.923187	0.911251	0.909852	0.9493	0.972269	0.987666	0.963107	0.727639	0.549247	0.402829
NWWYDYVK	2	sp|P31688|TPS2_YEAST	0.113663	0.13341	0.144983	0.185037	0.242777	0.330081	0.468671	0.680419	0.767202	0.793096
NPEETAAAFTDDGWFR	2	sp|P47912|LCF4_YEAST	0.722034	0.684841	0.676595	0.76722	0.848505	0.922577	0.928365	0.819073	0.691026	0.578185
SEPFC[+57.021464]TPYENSR	2	sp|P36081|YKH7_YEAST	0.91765	0.912957	0.914347	0.968247	0.98736	0.993449	0.995241	0.995068	0.988711	0.968375
GNPESQEFDVVR	2	sp|P53848|FOL1_YEAST	0.763162	0.771727	0.770878	0.849352	0.896152	0.925875	0.921538	0.908987	0.85072	0.74369
GVLPVTTSSKPQR	3	sp|Q07551|KAR_YEAST	-0.0427544	-0.0422706	-0.0410502	-0.0361954	-0.0237072	0.0167792	0.0574926	0.0922546	0.117627	0.140833
LIADHLVGR	2	sp|P16862|PFKA2_YEAST	0.628629	0.613135	0.606307	0.625654	0.659229	0.757813	0.811386	0.93414	0.960703	0.959853
FHIFASTSHK	2	sp|P47912|LCF4_YEAST;sp|P39002|LCF3_YEAST	0.965344	0.968423	0.971664	0.974473	0.972405	0.960489	0.915439	0.827212	0.748295	0.696825
FAPAHLGLK	2	sp|P53011|SEH1_YEAST	0.297257	0.318848	0.328629	0.351719	0.37712	0.391458	0.426629	0.423386	0.462189	0.494928
TWITEDDFEQIK	2	sp|P52911|EXG2_YEAST	0.648754	0.635234	0.619354	0.62107	0.618488	0.603496	0.558998	0.47359	0.449414	0.444477
SSSQLDQLNSC[+57.021464]SSVTDPSKR	3	sp|P11792|SCH9_YEAST	0.0883412	0.0963979	0.103234	0.128291	0.315451	0.522342	0.571211	0.591943	0.610115	0.626649
VIGIDGGNAK	2	sp|P38113|ADH5_YEAST	0.393888	0.397117	0.395209	0.404444	0.405667	0.396363	0.39355	0.345358	0.343235	0.343275
VGIVGLGGIGSMGTLISK	3	sp|Q04894|ADH6_YEAST	0.522243	0.554294	0.577042	0.631132	0.681801	0.707443	0.706424	0.673444	0.641788	0.622149
IIFLTSISSSLK	2	sp|P43636|ALG2_YEAST	0.622862	0.604913	0.614688	0.589863	0.571781	0.551139	0.607302	0.632402	0.65695	0.655106
LAGVQGSGWAFIVK	2	sp|P00447|SODM_YEAST	0.525154	0.489871	0.530754	0.654721	0.789042	0.921931	0.985704	0.927303	0.853817	0.793092
HLSETADETLENNIVSVLTAGVNSVAIK	3	sp|P43588|RPN11_YEAST	0.333947	0.35443	0.392171	0.442074	0.506318	0.57257	0.649028	0.665729	0.644931	0.613781
SSASSYALAAALMILC[+57.021464]NSVASK	3	sp|P39011|BEM4_YEAST	0.216051	0.206275	0.211742	0.241017	0.273315	0.313493	0.365895	0.42208	0.468513	0.502556
INISIDYKPSR	3	sp|P12688|YPK1_YEAST	-0.0150876	0.0116915	0.0368713	0.202912	0.40868	0.679788	0.730616	0.703195	0.678446	0.655533
FVC[+57.021464]VGHNMGVLDFILLHPVANTGTEQK	3	sp|P35184|SQT1_YEAST	0.453761	0.52706	0.642472	0.777807	0.837429	0.820918	0.750602	0.714013	0.677988	0.635457
GVYAGAVGHWSYDGK	3	sp|P00899|TRPE_YEAST	0.0182352	0.031598	0.0536664	0.119297	0.247506	0.48912	0.68956	0.797759	0.830269	0.846616
EMAALIASK	2	sp|P32565|RPN2_YEAST	0.179075	0.174321	0.181719	0.187697	0.215229	0.272554	0.339964	0.421673	0.458439	0.492706
SKLESMGSLILNK	2	sp|P38710|INM1_YEAST	0.234917	0.215223	0.211365	0.213486	0.251878	0.307538	0.371504	0.419638	0.445501	0.469521
FDSQYMVK	2	sp|P15424|MS116_YEAST	0.784738	0.773544	0.779603	0.756756	0.738	0.745402	0.789177	0.796477	0.670945	0.543393
GVDIDGESDEGVKDIR	3	sp|P47079|TCPQ_YEAST	0.0549807	0.0765191	0.110404	0.166328	0.301236	0.476344	0.567329	0.594101	0.611093	0.628039
LWAWMQEHWDEIAK	3	sp|P37898|AAP1_YEAST	0.212524	0.212834	0.222893	0.246559	0.332548	0.590685	0.811535	0.860985	0.86579	0.859658
AGSQAVTFAIK	2	sp|P53107|YRB30_YEAST	0.0626254	0.019406	-0.00266324	-0.00887323	0.00270206	0.0254518	0.0800585	0.206897	0.317719	0.41411
QLLC[+57.021464]LAR	2	sp|P39109|YCFI_YEAST;sp|P14772|BPT1_YEAST;sp|P0CE69|YK104_YEAST	0.651887	0.649409	0.64686	0.660968	0.680392	0.706121	0.73385	0.775604	0.806136	0.824066
YLDYEYIVDLK	2	sp|P47057|SNX4_YEAST	0.560696	0.544802	0.542714	0.549239	0.580844	0.66194	0.828107	0.85324	0.820369	0.77512
ILNQSNQNSESHER	3	sp|P32578|SIP1_YEAST	-0.0468258	-0.0446527	-0.042167	-0.0414458	-0.0301961	0.0322314	0.125696	0.190201	0.244029	0.295339
LPDGTLDPDFPLQTVGK	2	sp|P32264|PROB_YEAST	0.81141	0.792016	0.773841	0.818998	0.866436	0.870552	0.846078	0.694532	0.578048	0.475244
IWAEEVIR	2	sp|Q02959|HOS3_YEAST	-0.103701	-0.103701	-0.1037	-0.1037	-0.1037	-0.1037	-0.1037	-0.1037	-0.1037	-0.103699
ESITFLATK	2	sp|P40469|MET18_YEAST	0.141531	0.132836	0.133676	0.140308	0.158829	0.192527	0.221792	0.303885	0.343821	0.382933
ILPSVSLTETR	2	sp|Q02932|KA120_YEAST	0.389872	0.399351	0.393515	0.421128	0.455477	0.478844	0.48144	0.476774	0.479245	0.483405
ESEINGDLK	2	sp|Q05022|RRP5_YEAST	0.531426	0.535136	0.551193	0.585193	0.647206	0.737808	0.822632	0.931269	0.951624	0.94365
DGDLSLEK	2	sp|Q12451|OSH2_YEAST	0.161766	0.16667	0.178916	0.201065	0.249124	0.327853	0.412318	0.537566	0.597686	0.637731
IITNYGIDSFTLR	2	sp|Q08548|ALE1_YEAST	0.358695	0.326527	0.306102	0.328237	0.352905	0.390773	0.44451	0.504909	0.564536	0.607801
HGVAAITTTK	2	sp|P32449|AROG_YEAST	0.611959	0.638704	0.683398	0.734101	0.810493	0.915381	0.968442	0.82138	0.717383	0.646419
MVGELDIK	2	sp|P53064|RTF1_YEAST	0.513922	0.522945	0.542113	0.580007	0.646541	0.750581	0.87844	0.933126	0.855431	0.763915
HAEYAINAFF	2	sp|Q06522|YP147_YEAST	0.318079	0.348903	0.380292	0.502774	0.517698	0.636887	0.591905	0.490785	0.44971	0.396562
SALDDLDKNDSTQIGIIANQVALPSK	3	sp|P36070|RRN3_YEAST	0.0841664	0.0926741	0.0987597	0.104795	0.136317	0.1782	0.229344	0.278161	0.328629	0.381877
NNQGELLLK	2	sp|P39002|LCF3_YEAST	-0.0999068	-0.0999068	-0.0999067	-0.0999066	-0.0999064	-0.0999061	-0.0999055	-0.0999042	-0.0999042	-0.0999042
VPIEVEDEILEK	2	sp|Q04231|RAD33_YEAST	0.127038	0.0933957	0.0970621	0.0996626	0.108958	0.100091	0.180037	0.297026	0.409756	0.49465
TPPDILIK	2	sp|P39729|RBG1_YEAST	0.559882	0.575396	0.582059	0.599278	0.622451	0.659033	0.7233	0.832671	0.871829	0.853168
LQNTDLNELTDETQSILAQIK	3	sp|P15625|SYFA_YEAST	0.767661	0.799461	0.82597	0.83656	0.841659	0.840856	0.821273	0.788913	0.754273	0.722242
TEQVEELENDVSDLK	2	sp|P47166|SGM1_YEAST	0.696918	0.696846	0.671197	0.73715	0.756085	0.712777	0.61746	0.345271	0.208625	0.116122
LMDSVESNGGK	2	sp|P33309|DOM34_YEAST	0.910075	0.906466	0.900892	0.897942	0.894929	0.893035	0.902862	0.847582	0.730001	0.56366
LAPISTPEVPK	2	sp|P40553|DOT5_YEAST	0.634798	0.676223	0.711779	0.807985	0.871075	0.906328	0.911293	0.82827	0.704103	0.579468
VIIQELR	2	sp|P23394|PRP28_YEAST	0.109578	0.101541	0.0999929	0.0981016	0.104233	0.121594	0.169216	0.268848	0.379072	0.478411
TITQSWLK	2	sp|P00958|SYMC_YEAST	0.916255	0.922352	0.924607	0.931015	0.94007	0.956168	0.980129	0.984008	0.91838	0.774816
LWDLETGK	2	sp|Q08924|WDR6_YEAST	0.0370293	0.0453289	0.0482393	0.059579	0.0703469	0.0811916	0.106227	0.144955	0.194002	0.247996
FLEIALFK	2	sp|P04051|RPC1_YEAST	0.372735	0.313349	0.306337	0.238936	0.173966	0.138017	0.136513	0.169556	0.128695	0.111339
SSESTPTSGPPLLPPR	2	sp|P47129|ACF4_YEAST	0.144126	0.137594	0.140104	0.145471	0.136462	0.121512	0.113186	0.104271	0.108296	0.111495
NLNIAQMMQVK	2	sp|P35845|OSH1_YEAST	0.211366	0.177801	0.182533	0.194316	0.221278	0.256948	0.326937	0.387655	0.416989	0.436353
YHDNYYPGWYLVDDTLER	3	sp|P38913|FAD1_YEAST	0.345088	0.301438	0.290814	0.312288	0.376043	0.459572	0.549121	0.592549	0.600224	0.58485
EVDIGIPDATGR	2	sp|P25694|CDC48_YEAST	0.897228	0.893397	0.897426	0.935935	0.958227	0.983234	0.99163	0.981128	0.943982	0.881957
FGDTPSEPSDTLFLGNLSFNADR	3	sp|P27476|NSR1_YEAST	0.888003	0.871	0.894599	0.946822	0.971276	0.977917	0.972522	0.95139	0.912315	0.860964
INFEAWELTDNTYK	2	sp|P32583|SRP40_YEAST	0.0979194	0.0791528	0.0858697	0.105573	0.122841	0.137056	0.155387	0.165366	0.184432	0.20478
ITDTALVSAAVLSNR	2	sp|P33416|HSP78_YEAST	0.64799	0.648397	0.654264	0.722418	0.764494	0.790966	0.80456	0.817754	0.828492	0.826303
VAFVESFGDNVVGVDYK	2	sp|Q03102|YMN1_YEAST	0.343301	0.330266	0.376758	0.541233	0.634107	0.627671	0.621399	0.518463	0.48875	0.458774
ESLGLSSDVLPLEFPGDKR	3	sp|Q12434|GDIR_YEAST	-0.0224915	-0.013928	0.0205122	0.24497	0.760157	0.925503	0.951012	0.92068	0.85877	0.77025
GQYIPGLK	2	sp|P16387|ODPA_YEAST	0.335468	0.34914	0.420635	0.639034	0.875836	0.974981	0.993511	0.990972	0.981139	0.965179
VC[+57.021464]PQEDNR	2	sp|P32614|FRDS_YEAST	0.838607	0.862793	0.867713	0.902101	0.939343	0.971273	0.989013	0.993927	0.966946	0.900716
GNDAFSDLFSYSK	2	sp|Q03769|ENT5_YEAST	0.808943	0.789844	0.809947	0.854293	0.90108	0.954795	0.969327	0.824873	0.707244	0.622481
TQLDMVNQQLAYLDR	3	sp|P46988|PFD1_YEAST	0.389392	0.388489	0.428886	0.502284	0.587864	0.677862	0.766395	0.835816	0.879779	0.905557
SLLPLLGSQLR	2	sp|Q07527|TRM3_YEAST	0.816852	0.85831	0.879662	0.921944	0.955319	0.980406	0.977122	0.974803	0.964244	0.950872
LFSTGGSTLQHK	3	sp|P37370|VRP1_YEAST	-0.0319199	-0.0272572	-0.0186515	0.0127709	0.0662733	0.139666	0.207215	0.242111	0.259363	0.271699
QYLQWYK	2	sp|P40486|SHQ1_YEAST	-0.145233	-0.145233	-0.145233	-0.145233	-0.145233	-0.145233	-0.145233	-0.145233	-0.145233	-0.145233
AALLNQYFAQAYK	2	sp|P46655|SYEC_YEAST	0.895472	0.868407	0.887766	0.914343	0.931107	0.955194	0.938697	0.818967	0.719938	0.621905
LLGDFTQINR	2	sp|P12866|STE6_YEAST	0.845675	0.836919	0.830088	0.828222	0.819454	0.795472	0.793507	0.757124	0.749292	0.732837
VQFVSPLIVVTGR	2	sp|P36075|CUE2_YEAST	0.142446	0.125046	0.137498	0.144499	0.147668	0.139231	0.176756	0.182201	0.237583	0.29313
NFVDDSEEDVIFQR	2	sp|Q02805|ROD1_YEAST	0.334735	0.315555	0.321807	0.35959	0.392389	0.436651	0.503417	0.575661	0.641614	0.673977
LNNTAASTGPGR	2	sp|P52553|PFD6_YEAST	0.842316	0.839879	0.828568	0.863059	0.889483	0.911662	0.908002	0.917047	0.906189	0.890377
EAILANELNILDNLK	2	sp|P53847|DSL1_YEAST	0.47263	0.468496	0.537012	0.64509	0.746301	0.85322	0.916643	0.881229	0.8516	0.827474
NVMVSALPTNAK	2	sp|P47169|MET5_YEAST	0.330247	0.330111	0.357262	0.383279	0.454221	0.575924	0.665242	0.715847	0.724007	0.726154
GFFYPLC[+57.021464]LSLSK	2	sp|P42935|ELP2_YEAST	0.933552	0.939706	0.93322	0.945712	0.964163	0.982072	0.970971	0.871439	0.682794	0.473087
ENLQVFYK	2	sp|P40825|SYA_YEAST	0.779125	0.788036	0.797191	0.807508	0.846838	0.920277	0.976597	0.973992	0.942922	0.908272
AVVIENGK	2	sp|P53912|YNN4_YEAST	0.526776	0.510117	0.535945	0.570179	0.641851	0.764415	0.856697	0.869424	0.795226	0.722586
MAIEQGNDIFIPEQEHK	3	sp|Q04178|HPRT_YEAST	0.0205035	0.0660657	0.120084	0.172283	0.197072	0.209622	0.220899	0.230428	0.237123	0.239866
GASYSHYGIQIR	2	sp|P22138|RPA2_YEAST	0.589828	0.577391	0.57446	0.617497	0.644563	0.656884	0.669812	0.661305	0.668217	0.663933
VGLTLDNIDDINK	2	sp|Q05123|ARP9_YEAST	0.308226	0.264762	0.236464	0.239547	0.254588	0.287201	0.32438	0.369612	0.362501	0.350912
SFAGSVSNER	2	sp|P38339|RGD1_YEAST	0.642272	0.643686	0.637207	0.65555	0.67176	0.702914	0.719227	0.752806	0.792716	0.835303
SNGLLLEPSALRPANSNIIDYR	3	sp|Q12433|AHC1_YEAST	0.0406897	0.0459176	0.0521827	0.0668779	0.116439	0.202187	0.303284	0.363379	0.402943	0.4395
ADDIHHLLVLAIEPPLR	3	sp|Q04636|POB3_YEAST	0.501083	0.477104	0.504411	0.638303	0.783937	0.885383	0.940347	0.957137	0.949217	0.926198
IENSVIGR	2	sp|P32501|EI2BE_YEAST	-0.00324255	-0.000524414	-0.000377844	0.0103463	0.0254302	0.0473504	0.0843875	0.147801	0.244827	0.358045
VIDDSNSLFK	2	sp|P38625|GUAA_YEAST	0.926391	0.936206	0.931551	0.960089	0.977664	0.990964	0.994077	0.951807	0.824428	0.615502
ENVTQTIENTR	2	sp|P38805|RPF1_YEAST	0.726897	0.733595	0.749972	0.801839	0.835068	0.860619	0.86814	0.883877	0.879081	0.865862
SNNFLNQVLDSLR	2	sp|P43565|RIM15_YEAST	0.382548	0.354107	0.346757	0.42981	0.50824	0.573139	0.628371	0.667703	0.658735	0.62642
DAMDFSGAWMK	2	sp|P31384|CCR4_YEAST	0.126606	0.0973566	0.0919163	0.109683	0.143278	0.185802	0.28761	0.475209	0.615627	0.724014
EASLTDSSNESLHK	2	sp|Q00816|REG1_YEAST	0.552279	0.513505	0.52364	0.55362	0.575315	0.57768	0.589082	0.558921	0.480633	0.365822
VYTLEDMK	2	sp|P32791|FRE1_YEAST	0.334518	0.345682	0.353763	0.376298	0.412063	0.465046	0.547562	0.637619	0.68215	0.713333
NPSSWDPQDDLLLR	2	sp|P40059|DOT6_YEAST	0.15458	0.127995	0.112364	0.123877	0.143855	0.163639	0.187922	0.208664	0.255362	0.317277
ETDDILVEDSFIGGEPK	2	sp|P25040|TSR4_YEAST	0.653969	0.631592	0.609533	0.618868	0.624943	0.608038	0.595444	0.399851	0.30275	0.249519
GIGALFTQQELQK	2	sp|P32910|RPC6_YEAST	0.556376	0.52905	0.563481	0.659377	0.743307	0.811819	0.903677	0.891608	0.811109	0.738527
ETEFDESQFTEIK	2	sp|P53008|CWH41_YEAST	0.906385	0.896374	0.884474	0.877196	0.880456	0.901541	0.918064	0.809447	0.683772	0.561658
TKPLNVVDR	2	sp|P36016|LHS1_YEAST	0.682662	0.687576	0.691623	0.723661	0.757179	0.794998	0.828736	0.87449	0.908848	0.931927
LLEEHDNDLNLVQR	3	sp|P40474|QDR2_YEAST	0.160657	0.160697	0.170538	0.18167	0.202904	0.25055	0.294987	0.321936	0.344886	0.358686
FTTWNGSPFDNSTEEK	2	sp|P47054|NU192_YEAST	0.851493	0.846917	0.850154	0.85191	0.854535	0.857056	0.846868	0.757287	0.65922	0.522261
AFISVC[+57.021464]PTVEPIR	2	sp|Q08818|MSC6_YEAST	0.950445	0.947278	0.954242	0.971039	0.973059	0.964104	0.947677	0.910214	0.851022	0.764355
EPIVIPR	2	sp|P21954|IDHP_YEAST	0.386303	0.396678	0.419512	0.466457	0.515822	0.572524	0.632656	0.711839	0.780757	0.831422
TQLYLLR	2	sp|Q12680|GLT1_YEAST	0.872142	0.880616	0.883055	0.910388	0.937807	0.962818	0.984132	0.987795	0.956176	0.89349
DDIAILLINQHIAENIR	2	sp|P39111|VATF_YEAST	0.450795	0.491751	0.565242	0.705495	0.814779	0.876379	0.889851	0.874918	0.808988	0.727912
DPNYPSVFAQEISK	2	sp|P38797|PP2C7_YEAST	0.736265	0.711542	0.716561	0.788241	0.8542	0.904721	0.920492	0.808353	0.678221	0.575643
DWVLQEFR	2	sp|P24783|DBP2_YEAST	0.902677	0.914147	0.922354	0.946386	0.964508	0.984423	0.986583	0.987239	0.965774	0.929514
GHNIPC[+57.021464]TSTISGR	2	sp|P07259|PYR1_YEAST	0.818767	0.80347	0.804118	0.856021	0.909403	0.936048	0.919722	0.883618	0.786566	0.675038
NAPLADYLSVHFR	3	sp|P46992|YJR1_YEAST	-0.0423043	-0.0317049	-0.0097908	0.13201	0.447235	0.875246	0.962862	0.976256	0.970352	0.951549
GQVPVIESAGFETDLR	2	sp|P36048|SN114_YEAST	0.235568	0.210243	0.212527	0.228718	0.237408	0.239701	0.241443	0.23834	0.234685	0.236841
VINSMFIFNK	2	sp|Q07791|YD23B_YEAST;sp|Q12491|YB21B_YEAST;sp|P47098|YJ11B_YEAST;sp|Q03612|YE11B_YEAST;sp|Q07793|YD13B_YEAST;sp|Q12501|YO22B_YEAST;sp|P47100|YJ12B_YEAST;sp|Q12141|YG11B_YEAST;sp|P0CX64|YG22B_YEAST;sp|P0C2I9|YP12B_YEAST;sp|Q12414|YP11B_YEAST;sp|P0C2I3|YD15B_YEAST;sp|Q12472|YD21B_YEAST;sp|Q12113|YO21B_YEAST;sp|P0C2J3|YL21B_YEAST;sp|Q99231|YD12B_YEAST;sp|O13527|YA11B_YEAST;sp|P0C2J5|YL22B_YEAST;sp|…	0.704736	0.693752	0.69165	0.705212	0.744189	0.824853	0.914364	0.83433	0.75588	0.703126
IGTNGPIAVEIK	2	sp|Q05949|BUR2_YEAST	0.095632	0.0742694	0.0711113	0.0421666	0.0405468	0.0578046	0.135002	0.258492	0.353682	0.430905
AC[+57.021464]IDEIQPFETTGK	2	sp|Q04228|UBX2_YEAST	0.4769	0.48633	0.517418	0.573198	0.621348	0.684352	0.707979	0.709939	0.675882	0.624553
WGLINYQIDPR	2	sp|P43609|RSC8_YEAST	0.892386	0.891479	0.910451	0.959453	0.986129	0.995265	0.994609	0.987194	0.979721	0.971834
SIVDVLFSLDK	2	sp|P40579|YIV5_YEAST	0.754084	0.749091	0.76092	0.750814	0.755686	0.752217	0.81303	0.781552	0.728307	0.673543
ILLPWVLAAATFK	2	sp|P50945|MIC27_YEAST	0.315388	0.345911	0.405035	0.45151	0.477942	0.479494	0.546584	0.563944	0.610676	0.648472
GAILLSVAR	2	sp|P06839|RAD3_YEAST	0.243813	0.231831	0.256323	0.268117	0.27954	0.281782	0.320431	0.380028	0.439356	0.493591
EPFIPQSSGVMSSSFWHGDHPESR	3	sp|P32909|SMY2_YEAST	0.199588	0.198931	0.198187	0.212111	0.315231	0.474772	0.570093	0.590092	0.608189	0.625951
GLHIGLVPENQVNNMVVNK	3	sp|P33418|XPOT_YEAST	0.126589	0.137906	0.154787	0.189819	0.233472	0.268715	0.297532	0.311705	0.312855	0.3085
VPLQLFVVANDSPC[+57.021464]GSTIGPILASK	3	sp|P38821|DNPEP_YEAST	0.646875	0.61365	0.626753	0.701144	0.83858	0.902794	0.91695	0.883613	0.836647	0.786628
DYYDDPEGGYIDQR	2	sp|P08004|CHS1_YEAST	0.862965	0.844248	0.835055	0.890584	0.930939	0.960352	0.948198	0.893176	0.784059	0.680721
ELFNEAVTPLPVNK	2	sp|Q04673|SSL1_YEAST	-0.119805	-0.113691	-0.0816344	-0.0732572	-0.0323852	0.0653761	0.141904	0.24385	0.275614	0.303606
TLFWNPVVNR	2	sp|P32799|COX13_YEAST	0.698181	0.69474	0.677035	0.699817	0.704374	0.730433	0.72686	0.738037	0.742886	0.75302
IQDIEAQLGQC[+57.021464]YNDKDYAAAVK	3	sp|P53193|JAC1_YEAST	0.130437	0.169819	0.233657	0.291231	0.488288	0.671831	0.742429	0.764671	0.777591	0.785322
LLDVDADR	2	sp|Q05022|RRP5_YEAST	-0.154808	-0.154808	-0.154808	-0.154808	-0.154808	-0.154808	-0.154807	-0.154806	-0.154805	-0.154805
YANHTQDIIGGMR	2	sp|P22276|RPC2_YEAST	0.627786	0.56547	0.525679	0.569586	0.612928	0.643533	0.66913	0.674018	0.698223	0.710746
FASFGIDVK	2	sp|P19881|PNPP_YEAST	-0.161501	-0.161501	-0.161501	-0.1615	-0.161498	-0.161494	-0.161484	-0.161467	-0.161466	-0.161464
HVYYIDLR	2	sp|P18962|DAP2_YEAST	0.140082	0.124981	0.122033	0.129502	0.159174	0.206132	0.288003	0.387677	0.468664	0.542094
SGIINGVEEAAR	2	sp|P32263|P5CR_YEAST	0.871202	0.897439	0.88249	0.898747	0.913392	0.943619	0.933575	0.945183	0.921125	0.875617
NYHIFYQLLSGLDDSELK	3	sp|P08964|MYO1_YEAST	0.357642	0.346302	0.360336	0.436449	0.476763	0.491249	0.475233	0.435715	0.386166	0.347963
EYPDYYIIIR	2	sp|P53236|RSC1_YEAST	0.0864381	0.0892694	0.0920147	0.125464	0.179224	0.252025	0.323965	0.412649	0.503217	0.592924
IEDLQEQLMR	2	sp|Q06671|ATG23_YEAST	0.252597	0.204842	0.173878	0.137556	0.116186	0.0923928	0.139859	0.199214	0.327619	0.468427
DDAVIDVNDLR	2	sp|Q12133|SPC3_YEAST	-0.117166	-0.117166	-0.117166	-0.117166	-0.117166	-0.117166	-0.117166	-0.117165	-0.117165	-0.117165
VVPPFYNAIQQDLLDEK	2	sp|P07267|CARP_YEAST	0.502549	0.585925	0.722406	0.829778	0.931085	0.965331	0.976221	0.971937	0.948354	0.916787
LGTLELLPMK	2	sp|P15442|GCN2_YEAST	0.715119	0.680254	0.678966	0.667571	0.679767	0.744735	0.815811	0.850949	0.851661	0.850828
HNFEYWLTEHLR	3	sp|P20133|PGTB2_YEAST	0.433754	0.468375	0.491868	0.561602	0.614908	0.688423	0.75302	0.801958	0.828081	0.831017
ALLIETAR	2	sp|P39742|SEC72_YEAST	0.6247	0.623895	0.646061	0.636114	0.63035	0.616899	0.644089	0.680347	0.689377	0.678313
ILSIQSNK	2	sp|P36047|SDS22_YEAST	0.646468	0.662309	0.665621	0.688817	0.708091	0.723858	0.739725	0.685074	0.629329	0.567778
FTC[+57.021464]NATHELVVR	3	sp|P17255|VATA_YEAST	0.00818925	0.010706	0.0173543	0.0674561	0.200552	0.630422	0.944185	0.959017	0.953411	0.934791
STANATPVETGR	2	sp|P48524|BUL1_YEAST	0.456957	0.437774	0.441917	0.464529	0.481327	0.492527	0.50561	0.520071	0.528845	0.532366
NLYIIAVK	2	sp|P0CX41|RL23A_YEAST;sp|P0CX42|RL23B_YEAST	0.586187	0.594929	0.604507	0.64948	0.730026	0.865886	0.983384	0.886532	0.774705	0.675162
HITINDLPVGR	2	sp|P34760|TSA1_YEAST	0.937592	0.933384	0.920043	0.940197	0.961596	0.98917	0.971224	0.936476	0.839339	0.734752
IVYYLDSPDR	2	sp|P38626|NCB5R_YEAST	0.178721	0.179928	0.181997	0.201359	0.213461	0.216872	0.19639	0.146756	0.100327	0.0605879
GENDYETLWNVFR	2	sp|P32767|KA122_YEAST	0.148614	0.106911	0.0803731	0.091436	0.110213	0.136893	0.185962	0.265054	0.391506	0.523522
GYVPTFR	2	sp|Q02933|RNY1_YEAST	0.97105	0.977458	0.983556	0.988912	0.992262	0.993532	0.991547	0.968686	0.920208	0.850851
ATNIAHVC[+57.021464]GLQDK	2	sp|P38972|PUR4_YEAST	0.852035	0.837582	0.838492	0.888523	0.925785	0.950545	0.941302	0.844682	0.69486	0.521727
EPNINSTVILR	2	sp|Q02648|TRM44_YEAST	0.769776	0.753469	0.742173	0.736243	0.736191	0.742104	0.76546	0.79627	0.846926	0.893166
AEMESDLNNAADLFAGLGVAEEHPR	3	sp|Q05775|EIF3J_YEAST	-0.0214946	0.0200341	0.0956586	0.302149	0.835604	0.937446	0.932948	0.912843	0.886531	0.860155
IWELDNIEAPEDVPINIK	3	sp|Q05040|FAR8_YEAST	-0.0451261	-0.0401344	-0.0350469	-0.0309874	-0.0197189	-0.00414075	0.0147277	0.0270143	0.0334806	0.0373243
EGGNGLELAIK	2	sp|P40483|YIK8_YEAST	0.235962	0.243557	0.250728	0.237079	0.235437	0.252366	0.290587	0.350496	0.383487	0.406468
LTEALAIQFYLANQVADEK	3	sp|P36008|EF1G2_YEAST	0.813295	0.795144	0.830793	0.893541	0.929583	0.938599	0.912758	0.845708	0.772551	0.706908
ALFDSAVSFLK	2	sp|P53112|PEX14_YEAST	0.833651	0.830299	0.846251	0.877531	0.899879	0.954036	0.963573	0.809845	0.771665	0.712624
ESLYQETNK	2	sp|P38132|MCM7_YEAST	-0.133325	-0.149965	-0.157012	-0.157373	-0.138808	-0.105422	-0.0333616	0.138228	0.292017	0.43152
SSEEILPVLLGIQGR	3	sp|P38882|UTP9_YEAST	0.69685	0.683373	0.73266	0.849659	0.932001	0.958638	0.961663	0.961004	0.952389	0.937123
YLPGAELTTTNYKPTLR	3	sp|P23293|BUR1_YEAST	-0.0310641	-0.0321077	-0.033099	-0.0368667	-0.0434155	-0.0298629	6.97028e-05	0.0314597	0.0621502	0.0966381
AINYLFVNAAQGIFDGIDWIGAVK	3	sp|Q12452|ERG27_YEAST	0.0459404	0.0842171	0.172248	0.268927	0.351775	0.422825	0.496907	0.548973	0.596437	0.640864
QFVVENGWEK	2	sp|P08566|ARO1_YEAST	0.668199	0.67013	0.672801	0.697777	0.721396	0.751832	0.761179	0.760089	0.70787	0.62462
NDLVSIDSK	2	sp|Q06833|YP091_YEAST	-0.0448309	-0.0457299	-0.041019	-0.0282514	0.0179522	0.109168	0.239187	0.431126	0.537941	0.611641
DFAQGIQLK	2	sp|Q04958|NTE1_YEAST	0.139454	0.130158	0.135693	0.149938	0.176583	0.209786	0.282426	0.397211	0.484094	0.553743
MLAIDDFLK	2	sp|P18963|IRA1_YEAST	0.474961	0.483126	0.483326	0.493216	0.49876	0.50265	0.523517	0.541348	0.586346	0.613725
MIETAIYGK	2	sp|P36078|HOT13_YEAST	0.426492	0.430332	0.436456	0.450308	0.489567	0.568515	0.675413	0.686802	0.68267	0.683011
FTGVEIVVPDVTQLGLPGVKPSSTLDTR	3	sp|P53091|MCM6_YEAST	0.1704	0.18	0.198314	0.232569	0.31488	0.376805	0.370403	0.394117	0.428449	0.45796
VPFFDLNPGPFTK	2	sp|P40897|OPT1_YEAST	0.496468	0.478189	0.498557	0.53746	0.551732	0.530169	0.530513	0.46857	0.449711	0.433649
LSEIPESVK	2	sp|P13185|KIN1_YEAST	0.426238	0.432674	0.423317	0.444065	0.487188	0.557591	0.61835	0.666546	0.679756	0.686341
IAEPEPEPVPTLQAK	2	sp|P54000|SUB1_YEAST	0.685044	0.702288	0.707484	0.83387	0.937067	0.989426	0.976139	0.856178	0.778555	0.703267
VNITIGASGK	2	sp|Q03532|HAS1_YEAST	0.779252	0.794695	0.801023	0.823014	0.856283	0.907427	0.932093	0.910249	0.864627	0.811891
LATGNISLYTNPDTVWR	2	sp|P49956|CTF18_YEAST	0.214811	0.175544	0.157475	0.192925	0.221865	0.2445	0.265764	0.287452	0.306788	0.322091
YELQHAR	2	sp|P33338|SLA2_YEAST	-0.129379	-0.135158	-0.134518	-0.125146	-0.0982063	-0.0522312	0.0329513	0.185838	0.349068	0.489293
QNDYDSQFMNNSK	2	sp|P38682|GLO3_YEAST	0.567867	0.543885	0.559062	0.566538	0.593741	0.658752	0.726354	0.774093	0.777774	0.764339
LQEIPELVPVGEMPR	3	sp|P29496|MCM5_YEAST	-0.0355777	-0.0332437	-0.0193853	0.0113764	0.055223	0.108647	0.166654	0.22905	0.283901	0.33102
STVDLGFR	2	sp|P38626|NCB5R_YEAST	0.642413	0.644739	0.647821	0.711882	0.789122	0.87874	0.931601	0.947549	0.941604	0.924337
IQLLDIAEFK	2	sp|P38852|LIN1_YEAST	0.490369	0.475035	0.483946	0.459766	0.454913	0.455544	0.577935	0.678097	0.712329	0.727144
MLPSVILDSGIK	2	sp|P32839|BCS1_YEAST	0.120996	0.111224	0.115081	0.120345	0.132702	0.142358	0.184486	0.214823	0.266214	0.321148
SIC[+57.021464]TTDTFPK	2	sp|Q04728|ARGJ_YEAST	0.698804	0.680268	0.67372	0.662985	0.689417	0.744166	0.847153	0.810682	0.730329	0.677285
TLSDYNIQK	2	sp|P0CG63|UBI4P_YEAST;sp|P05759|RS31_YEAST;sp|P0CH08|RL40A_YEAST;sp|P0CH09|RL40B_YEAST	0.957015	0.96214	0.962827	0.979246	0.987626	0.994262	0.992829	0.776674	0.71525	0.640185
GINWESDK	2	sp|P42838|LEM3_YEAST	0.247965	0.204119	0.201213	0.165146	0.137303	0.123734	0.128936	0.141236	0.123117	0.114292
TEDDDEDEEAEKQNGDAK	3	sp|P34167|IF4B_YEAST	0.212146	0.231362	0.246562	0.229647	0.299955	0.565248	0.917101	0.942222	0.918243	0.887307
AAAEYEKGEYETAISTLNDAVEQGR	3	sp|P15705|STI1_YEAST	0.373148	0.383709	0.434198	0.516711	0.585565	0.629128	0.658785	0.661425	0.648369	0.62378
NLAVVNLDWDHVK	3	sp|Q06344|ESF1_YEAST	0.0759019	0.083191	0.0965646	0.371489	0.677562	0.916974	0.949055	0.927739	0.877998	0.828065
VLSPDPILKPQDFQVDYSSEK	3	sp|Q3E833|PCC1_YEAST	0.217228	0.282875	0.359764	0.492285	0.731449	0.908566	0.925983	0.832678	0.711747	0.615296
IC[+57.021464]NQWLAYVAK	2	sp|P53261|PESC_YEAST	0.272062	0.269259	0.258151	0.291812	0.338593	0.388461	0.409603	0.364047	0.347595	0.339752
LVTITANEAQVLNSAEK	2	sp|P39104|PIK1_YEAST	0.153267	0.13486	0.160993	0.205794	0.253885	0.34295	0.389846	0.453204	0.473812	0.487025
VELALWDTAGQEDYDR	2	sp|P06780|RHO1_YEAST	0.601794	0.581548	0.617505	0.688355	0.764261	0.883697	0.898984	0.871095	0.764431	0.667175
SGVEGNDVVR	2	sp|P15274|AMPD_YEAST	-0.141062	-0.141063	-0.141063	-0.141063	-0.141063	-0.141063	-0.141063	-0.141063	-0.141062	-0.141062
QEESDSIEWFQSALR	2	sp|P17883|SKI3_YEAST	0.596078	0.555342	0.533758	0.553282	0.573395	0.593583	0.636623	0.691628	0.784173	0.847198
DNGYALSFSTLVK	2	sp|P39984|HAT2_YEAST	0.639941	0.624806	0.632371	0.631528	0.640818	0.661299	0.686525	0.642316	0.550038	0.468772
SNPFGSAKPVDTQSK	3	sp|P50109|PSP2_YEAST	0.0190577	0.0213455	0.0246234	0.0401078	0.0914759	0.19745	0.327166	0.37477	0.409437	0.440228
DGNNGGEIDVK	2	sp|P39533|ACON2_YEAST	0.434713	0.461037	0.496766	0.523099	0.572435	0.649986	0.754484	0.847012	0.875954	0.885639
TDIIPIASGEDR	2	sp|Q06511|RRP15_YEAST	0.890728	0.887264	0.880365	0.899749	0.918378	0.947083	0.96119	0.977886	0.970158	0.925301
LLELPLGQPEK	2	sp|P49687|NU145_YEAST	0.192401	0.181285	0.183215	0.202867	0.225294	0.246418	0.29249	0.327674	0.34167	0.347829
NLESQQYNALK	2	sp|P27929|NAM9_YEAST	0.00225264	-0.0167319	-0.0269474	-0.0271279	-0.020279	-0.0109102	0.0336688	0.109367	0.20021	0.284413
EIPSATVK	2	sp|P34216|EDE1_YEAST	0.729207	0.749484	0.761893	0.788099	0.83056	0.894296	0.94136	0.926206	0.881155	0.816819
QTVLFFQNTLQQIATSVMPVTADLK	3	sp|P30822|XPO1_YEAST	0.266381	0.270181	0.296972	0.347873	0.410917	0.464331	0.525021	0.568596	0.604026	0.632685
WAAC[+57.021464]GEATPSEK	2	sp|P18496|ATP10_YEAST	-0.187893	-0.194357	-0.196892	-0.186748	-0.170717	-0.142741	-0.0917462	-0.013055	0.0380899	0.0806274
NLAATTFNGHR	2	sp|P25635|PWP2_YEAST	0.292099	0.274724	0.269618	0.276915	0.288601	0.285935	0.348289	0.398361	0.517335	0.63962
SLSQVPEDEILPELK	2	sp|P32902|RT04_YEAST	0.633661	0.618471	0.612679	0.648873	0.685461	0.729684	0.734318	0.578399	0.49559	0.457557
C[+57.021464]FLPLINMK	2	sp|Q06179|FMP27_YEAST	0.621769	0.632004	0.639849	0.668473	0.701908	0.742973	0.772123	0.803375	0.809399	0.797787
SLEIHQVDANLNSK	3	sp|Q05040|FAR8_YEAST	-0.0250923	-0.0237949	-0.0173557	0.00154785	0.0594607	0.205281	0.389766	0.54879	0.645783	0.685673
EVSEEENTEPEVQEEK	2	sp|P38249|EIF3A_YEAST	0.9288	0.926383	0.929539	0.952334	0.964401	0.977811	0.986611	0.980075	0.959907	0.915821
GDLISWDDLGQTK	2	sp|Q08023|FMP25_YEAST	0.0982072	0.0809224	0.0729282	0.0827385	0.0880981	0.0890369	0.0874456	0.0762102	0.0775953	0.0862144
LGDEIEIRPGIVTK	3	sp|P32481|IF2G_YEAST	0.21469	0.213848	0.220238	0.243543	0.30301	0.462313	0.832132	0.956144	0.932854	0.904296
NIPGLEIPR	2	sp|Q12481|RRP36_YEAST	0.74519	0.762114	0.765792	0.799147	0.835093	0.890899	0.926679	0.97885	0.987247	0.979869
FTSQIPTATSSQLR	2	sp|P40460|NDC80_YEAST	0.143672	0.134245	0.133682	0.148684	0.15732	0.161314	0.164412	0.166236	0.172062	0.182675
TTPSYVAFTDTER	2	sp|P09435|HSP73_YEAST;sp|P22202|HSP74_YEAST	0.780505	0.766495	0.76649	0.810585	0.838376	0.858886	0.894186	0.923412	0.941153	0.916719
QAGIDLLR	2	sp|Q99288|DET1_YEAST	0.93068	0.931302	0.938517	0.958886	0.975501	0.990471	0.996602	0.977753	0.937995	0.87947
FLVSNGEK	2	sp|P49017|COQ5_YEAST	0.559094	0.569931	0.570372	0.591143	0.611889	0.633957	0.662737	0.668835	0.672184	0.65435
C[+57.021464]VQC[+57.021464]ITSNTLEDLKK	3	sp|P09880|TRNL_YEAST	-0.0232845	-0.0202396	-0.0112159	0.0453798	0.205211	0.338331	0.42626	0.484958	0.517204	0.535087
LGMSEISNNYLC[+57.021464]VESPIQIAR	3	sp|Q03862|ARX1_YEAST	0.514786	0.550862	0.618776	0.692425	0.736282	0.764763	0.786232	0.800421	0.807984	0.807274
SSVEYAQYQTEYFK	2	sp|P32367|TFC1_YEAST	0.38735	0.409439	0.418594	0.404673	0.400151	0.405087	0.387196	0.274028	0.198978	0.148094
QILNSMATFLLK	2	sp|P33416|HSP78_YEAST	0.724916	0.714571	0.704703	0.713618	0.734969	0.773162	0.838474	0.806068	0.680846	0.542554
LFQTLVNLQK	2	sp|P23180|AIM17_YEAST	-0.031192	0.00847688	0.043136	0.0135831	-0.00718154	-0.0152801	-0.023371	-0.0431244	-0.0570755	-0.069425
GETLPEEK	2	sp|P15180|SYKC_YEAST	0.416946	0.390677	0.391349	0.392619	0.398228	0.407958	0.414544	0.447301	0.468052	0.489932
HLVALQLLEK	2	sp|P32597|STH1_YEAST	0.64938	0.647321	0.6825	0.670617	0.6839	0.702179	0.815548	0.863568	0.853232	0.828588
LVEAPVEFVR	2	sp|P35179|SC61G_YEAST	0.908751	0.918704	0.908514	0.939812	0.963184	0.988074	0.979015	0.972985	0.945289	0.902999
IMDQLNNK	2	sp|P48015|GCST_YEAST	0.000178192	0.00305373	0.00285034	0.00707722	0.0102087	0.0104002	0.0174166	0.0365774	0.0738586	0.117686
IGSSADVIR	2	sp|Q03280|TOM1_YEAST	0.0206477	0.0168917	0.0198083	0.0258642	0.0401214	0.0582582	0.100808	0.190166	0.299293	0.415381
QTISSGDESK	2	sp|P25617|YCQ6_YEAST	0.379474	0.339382	0.340942	0.352255	0.366527	0.382396	0.421088	0.484001	0.530232	0.563687
SALVPGGVR	2	sp|P37291|GLYC_YEAST	0.953286	0.955486	0.956454	0.96721	0.976621	0.986854	0.990624	0.989863	0.978328	0.955404
YFGDIEMTR	2	sp|P20449|DBP5_YEAST	0.880946	0.892482	0.895507	0.930405	0.956009	0.979796	0.989888	0.980078	0.946883	0.883918
SNVVVIAATNRPNSIDPALR	3	sp|P25694|CDC48_YEAST	0.202639	0.216	0.25837	0.350478	0.527023	0.684785	0.771644	0.799589	0.814253	0.824044
VIDGEDEK	2	sp|P07284|SYSC_YEAST	0.807979	0.821229	0.827462	0.855881	0.892605	0.934987	0.97255	0.972555	0.886081	0.755876
NAQELLEPVLSER	2	sp|P53076|VID30_YEAST	0.458627	0.435654	0.438239	0.484742	0.519537	0.552118	0.604701	0.671396	0.743171	0.803691
RNDFLSTEK	2	sp|Q07897|CMS1_YEAST	0.432973	0.474812	0.531013	0.566074	0.612098	0.652514	0.69026	0.586601	0.479328	0.390522
AHGNSGHDITTFGR	3	sp|P39012|GAA1_YEAST	0.15869	0.202416	0.242357	0.317756	0.44465	0.577141	0.656487	0.696363	0.732237	0.764236
MSVNNQPFK	2	sp|P00724|INV2_YEAST	0.76987	0.744473	0.749992	0.756594	0.80948	0.883762	0.93419	0.918455	0.864695	0.810191
YSAHNYHPLPVVFHK	3	sp|P07991|OAT_YEAST	0.219234	0.227726	0.242369	0.287539	0.333547	0.372437	0.419468	0.454504	0.472808	0.482125
EEFLQGLLQSSR	2	sp|P32523|PRP19_YEAST	0.892903	0.906724	0.912096	0.949393	0.972127	0.987798	0.98216	0.974982	0.935371	0.880005
FLQNSNLGGIIPTVNGKPVR	3	sp|P0CX69|YM14A_YEAST;sp|P47098|YJ11B_YEAST;sp|Q12485|YG12A_YEAST;sp|P0CX72|YL12A_YEAST;sp|Q12441|YD12A_YEAST;sp|Q07793|YD13B_YEAST;sp|Q6Q5H1|YP14A_YEAST;sp|Q12269|YG12B_YEAST;sp|Q04706|YM11A_YEAST;sp|Q12088|YL11B_YEAST;sp|O13535|YH11B_YEAST;sp|P0C2I8|YL14A_YEAST;sp|Q12085|YG11A_YEAST;sp|P0C2I9|YP12B_YEAST;sp|Q12414|YP11B_YEAST;sp|Q92393|YO12B_YEAST;sp|Q99231|YD12B_YEAST;sp|Q92392|YO11A_YEAST;sp|…	0.0945687	0.159357	0.268385	0.593328	0.865302	0.943976	0.982128	0.983188	0.974418	0.952891
SSFLLSSNPTDSSPIPLR	2	sp|P25389|KCC4_YEAST	0.615162	0.599905	0.604056	0.615336	0.611998	0.606728	0.600524	0.588834	0.589287	0.573891
GWALVNIISR	2	sp|P47133|EMC2_YEAST	0.919026	0.925151	0.919633	0.940102	0.95338	0.974275	0.973511	0.98075	0.95775	0.92358
YGWEVYDPR	2	sp|P53008|CWH41_YEAST	0.87802	0.868387	0.891029	0.935877	0.965475	0.983297	0.991991	0.995981	0.996876	0.995358
VQDFLDEC[+57.021464]TTGEYPVK	2	sp|P27466|KCC1_YEAST	0.675637	0.62151	0.661281	0.703828	0.741101	0.823289	0.862106	0.877885	0.873791	0.866919
TKNEVSSFIDAINLSIANQDSSANDAPK	3	sp|P32521|PAN1_YEAST	0.563609	0.60773	0.673676	0.734048	0.790701	0.812729	0.777256	0.701111	0.640793	0.596172
IQFSPMDITLHER	3	sp|P39713|BDH2_YEAST	-0.0193193	-0.0153843	-0.00829439	0.02811	0.0767972	0.167621	0.273868	0.360752	0.431671	0.499303
LWC[+57.021464]LSSGPEK	2	sp|Q99247|YO087_YEAST	0.0954314	0.106626	0.109841	0.126501	0.143731	0.16693	0.188665	0.221256	0.254717	0.281233
YILNDAK	2	sp|P32898|CYM1_YEAST	0.131924	0.129793	0.142873	0.16349	0.218585	0.337242	0.529748	0.818144	0.8722	0.874764
NNMILLSNDSYK	2	sp|Q00402|NUM1_YEAST	0.858034	0.845163	0.864798	0.91226	0.947994	0.972405	0.959077	0.870398	0.785045	0.716929
LPLPSIELTQAQISLVASGAGAR	3	sp|P07702|LYS2_YEAST	0.737914	0.724264	0.7487	0.824912	0.874463	0.885863	0.872704	0.812172	0.716851	0.611828
IAETTLEIQR	2	sp|P38349|UBX7_YEAST	0.413679	0.436176	0.495507	0.485535	0.474738	0.378782	0.431997	0.407807	0.437647	0.439938
ELYSPEEDSAAQLVTER	2	sp|Q06328|YPQ2_YEAST	0.360164	0.423554	0.434477	0.520842	0.609355	0.716681	0.740721	0.823447	0.848757	0.799666
HGHNETDQPSFTQPLMYK	3	sp|P20967|ODO1_YEAST	0.135122	0.126581	0.153473	0.22744	0.35609	0.449082	0.521132	0.541933	0.543068	0.525057
LPPLFNC[+57.021464]LSNFVR	2	sp|P42945|UTP10_YEAST	0.801677	0.802878	0.799375	0.863567	0.907565	0.930925	0.926886	0.897868	0.875119	0.83746
NNTGLANILVATLGR	2	sp|P12686|RT13_YEAST	0.733897	0.746644	0.731729	0.789725	0.817895	0.818408	0.807478	0.791977	0.757282	0.697844
LEVTIIEAR	2	sp|P11792|SCH9_YEAST	0.0170885	0.00973957	0.00491422	0.0169442	0.0295087	0.0497402	0.0717367	0.107807	0.159564	0.221963
FLDIENLNEVIQFQNEK	3	sp|P38853|KEL1_YEAST	0.234411	0.265246	0.300123	0.324253	0.347205	0.378819	0.407822	0.417015	0.412274	0.405043
VPSDSSGPVGVC[+57.021464]TYDDHR	3	sp|P08566|ARO1_YEAST	0.177583	0.302196	0.445503	0.628711	0.81915	0.905171	0.904685	0.857279	0.809605	0.771355
GDLSGVGDVDPYYTVSLNR	3	sp|Q03640|TCB3_YEAST	0.0901595	0.107865	0.137947	0.191209	0.249676	0.313041	0.388545	0.469752	0.551308	0.620878
EVPVQEETK	2	sp|P39935|IF4F1_YEAST	0.767862	0.815832	0.83781	0.884221	0.934093	0.981222	0.99578	0.940229	0.861651	0.744018
AEETISWLDSNTTASK	2	sp|P10591|HSP71_YEAST	0.862882	0.863985	0.883098	0.917272	0.950654	0.991421	0.990598	0.768728	0.586744	0.455462
YVRPPPMLTSPNDFPNWVK	3	sp|P0CX69|YM14A_YEAST;sp|P47098|YJ11B_YEAST;sp|Q12485|YG12A_YEAST;sp|P0CX72|YL12A_YEAST;sp|Q12441|YD12A_YEAST;sp|Q07793|YD13B_YEAST;sp|Q6Q5H1|YP14A_YEAST;sp|Q12269|YG12B_YEAST;sp|Q04706|YM11A_YEAST;sp|Q12088|YL11B_YEAST;sp|O13535|YH11B_YEAST;sp|P0C2I8|YL14A_YEAST;sp|Q12085|YG11A_YEAST;sp|P0C2I9|YP12B_YEAST;sp|Q12414|YP11B_YEAST;sp|Q92393|YO12B_YEAST;sp|Q99231|YD12B_YEAST;sp|Q92392|YO11A_YEAST;sp|…	0.391079	0.423948	0.510464	0.664489	0.84921	0.946192	0.963683	0.903426	0.809657	0.703327
GFTGSLQSEK	2	sp|P40517|YRB2_YEAST	0.85281	0.873562	0.874033	0.904896	0.927906	0.951542	0.935121	0.856353	0.718884	0.551743
STLPIDLLESC[+57.021464]R	2	sp|P32776|TFB1_YEAST	0.764991	0.787312	0.8	0.83787	0.876898	0.899883	0.899273	0.881492	0.853159	0.795819
IFVGNSHPELGNMVC[+57.021464]QR	2	sp|P32895|KPR1_YEAST	0.863483	0.842636	0.845496	0.909103	0.962953	0.987955	0.989691	0.977608	0.955261	0.896796
WLATLQGVDAVK	2	sp|P16861|PFKA1_YEAST	0.938482	0.942597	0.93782	0.960448	0.975936	0.991251	0.981401	0.851901	0.637384	0.392217
SSETWLER	2	sp|P32600|TOR2_YEAST;sp|P35169|TOR1_YEAST	-0.103945	-0.108521	-0.106555	-0.0986003	-0.0714859	-0.0322886	0.0569915	0.197615	0.347532	0.478238
LSQDSLTEQVNSLR	2	sp|Q02455|MLP1_YEAST	0.86839	0.849756	0.817685	0.88344	0.927589	0.945063	0.942669	0.941611	0.911262	0.845928
NLEAVRPSC[+57.021464]IIDIIQSGENLALK	3	sp|P53088|CTU1_YEAST	0.266624	0.252756	0.259083	0.279776	0.343145	0.448221	0.559482	0.600269	0.613513	0.618669
FLNNFEDSQK	2	sp|P38708|YHI0_YEAST	0.907749	0.895961	0.889817	0.883739	0.881316	0.875955	0.891332	0.780424	0.645366	0.533401
HGHDINELVGDGIILR	3	sp|Q3E769|YO59A_YEAST	-0.0214171	-0.0262659	-0.02799	-0.0281294	-0.0195489	0.000273846	0.0303219	0.0970852	0.189874	0.292077
SWSFWIPAEK	2	sp|P38085|TAT1_YEAST	0.487796	0.472388	0.494794	0.560237	0.731714	0.916591	0.963243	0.961921	0.954459	0.944092
QLTGGIELLFK	2	sp|P09624|DLDH_YEAST	0.833771	0.838899	0.845159	0.871832	0.90294	0.931402	0.972674	0.894829	0.766679	0.650984
DISNQEDITNISYPSSSDSVLTK	3	sp|P42847|RT18_YEAST	0.263303	0.250905	0.273177	0.317448	0.367085	0.411338	0.472424	0.506333	0.524022	0.531325
SALGLLNTTGSQR	2	sp|P20606|SAR1_YEAST	0.908947	0.888939	0.862907	0.917294	0.958322	0.983109	0.977751	0.984482	0.965475	0.928197
WNPSNIWNEVITK	2	sp|Q04347|BUD22_YEAST	0.378836	0.355325	0.350147	0.3995	0.500814	0.6838	0.8006	0.854981	0.736026	0.588839
ATLNELLSVPIR	2	sp|P38112|MAK5_YEAST	0.594301	0.569881	0.543989	0.571482	0.589884	0.616518	0.619434	0.659166	0.687863	0.721896
DGKPYVFFTIPDGK	2	sp|P46655|SYEC_YEAST	0.593024	0.674428	0.755229	0.821852	0.903521	0.956065	0.919246	0.842119	0.804369	0.765257
IELNGGYALGAPTK	2	sp|P32354|MCM10_YEAST	-0.098834	-0.121295	-0.122892	-0.110296	-0.098459	-0.0860022	-0.0578463	-0.0164068	0.0272238	0.07244
APYGGELVVSAFSGSHQDAIK	3	sp|Q12166|LEU9_YEAST	0.00460473	0.0528277	0.126544	0.298411	0.631213	0.805989	0.846083	0.808409	0.731925	0.635336
ILLENEK	2	sp|Q07878|VPS13_YEAST	-0.00161624	-0.0211533	-0.0291909	-0.0585021	-0.078113	-0.0757794	-0.0315891	0.108239	0.223338	0.311895
ELASGLSFPIGFK	2	sp|P14843|AROF_YEAST	0.796065	0.807497	0.819558	0.832795	0.877845	0.96873	0.990755	0.901377	0.836617	0.774928
LVSTIYEVAPGVLTK	3	sp|P00890|CISY1_YEAST	0.294245	0.285464	0.302576	0.338565	0.37852	0.429768	0.501629	0.568399	0.627138	0.673082
VEVLGPFAFR	2	sp|P22515|UBA1_YEAST	0.88915	0.902389	0.910791	0.937659	0.960988	0.984846	0.974653	0.969963	0.940334	0.909872
DIC[+57.021464]EYFGYTPFLAEK	2	sp|P40991|NOP2_YEAST	0.664227	0.648412	0.681265	0.778827	0.848506	0.868871	0.837938	0.668904	0.584667	0.500989
LLQAIETHK	2	sp|P36016|LHS1_YEAST	0.525295	0.493504	0.451459	0.452947	0.476566	0.525517	0.570402	0.59872	0.534134	0.451122
DAEDLGDVEEDSAEAK	2	sp|P32561|RPD3_YEAST	0.561324	0.541342	0.563303	0.650593	0.720015	0.78558	0.83273	0.794016	0.724196	0.666942
TGEEPELK	2	sp|P15624|SYFB_YEAST	0.761254	0.759859	0.767963	0.810587	0.876323	0.957289	0.987194	0.932046	0.862978	0.791382
AGYGAYFEGAPEENISEPLLSGAQTNNR	3	sp|Q04740|RNH1_YEAST	0.163089	0.146931	0.142862	0.156233	0.188163	0.204706	0.220126	0.226844	0.231223	0.233963
EVNVDDEKEDK	2	sp|P69771|DID2_YEAST	0.648886	0.594017	0.530042	0.448517	0.394937	0.363543	0.371456	0.38247	0.425403	0.461482
LGDMYGR	2	sp|P38695|HXT5_YEAST;sp|P39003|HXT6_YEAST;sp|P32466|HXT3_YEAST;sp|P32465|HXT1_YEAST;sp|P23585|HXT2_YEAST;sp|P39004|HXT7_YEAST;sp|P32467|HXT4_YEAST	-0.0649562	-0.0614419	-0.0602864	-0.0436583	-0.0195195	0.0194972	0.0803979	0.221766	0.336368	0.431761
QTVLTPSYHAEQYSPEDNR	3	sp|P38795|NADE_YEAST	0.219417	0.235563	0.266412	0.345185	0.544701	0.800614	0.922735	0.932135	0.919072	0.898628
SIVEANNNMNK	2	sp|P10964|RPA1_YEAST	0.0569678	0.0382449	0.0458572	0.0561695	0.0887791	0.125307	0.166817	0.252049	0.291803	0.319457
EFIGGC[+57.021464]DVITSMAR	2	sp|Q02784|GLRX5_YEAST	0.883501	0.921723	0.935082	0.956499	0.96751	0.974536	0.980334	0.980167	0.960425	0.895596
IGAGMGEQMLSR	2	sp|P38631|FKS1_YEAST;sp|P40989|FKS2_YEAST	-0.198313	-0.198313	-0.198313	-0.198311	-0.198309	-0.198307	-0.198307	-0.198306	-0.198306	-0.198307
VPETLLITSQQALSEFSQAANER	3	sp|P38732|EFM1_YEAST	0.844737	0.809163	0.829356	0.912812	0.961798	0.979606	0.979462	0.95808	0.921328	0.874022
FGSPIELSDQHIER	3	sp|P40527|ATC7_YEAST	0.00299315	0.0230704	0.0665048	0.137877	0.314913	0.644349	0.813965	0.883363	0.888653	0.871128
YLNDYETEK	2	sp|P40341|YTA12_YEAST	0.461957	0.473496	0.470776	0.487529	0.499387	0.497377	0.491365	0.391532	0.340135	0.324211
C[+57.021464]LLQEINELK	2	sp|Q12242|RUP1_YEAST	0.317628	0.285404	0.259056	0.259633	0.274765	0.294298	0.346499	0.407334	0.459665	0.491644
NVTIVPGLFK	2	sp|P06786|TOP2_YEAST	0.465599	0.472402	0.469296	0.471969	0.453776	0.370867	0.269675	0.136751	0.119027	0.125823
VPSHEEASPEEQEVFSEEGR	3	sp|Q02875|SYH1_YEAST	0.417188	0.394555	0.430638	0.529541	0.589644	0.61052	0.619665	0.639114	0.654185	0.659812
LLNQLVLR	2	sp|P46673|NUP85_YEAST	0.752005	0.76012	0.76016	0.782219	0.802448	0.821038	0.846675	0.880502	0.920149	0.94664
ELQGIDPDETVPDNVK	2	sp|P04051|RPC1_YEAST	0.613606	0.625444	0.663516	0.671992	0.722786	0.808926	0.849339	0.858658	0.848627	0.832583
DVIQANDDR	2	sp|P38205|NCL1_YEAST	0.888731	0.902345	0.902944	0.920883	0.934083	0.946939	0.926297	0.862384	0.758334	0.642197
LTTTNSSSMSQLR	2	sp|P53191|PIB2_YEAST	0.712829	0.703796	0.707052	0.739318	0.751272	0.739263	0.735312	0.714647	0.700574	0.661792
NLDEVTAQDHAVTVLK	3	sp|P40348|RFC2_YEAST	0.0899974	0.0893845	0.094932	0.107703	0.218058	0.447185	0.622721	0.684303	0.701861	0.705463
DEC[+57.021464]INLIR	2	sp|P22224|SEC15_YEAST	0.195632	0.174071	0.156088	0.149228	0.159704	0.184708	0.2325	0.311918	0.407847	0.501173
HVELDPTTYQVDLGK	2	sp|Q05567|SGPL_YEAST	0.407732	0.438337	0.476393	0.47775	0.490359	0.535081	0.58595	0.653949	0.681301	0.699846
TGVMNMAFMK	2	sp|Q04500|UTP14_YEAST	0.0392787	0.0117479	-0.00705475	-0.0220494	-0.0225425	-0.00976671	0.0439012	0.165	0.254324	0.323389
EKIDEYLQNIIAQVR	3	sp|P22138|RPA2_YEAST	0.71736	0.717344	0.730013	0.75827	0.774602	0.792793	0.812034	0.840462	0.87151	0.899533
DIEFSVEELNAATGSK	2	sp|P43616|DUG1_YEAST	0.741992	0.744342	0.814425	0.871366	0.909919	0.942976	0.93764	0.787606	0.672056	0.575322
SIDGIEVC[+57.021464]LER	2	sp|P53741|BRE5_YEAST	0.793955	0.778989	0.75435	0.792744	0.823843	0.872421	0.873388	0.907222	0.895215	0.848843
FYVYC[+57.021464]TEPFR	2	sp|P39986|ATC6_YEAST	0.888946	0.90353	0.913401	0.93575	0.956525	0.983448	0.970673	0.961309	0.90863	0.834425
ASTNSILPVK	2	sp|P34216|EDE1_YEAST	0.0847237	0.0391684	0.061194	0.0865189	0.132716	0.197848	0.283063	0.363702	0.402757	0.435922
ALETYQELIK	2	sp|Q06677|SWA2_YEAST	0.490127	0.46007	0.443423	0.432785	0.438151	0.442462	0.507995	0.570378	0.622408	0.659231
KGGIFTEVK	2	sp|P22515|UBA1_YEAST	0.265372	0.288004	0.313513	0.334408	0.35737	0.380099	0.386985	0.350695	0.32342	0.29804
ASSC[+57.021464]PIIR	2	sp|Q99247|YO087_YEAST	-0.0293401	-0.0361596	-0.0336806	-0.0407986	-0.0341852	-0.0165387	0.0219745	0.0906278	0.152042	0.20949
NLNANMLNDVLYFSK	2	sp|P48567|PUS4_YEAST	0.158189	0.0787366	0.0782333	0.0601632	0.0903968	0.198169	0.280016	0.376239	0.423325	0.460724
TLFNNDDIEANLVK	2	sp|P32457|CDC3_YEAST	0.847799	0.885477	0.932144	0.953195	0.972717	0.9944	0.969752	0.85122	0.771779	0.700586
EIGFYSR	2	sp|P53063|DXO_YEAST	-0.135168	-0.141338	-0.144147	-0.143603	-0.129643	-0.101217	-0.0538735	0.0516318	0.161317	0.273588
DLTNDDTLLEK	2	sp|P54787|VPS9_YEAST	0.175228	0.178188	0.172658	0.177646	0.184217	0.187835	0.207605	0.21702	0.271089	0.332195
TMDNLENLTIPR	2	sp|Q06623|HDA3_YEAST	0.277011	0.263376	0.251883	0.253424	0.246904	0.238575	0.26756	0.292204	0.372727	0.458787
LQYLEAR	2	sp|P15274|AMPD_YEAST	0.00345159	0.00688036	0.00870963	0.0139677	0.025317	0.0485736	0.0969175	0.197698	0.304256	0.395336
NAVESGYWPLYR	2	sp|P47169|MET5_YEAST	0.0367814	0.00710126	0.00702199	0.0403823	0.0729675	0.104196	0.161076	0.239124	0.347757	0.453498
EIEEAIK	2	sp|P25343|RV161_YEAST	0.294797	0.258545	0.259044	0.252319	0.308873	0.456852	0.641851	0.848593	0.931004	0.957644
DLYIASGHSC[+57.021464]WGINNAPATGK	3	sp|P38758|TDA3_YEAST	0.0638734	0.0737827	0.105841	0.177595	0.362498	0.495622	0.561483	0.59167	0.612947	0.628739
YLLPSNISVPTINNVHTSESTR	3	sp|P47098|YJ11B_YEAST;sp|Q03612|YE11B_YEAST;sp|Q12490|YB11B_YEAST;sp|Q07793|YD13B_YEAST;sp|P47100|YJ12B_YEAST;sp|Q12269|YG12B_YEAST;sp|Q12088|YL11B_YEAST;sp|O13535|YH11B_YEAST;sp|P0C2I2|YD14B_YEAST;sp|Q12141|YG11B_YEAST;sp|P0C2I9|YP12B_YEAST;sp|Q99337|YN12B_YEAST;sp|Q12414|YP11B_YEAST;sp|P0C2I3|YD15B_YEAST;sp|Q03619|YE12B_YEAST;sp|Q92393|YO12B_YEAST;sp|Q99231|YD12B_YEAST;sp|P0C2J1|YP14B_YEAST;sp|…	0.1542	0.239901	0.365733	0.584914	0.842107	0.935487	0.987879	0.964204	0.884115	0.80496
SENVGTVTR	2	sp|P38930|CSK2C_YEAST	0.813888	0.819413	0.825515	0.846575	0.858325	0.880479	0.89702	0.914804	0.929157	0.937702
FSATEALQSDYFK	2	sp|Q03957|CTK1_YEAST	0.109296	0.0644567	0.053784	0.0785784	0.110896	0.143961	0.200837	0.287118	0.368989	0.434911
THFGQVESINLIASDDFVDKR	3	sp|Q12028|AP1G1_YEAST	0.0966395	0.16729	0.240891	0.359096	0.496799	0.575947	0.640416	0.660082	0.65552	0.639917
SGQIQPHLDQLNLVLR	2	sp|P46672|ARC1_YEAST	0.910627	0.891399	0.893501	0.944348	0.970345	0.971317	0.942294	0.86769	0.744237	0.590831
YDLSTYWGR	2	sp|Q12029|FSF1_YEAST	0.176471	0.155207	0.137287	0.137587	0.142688	0.147857	0.163436	0.180694	0.200058	0.215342
MSDPNATIPEDNPQGIEASEQYR	3	sp|P39743|RV167_YEAST	0.248911	0.292527	0.397985	0.612486	0.810214	0.871434	0.885693	0.878161	0.867636	0.852612
RPNDYVQQLDHLVDFC[+57.021464]R	3	sp|P36084|MUD2_YEAST	-0.00252046	-0.00509899	-0.00472129	0.00362575	0.0208069	0.0454318	0.0782897	0.115129	0.153041	0.186273
LALDYSIGEQLKDK	2	sp|P25293|NAP1_YEAST	0.287989	0.229124	0.194811	0.19952	0.222126	0.24369	0.263617	0.27672	0.280025	0.275661
AHYLLANSGLSFEDVDAFIK	3	sp|P34077|NIC96_YEAST	0.294763	0.312727	0.347006	0.40301	0.472899	0.54831	0.593863	0.56919	0.523645	0.485811
EYYQISGK	2	sp|P38755|OSH7_YEAST	0.546039	0.539284	0.5452	0.495768	0.488389	0.556845	0.672516	0.782469	0.806747	0.814387
FPLEIRPFYTMPDPANPK	3	sp|P04802|SYDC_YEAST	0.338206	0.381107	0.466856	0.59653	0.784439	0.932213	0.977892	0.924363	0.83079	0.734313
DHLEFLK	2	sp|P22147|XRN1_YEAST	0.130182	0.14327	0.17784	0.220904	0.283343	0.343999	0.353494	0.362519	0.340404	0.325879
RYEILHDIMGITDLK	3	sp|Q99210|YO111_YEAST	0.365882	0.34919	0.357338	0.418899	0.436056	0.445148	0.447266	0.462584	0.474835	0.485584
NAEVLWGSFIPR	2	sp|P40499|ICE2_YEAST	0.447723	0.537862	0.62548	0.744637	0.816559	0.852566	0.865538	0.870298	0.850547	0.822146
VEQC[+57.021464]MALR	2	sp|Q00816|REG1_YEAST	0.191348	0.185321	0.185288	0.195848	0.218287	0.246117	0.317535	0.423681	0.549743	0.65734
SAPYNDIIEGLISK	2	sp|P40395|RIC1_YEAST	-0.0565063	-0.0956405	-0.0659599	-0.0792878	-0.101011	-0.114829	-0.068876	0.0347436	0.148159	0.241433
NAHIVGATQR	2	sp|Q05791|CD123_YEAST	0.078001	0.131349	0.136163	0.0569941	-0.0212336	-0.0824556	-0.101062	-0.119694	-0.120613	-0.120656
FALGQGVGVILC[+57.021464]IGETLEEK	3	sp|P00942|TPIS_YEAST	0.692576	0.661944	0.674158	0.737576	0.770656	0.792169	0.808427	0.798092	0.762219	0.710584
ELSWSEYEK	2	sp|P32660|ATC5_YEAST	-0.0401991	-0.0607696	-0.0631209	-0.0772418	-0.07752	-0.0728174	-0.0358102	0.0524971	0.145052	0.249072
C[+57.021464]GNADVVVAGGC[+57.021464]ESMTNAPYYMPAAR	3	sp|P41338|THIL_YEAST	0.875296	0.885709	0.928929	0.965262	0.975766	0.973668	0.960545	0.94813	0.931123	0.908369
ENIQNYQR	2	sp|P40850|MKT1_YEAST	0.426613	0.385625	0.349763	0.325576	0.322772	0.333792	0.369728	0.428615	0.511008	0.599772
ALEEVSLK	2	sp|P14126|RL3_YEAST	0.76688	0.771718	0.774668	0.794119	0.83013	0.893853	0.970898	0.920932	0.805208	0.690595
SINNLYTWR	2	sp|P40477|NU159_YEAST	0.786648	0.768021	0.749011	0.733826	0.725566	0.704523	0.740197	0.751692	0.786829	0.805852
LNSLESQIFGK	2	sp|Q06350|CHI2_YEAST	-0.00448629	-0.0306392	-0.0381637	-0.0575059	-0.0699868	-0.0664889	0.00879226	0.125657	0.1914	0.238963
NYVPSVENLEK	2	sp|P53280|CF130_YEAST	-0.0487798	-0.0486664	-0.0495069	-0.0469259	-0.0454161	-0.0448199	-0.047522	-0.0540005	-0.0412907	-0.0181142
TEMDGFADSR	2	sp|Q06682|UBX5_YEAST	0.197079	0.183766	0.178178	0.209945	0.272366	0.361033	0.486134	0.616404	0.671936	0.689411
IIIPAPYAYGK	2	sp|P38911|FKBP3_YEAST	0.709954	0.743593	0.78243	0.82713	0.883529	0.957799	0.966305	0.929758	0.873573	0.813303
ITEELSITGEK	2	sp|P32908|SMC1_YEAST	0.0463596	0.0131597	-0.000785482	-0.00669122	-0.0122864	-0.027674	-0.00731066	0.0146653	0.0536766	0.0929585
LSAHVVDEIC[+57.021464]DILR	2	sp|Q05567|SGPL_YEAST	0.552284	0.500626	0.459814	0.496869	0.548427	0.594953	0.626714	0.664988	0.714365	0.746846
LYLVFTEWVK	2	sp|P25655|NOT1_YEAST	0.691596	0.688937	0.708443	0.726816	0.764048	0.801261	0.889166	0.918771	0.91429	0.902257
SWLIDPAEPPEVLPELTEDEK	3	sp|Q05584|GLO2_YEAST	0.711956	0.753001	0.814683	0.877203	0.934005	0.93511	0.857456	0.760584	0.679151	0.621277
GPEHQQDDEDNDDADIDLKK	3	sp|P17106|CBF1_YEAST	0.0420643	0.0390222	0.0122895	0.013189	0.0634824	0.139971	0.24463	0.34088	0.419881	0.48251
YDTTYLDDIAK	2	sp|P00635|PPA5_YEAST;sp|P24031|PPA3_YEAST	0.318099	0.317002	0.305688	0.32131	0.333374	0.335243	0.29074	0.198396	0.165995	0.151493
VIQVDEPALR	2	sp|P05694|METE_YEAST	0.766265	0.801697	0.812229	0.867197	0.929843	0.981483	0.972176	0.911859	0.824543	0.735086
FELQTIQIK	2	sp|Q06508|LOA1_YEAST	0.217363	0.204924	0.203296	0.206055	0.21654	0.224363	0.269722	0.324695	0.376867	0.424733
ADLVGEATK	2	sp|P00812|ARGI_YEAST	-0.229718	-0.229718	-0.229718	-0.229716	-0.229714	-0.229712	-0.229709	-0.229703	-0.229698	-0.229692
IVQDISQLTLLETSSLINELK	3	sp|P53163|MNP1_YEAST	0.826156	0.826211	0.843474	0.883948	0.913053	0.929903	0.919313	0.864794	0.793966	0.727231
EEAFEIYDK	2	sp|P22137|CLH_YEAST	0.811886	0.797627	0.801512	0.789907	0.812179	0.875713	0.935499	0.896657	0.828918	0.759963
STAEEQEAFLR	2	sp|P32597|STH1_YEAST	0.590316	0.540214	0.531592	0.527526	0.516705	0.486641	0.495941	0.475686	0.458461	0.423847
LSLSTSLPLMLNDEK	2	sp|P39520|IFH1_YEAST	0.66948	0.659663	0.667496	0.674593	0.689629	0.721113	0.745003	0.742836	0.685519	0.60938
GQTEEEYTQQLQHYFEVEQGPVR	3	sp|Q02872|YP108_YEAST	0.101876	0.125567	0.147789	0.149789	0.167976	0.156845	0.0962838	0.0838762	0.0817831	0.0954138
AVLVAGPPSTGK	2	sp|Q12464|RUVB2_YEAST	0.585947	0.59021	0.618142	0.685234	0.741259	0.783321	0.82483	0.839272	0.827093	0.787412
IAVLHGGTK	2	sp|P39986|ATC6_YEAST	-0.0519807	-0.0574173	-0.0552777	-0.0539923	-0.0461162	-0.0375543	-0.0127241	0.0263925	0.0582422	0.0871755
ISLMQLLSR	2	sp|P53313|SDA1_YEAST	0.544142	0.559894	0.566646	0.593003	0.61323	0.622309	0.64526	0.672444	0.707335	0.741145
YELLELDPMEVDTSK	2	sp|P36161|NU133_YEAST	0.182291	0.20715	0.291281	0.412801	0.583054	0.788874	0.883794	0.945941	0.942962	0.925225
LGTPSEDTVSAAATANNISTMGDESR	3	sp|P37304|PAM1_YEAST	0.695325	0.689096	0.732646	0.764622	0.762879	0.751937	0.724388	0.688914	0.637997	0.578007
WNDIMYIK	2	sp|P38755|OSH7_YEAST	0.384868	0.408037	0.436485	0.491955	0.553929	0.629683	0.703253	0.670297	0.608	0.539971
NSEVDLNEEPR	2	sp|P40357|SEC9_YEAST	0.772425	0.746143	0.722102	0.742436	0.762673	0.780946	0.792204	0.76553	0.715331	0.656491
AIAEDMVLK	2	sp|P53199|ERG26_YEAST	-0.15121	-0.151211	-0.151209	-0.151212	-0.15121	-0.151202	-0.151178	-0.151081	-0.150961	-0.150989
SAVEVIEFVK	2	sp|P48570|HOSC_YEAST;sp|Q12122|HOSM_YEAST	0.777796	0.784487	0.793124	0.818609	0.850383	0.873534	0.929116	0.932147	0.8602	0.769761
AVEYLNYNLK	2	sp|Q03071|ELOC_YEAST	-0.272171	-0.274865	-0.283021	-0.273202	-0.268983	-0.270496	-0.265001	-0.221513	-0.178639	-0.141198
LGNLLSEYTSMK	2	sp|P53951|COG5_YEAST	0.766513	0.742217	0.738268	0.775731	0.804268	0.815027	0.799485	0.706024	0.61738	0.543017
SPLTEQSTEYASISNNSDQTIAFK	3	sp|P40075|SCS2_YEAST	0.0854567	0.0951661	0.124898	0.16205	0.223027	0.291509	0.370775	0.417141	0.442481	0.454354
DELIDVK	2	sp|P38235|YBQ3_YEAST	-0.178298	-0.171058	-0.162891	-0.144532	-0.0985572	0.00418038	0.149213	0.318625	0.447966	0.551366
KPTLGSMFK	2	sp|P32492|MYO4_YEAST;sp|P19524|MYO2_YEAST	-0.136056	-0.136055	-0.136054	-0.136055	-0.136055	-0.136055	-0.136054	-0.136054	-0.136056	-0.136057
DVSGEGVQQSLLK	2	sp|P38323|CLPX_YEAST	-0.0733796	-0.0733803	-0.0733808	-0.0733794	-0.0733787	-0.0733784	-0.073377	-0.073375	-0.0733739	-0.0733726
AISDAMFANPK	2	sp|P49090|ASNS2_YEAST	0.922525	0.917874	0.907863	0.918586	0.936117	0.962869	0.985005	0.841509	0.651335	0.505811
TDPDYEVTIDGPLR	2	sp|Q12362|RIB2_YEAST	0.0654288	-0.0087994	-0.0383396	-0.013862	0.023885	0.0583636	0.089351	0.116832	0.152417	0.193636
DLSLANSMIPLGSC[+57.021464]TMK	2	sp|P49095|GCSP_YEAST	0.87326	0.871234	0.884976	0.905362	0.917714	0.936308	0.948506	0.95414	0.94686	0.920351
YNNIPYLVDC[+57.021464]VSNTETIQQVYK	3	sp|P53912|YNN4_YEAST	0.0508271	0.0983491	0.20703	0.398275	0.571757	0.672104	0.741255	0.772847	0.783528	0.785159
LPAEYGTAFITGHSNGSVR	3	sp|Q12038|SRO7_YEAST	0.0114775	0.0288749	0.0489612	0.0873957	0.167184	0.253773	0.285041	0.289947	0.295993	0.303481
HLPWTIVDSDK	2	sp|P38426|TPS3_YEAST	0.929382	0.928518	0.928089	0.926191	0.923478	0.919011	0.913381	0.806676	0.710566	0.626411
GMLTGPITC[+57.021464]LR	2	sp|P05694|METE_YEAST	0.910204	0.928399	0.931901	0.962155	0.980795	0.991221	0.987382	0.980868	0.957705	0.923665
YGSDGLSMTLAK	2	sp|P53301|CRH1_YEAST	0.888049	0.873026	0.866511	0.903581	0.934286	0.957818	0.985666	0.929663	0.828892	0.720788
LSNPITAVITGSK	2	sp|Q12480|ETFA_YEAST	0.684685	0.693595	0.704809	0.74875	0.798666	0.847808	0.867755	0.792908	0.681644	0.54314
LNNFNDVSSYNENK	2	sp|P32582|CBS_YEAST	0.893867	0.873117	0.888273	0.922017	0.947811	0.976975	0.972512	0.860121	0.744437	0.638134
GTDYEEDLAIVR	2	sp|P50110|SAM37_YEAST	0.518679	0.558223	0.539926	0.571236	0.580608	0.590008	0.547417	0.491654	0.399378	0.301739
DESLVYR	2	sp|Q99220|OS9_YEAST	0.0222256	0.0289457	0.036262	0.0539812	0.0863635	0.145647	0.243437	0.428466	0.589401	0.716162
VYPVTGQTYSR	2	sp|Q05911|PUR8_YEAST	0.641285	0.686966	0.725261	0.848149	0.955808	0.995092	0.994911	0.984429	0.976373	0.963981
GFGYVQFSNMEDAK	2	sp|P27476|NSR1_YEAST	0.658509	0.637341	0.658754	0.757829	0.844531	0.912737	0.926001	0.758911	0.632984	0.532176
DWSAPFNSTIEMTFHESQEFHETK	3	sp|Q12449|AHA1_YEAST	-0.0504154	-0.0525202	-0.0535051	-0.00646176	0.0739462	0.158721	0.235725	0.280381	0.308088	0.323574
EEKEDETLEAENLQNDLELQQFLR	3	sp|P40546|FAF1_YEAST	0.275052	0.254261	0.26482	0.276199	0.312388	0.360483	0.433735	0.519762	0.602445	0.671856
QNLQIIR	2	sp|P53848|FOL1_YEAST	0.284514	0.250455	0.236261	0.216405	0.237885	0.29622	0.390912	0.554321	0.679624	0.768329
GFSFGITPQNDANK	2	sp|P49686|NUP42_YEAST	0.271154	0.254639	0.258866	0.281478	0.298909	0.31668	0.335679	0.358344	0.37328	0.382161
AIDEFITNLIPVYAEHR	3	sp|Q12072|IOC2_YEAST	0.158956	0.238553	0.389629	0.660112	0.722701	0.744417	0.765904	0.788279	0.810311	0.827229
TSFFQALGVPTK	2	sp|P05317|RLA0_YEAST	0.938963	0.939876	0.943903	0.980037	0.988702	0.995881	0.983869	0.9399	0.908298	0.87742
TKPLWTR	2	sp|P02829|HSP82_YEAST;sp|P15108|HSC82_YEAST	0.921794	0.933553	0.946035	0.970681	0.984268	0.990563	0.99261	0.983592	0.970893	0.946047
TSIFLLTR	2	sp|P27801|PEP3_YEAST	0.588447	0.590869	0.595123	0.604308	0.615962	0.63001	0.657877	0.701529	0.746092	0.787556
TLTDEHEADVNNDDIIANNAVEEIDR	3	sp|P39704|ERP2_YEAST	0.635179	0.648143	0.738237	0.841473	0.914483	0.938421	0.923031	0.880886	0.814007	0.738303
YDNPVAEDYKEK	2	sp|P35197|GCS1_YEAST	0.285531	0.273861	0.280865	0.320591	0.379999	0.434107	0.509412	0.578306	0.627628	0.645107
TISNWIQETK	2	sp|P34160|NCBP1_YEAST	0.974297	0.966723	0.969053	0.954622	0.94164	0.921813	0.91214	0.772231	0.586829	0.408899
NFGGAAVTIPLK	2	sp|P08566|ARO1_YEAST	0.575766	0.543839	0.559368	0.574442	0.671657	0.852142	0.973944	0.970311	0.948621	0.924737
KANVQC[+57.021464]DYIDAPVLLEK	3	sp|P38777|FSH1_YEAST	0.39281	0.393339	0.390271	0.397886	0.416316	0.445793	0.470508	0.484462	0.482167	0.464738
IIIKDPQTGAPVPLR	2	sp|Q00955|ACAC_YEAST	0.864417	0.816186	0.789824	0.849162	0.916256	0.963	0.980741	0.981415	0.974191	0.959958
YVWVLHLDDVR	2	sp|P33201|MRT4_YEAST	0.665191	0.675405	0.704692	0.794351	0.899436	0.962173	0.96285	0.937723	0.876799	0.818522
DIQIPVYDTFDGSDLR	2	sp|P07149|FAS1_YEAST	0.78815	0.817026	0.850078	0.900936	0.934569	0.966126	0.977999	0.885457	0.720138	0.566942
NNSFVPVYLR	2	sp|P53914|NAT10_YEAST	0.91437	0.908441	0.90622	0.917119	0.925417	0.930269	0.941105	0.948685	0.951267	0.946488
EILDLNKQELINASIR	2	sp|Q00955|ACAC_YEAST	0.436659	0.350363	0.318316	0.370465	0.428902	0.47596	0.516481	0.556081	0.625058	0.687604
ADFYAPETEGDEAK	2	sp|P32892|DRS1_YEAST	0.10188	0.0914227	0.090172	0.103079	0.112128	0.117483	0.126527	0.138785	0.166332	0.206938
FFTLSAENIEER	2	sp|P21243|PSA1_YEAST	0.929269	0.940095	0.934606	0.947956	0.960715	0.976778	0.967866	0.951171	0.892054	0.791844
IQIEEIPISWHEVDGSK	3	sp|P40350|ALG5_YEAST	0.0255596	0.0460506	0.0641263	0.0972431	0.129867	0.156493	0.184173	0.212584	0.237642	0.255677
FEINNTNDELFSAR	2	sp|Q06628|ATG13_YEAST	0.518466	0.496425	0.458016	0.471524	0.487418	0.525565	0.487759	0.502197	0.447204	0.394187
DITDLLSIIDK	2	sp|Q12019|MDN1_YEAST	0.360325	0.334872	0.335967	0.325337	0.327679	0.329767	0.403789	0.470486	0.491264	0.503966
YDLTVPFAR	2	sp|P07263|SYH_YEAST	0.913463	0.918701	0.922525	0.951948	0.968587	0.984783	0.981767	0.981658	0.96729	0.946335
SGLPLSGLLFK	2	sp|P39685|PO152_YEAST	0.640828	0.669743	0.689353	0.7155	0.756115	0.815563	0.85432	0.8619	0.821907	0.746448
QSQNLAIAVSTLIFNYSALVTK	3	sp|P36037|DOA1_YEAST	0.158538	0.155943	0.17474	0.206737	0.254945	0.321167	0.423213	0.509696	0.570928	0.61326
EWAEEITK	2	sp|P26637|SYLC_YEAST	0.934944	0.920794	0.918083	0.929068	0.945295	0.96353	0.979255	0.922587	0.818524	0.699112
SVVVITADNK	2	sp|Q06679|UTP4_YEAST	-0.0478367	-0.0611797	-0.0594031	-0.0407098	-0.0119812	0.0203734	0.0807525	0.163039	0.210802	0.244198
VVAVVVEVPVNTADR	2	sp|P36069|PMU1_YEAST	0.696045	0.680462	0.704556	0.810898	0.885266	0.931584	0.927161	0.888683	0.81294	0.733558
KLIVWSTESLSPVK	3	sp|Q06506|RRP9_YEAST	0.493226	0.472449	0.471822	0.488196	0.493658	0.487203	0.454546	0.418485	0.393192	0.377351
IASTLIFGLAPSHEK	3	sp|P40468|TAO3_YEAST	0.0871315	0.105775	0.128871	0.26689	0.314254	0.328036	0.33356	0.339011	0.344047	0.350138
MWDSLIVSINDTHK	3	sp|Q03362|YD476_YEAST	-0.00165026	0.0311878	0.0890553	0.349376	0.553453	0.612245	0.636966	0.653139	0.640229	0.610667
DFVENADK	2	sp|P24276|SSD1_YEAST	0.572688	0.567464	0.570446	0.570095	0.575623	0.59346	0.625408	0.642889	0.628507	0.604082
SNAIDLFVTGQIPTEEPELSEYQSK	3	sp|P38009|PUR92_YEAST	0.325934	0.319987	0.387646	0.604218	0.847576	0.867051	0.763064	0.63949	0.530677	0.454083
YNTLAAVSR	2	sp|Q92325|LAG2_YEAST	-0.149101	-0.147197	-0.143361	-0.130484	-0.113194	-0.0906249	-0.0529695	0.00206712	0.0725292	0.148428
AIENGDEIPKGEPFDSNSITPGTEFMAK	3	sp|P22147|XRN1_YEAST	0.694998	0.73766	0.815465	0.877249	0.939332	0.967555	0.970705	0.949055	0.91435	0.87101
INEIFQVISQLLK	2	sp|Q07395|SYO1_YEAST	0.225294	0.131851	0.131696	0.129233	0.158458	0.215543	0.331387	0.463698	0.539972	0.594581
EVVGIMTGER	2	sp|Q04461|YM01_YEAST	-0.07896	-0.07937	-0.0575154	-0.0605381	-0.0390838	-0.0510062	-0.00700115	0.0307969	0.0908391	0.153011
VFSGNRPTTSILAQK	2	sp|P12709|G6PI_YEAST	0.648592	0.670666	0.653465	0.682976	0.723123	0.784247	0.824669	0.851342	0.797932	0.702357
SNSFNLQSAR	2	sp|P31380|FUN30_YEAST	-0.0796234	-0.0962763	-0.105702	-0.0993353	-0.0842962	-0.0664456	-0.0213463	0.0322234	0.120465	0.216903
FTPGSFTNYITR	2	sp|P46654|RSSA2_YEAST;sp|P32905|RSSA1_YEAST	0.582304	0.610758	0.611884	0.724927	0.868195	0.977803	0.983171	0.970652	0.942236	0.899245
QNGSLDVTR	2	sp|Q03435|NHP10_YEAST	0.257104	0.252377	0.260064	0.269221	0.291487	0.315237	0.367509	0.434678	0.506686	0.575742
ALELDASNK	2	sp|P15705|STI1_YEAST	0.784604	0.778156	0.774232	0.797457	0.836172	0.898775	0.952147	0.926123	0.852806	0.777088
YVPSIFQQNYK	2	sp|P87275|AIM11_YEAST	-0.131792	-0.153203	-0.148395	-0.159356	-0.155689	-0.118998	-0.0445997	0.0893521	0.195022	0.304173
FSSFFNK	2	sp|P36041|EAP1_YEAST	-0.154168	-0.143486	-0.137388	-0.113651	-0.0663652	0.018704	0.145188	0.294533	0.352827	0.410258
NNVEPPPPPSR	2	sp|P38266|AIM3_YEAST	0.869786	0.864944	0.876163	0.935622	0.974579	0.987508	0.981085	0.960854	0.924585	0.870836
VDLNPSNSMGPIDTEAVIRPLK	3	sp|Q01722|GCR2_YEAST	-0.00264663	0.00376684	0.0162079	0.0441787	0.131115	0.358525	0.593481	0.618112	0.628606	0.63573
MGFEVSASSFFLDR	2	sp|P00724|INV2_YEAST	0.261195	0.235369	0.220913	0.241576	0.271601	0.320461	0.395473	0.53015	0.676807	0.794558
LIQNTVLSDDPILMR	3	sp|P25655|NOT1_YEAST	0.271717	0.273647	0.294607	0.2796	0.242855	0.223536	0.197566	0.180346	0.169872	0.163889
DAISLAEK	2	sp|P08964|MYO1_YEAST	-0.124826	-0.124826	-0.124825	-0.124825	-0.124825	-0.124824	-0.124823	-0.12482	-0.124816	-0.124813
HIIPESLWYK	2	sp|Q12494|KCS1_YEAST	0.369822	0.373839	0.41561	0.407539	0.441617	0.598085	0.641018	0.809646	0.827263	0.841138
ILHTSQTQR	2	sp|Q04264|PDS5_YEAST	0.791141	0.801609	0.784851	0.812462	0.826335	0.862106	0.870685	0.880574	0.872881	0.858547
HQHIMDANEYIQGR	3	sp|P30619|SEC1_YEAST	0.0137522	0.0137827	0.0298539	0.0683058	0.1126	0.158394	0.210351	0.27523	0.338072	0.39088
IQSVDAVSSAVK	2	sp|Q99297|ODC2_YEAST	0.540689	0.522051	0.558842	0.495514	0.428334	0.345166	0.405789	0.451509	0.482111	0.478522
EILAENEIEVSRG	2	sp|P43561|FET5_YEAST	0.596587	0.630773	0.606712	0.674222	0.67352	0.699234	0.68318	0.647433	0.595767	0.547509
SNKPMQLGGTIAGDSGNR	3	sp|P38080|AKL1_YEAST	0.197151	0.196367	0.197846	0.201267	0.215223	0.237953	0.2707	0.314193	0.367754	0.424406
FTNNDMDSIVVK	2	sp|P47082|AVT1_YEAST	0.300781	0.261568	0.262996	0.250136	0.281626	0.355761	0.495673	0.612799	0.669683	0.704246
LLDDFSSSLTIDKR	3	sp|Q07878|VPS13_YEAST	-0.0211211	-0.0179804	-0.0113157	0.0148582	0.127905	0.504024	0.691183	0.701828	0.681704	0.652495
EFFNTLR	2	sp|Q12348|CSN10_YEAST	0.14918	0.10758	0.0872363	0.0653241	0.0712018	0.100613	0.160009	0.276746	0.388173	0.482606
WIETQDVFLK	2	sp|P19097|FAS2_YEAST	0.85246	0.865613	0.873304	0.910954	0.946134	0.980779	0.992532	0.755578	0.488206	0.299854
IPLTSIISVSR	2	sp|P48562|CLA4_YEAST	0.655596	0.660715	0.651822	0.722372	0.792353	0.853765	0.872082	0.890961	0.902166	0.911266
EENLLEK	2	sp|P53278|YG3A_YEAST	-0.114681	-0.11468	-0.11468	-0.11468	-0.114679	-0.114677	-0.114675	-0.114674	-0.114674	-0.114674
RNSFAVIEFTPEVLDR	3	sp|P33399|LHP1_YEAST	0.714007	0.758022	0.824077	0.899625	0.939991	0.961505	0.969707	0.959955	0.928163	0.875489
GVPEEWIMR	2	sp|P53920|NM111_YEAST	0.0378689	0.0243089	0.0315036	0.0290603	0.0318238	0.0290103	0.061176	0.0878035	0.148128	0.225731
STPYSFR	2	sp|P38249|EIF3A_YEAST	0.0329097	0.0377798	0.0397379	0.054052	0.0846417	0.126847	0.182972	0.261721	0.340933	0.411516
VDQWVGDPK	2	sp|P20485|KICH_YEAST	0.357852	0.34807	0.4067	0.46028	0.491976	0.512121	0.528636	0.540009	0.543129	0.545102
TSAPSVNDDLLHNEVTAK	2	sp|P54838|DAK1_YEAST	0.769328	0.740721	0.752162	0.802519	0.82214	0.817212	0.801313	0.735253	0.660776	0.562838
AINYELFSDDIVR	2	sp|P38228|TCM62_YEAST	-0.0521336	-0.100806	-0.113567	-0.0828893	-0.0516416	-0.0163655	0.0436923	0.157266	0.296727	0.429718
SPAFIHSIDENHHVFLNLTSLK	3	sp|P43589|SAD1_YEAST	-0.000687463	0.0157659	0.0410228	0.0778355	0.173594	0.302506	0.424435	0.471015	0.495769	0.511777
HWC[+57.021464]NEFR	2	sp|P53920|NM111_YEAST	0.193059	0.209854	0.223706	0.260944	0.298099	0.334085	0.370406	0.422957	0.484469	0.550467
LDSNNSSVYYHR	3	sp|P07213|TOM70_YEAST	-0.0193783	0.00681749	0.0572009	0.284334	0.586813	0.748403	0.806017	0.861705	0.903991	0.932882
ASATVPSAPYR	2	sp|P39705|NUP60_YEAST	0.937835	0.930427	0.932086	0.945942	0.950769	0.95306	0.955525	0.957947	0.960954	0.963136
MNVLGDDDREGSINLDEPLIIQK	3	sp|P53962|YND5_YEAST	0.0619882	0.105993	0.16324	0.215406	0.324742	0.398867	0.432106	0.44718	0.458191	0.466994
VSTSVGTVIGQFGFGTLADIVGR	3	sp|P25297|PHO84_YEAST	0.260346	0.250732	0.227282	0.213529	0.186846	0.166245	0.147581	0.134671	0.122332	0.111306
GTGEILVNGR	2	sp|P38120|RT09_YEAST	-0.216025	-0.236762	-0.238847	-0.207951	-0.184756	-0.161826	-0.138346	-0.107473	-0.0726981	-0.0333959
KFMPTLFK	2	sp|P41807|VATH_YEAST	0.194968	0.20653	0.20035	0.224334	0.240343	0.235575	0.236093	0.171353	0.174159	0.179909
LQPGSPVLGGVLTLGLTNFTSFEALEK	3	sp|P37898|AAP1_YEAST	-0.00145699	-0.0183287	-0.036952	-0.04477	-0.016121	0.0369749	0.145792	0.268257	0.353411	0.40734
LVEIAIDK	2	sp|Q03503|NAA30_YEAST	0.189206	0.155715	0.154995	0.114244	0.0856402	0.101291	0.152807	0.237244	0.251693	0.279697
GGELTEEQMK	2	sp|P22517|KCC2_YEAST	0.0988776	0.0658663	0.0646301	0.0589634	0.0591994	0.0557797	0.0858097	0.145493	0.203579	0.249007
VVWLGNSDR	2	sp|Q06440|CORO_YEAST	0.873559	0.888501	0.889838	0.922869	0.948002	0.969176	0.978474	0.981067	0.973374	0.95468
LSSFDSPLHLPNFR	3	sp|P38321|YB75_YEAST	0.0698907	0.0850199	0.103278	0.103701	0.16979	0.341204	0.390231	0.400852	0.405531	0.41507
EYILALENQK	2	sp|Q03016|GIP3_YEAST	-0.121566	-0.124151	-0.123418	-0.100309	-0.0828879	-0.0719882	-0.0685543	-0.0615511	-0.0543887	-0.0456381
KLGYTEPDPR	2	sp|P31116|DHOM_YEAST	0.894793	0.894761	0.901894	0.916499	0.948531	0.980342	0.977839	0.945216	0.924263	0.906464
LYDYEIR	2	sp|P38931|SSN2_YEAST	-0.106277	-0.103638	-0.0994429	-0.0949178	-0.0820667	-0.0538935	0.00900459	0.14968	0.283523	0.405761
INWEYIIIDEAHR	3	sp|P38144|ISW1_YEAST	-0.0769673	-0.0655977	-0.04131	0.0574273	0.158193	0.19186	0.201664	0.232251	0.258866	0.285364
ESLPLIVFLR	2	sp|P0CX36|RS4B_YEAST;sp|P0CX35|RS4A_YEAST	0.909476	0.93707	0.949447	0.973654	0.986404	0.996253	0.994834	0.9864	0.973105	0.949993
TAAESIANDR	2	sp|P32614|FRDS_YEAST	0.816396	0.808312	0.793743	0.823531	0.839041	0.872187	0.863856	0.866522	0.841902	0.804269
LIEIHPEAVIILIR	3	sp|Q05029|BCH1_YEAST	0.0287195	0.014537	0.00372319	0.110343	0.349828	0.842532	0.948429	0.969536	0.969789	0.956805
LIDSLPGVDVSAEEQLR	2	sp|P47822|MED21_YEAST	0.929389	0.915734	0.919714	0.95857	0.975425	0.986322	0.98822	0.967641	0.912001	0.798568
LSLETLFNR	2	sp|P19097|FAS2_YEAST	0.898859	0.92536	0.919798	0.96071	0.977687	0.993646	0.990015	0.985726	0.969886	0.9416
FQHMQDC[+57.021464]FR	2	sp|P36046|MIA40_YEAST	0.69427	0.657813	0.630165	0.605657	0.578708	0.548429	0.529338	0.494222	0.475379	0.45266
SPELNFGSNLDEVLIENGINSK	3	sp|P39104|PIK1_YEAST	0.083685	0.0847597	0.0937213	0.100893	0.133953	0.198763	0.300615	0.385554	0.439077	0.470722
EDAPDLDWGAAR	2	sp|P34167|IF4B_YEAST	0.721905	0.786499	0.808547	0.860574	0.91665	0.972703	0.966767	0.933115	0.865953	0.787159
TIDDFNGDLVEYNK	2	sp|Q03290|TFB3_YEAST	0.100538	0.061825	0.066759	0.0638652	0.0853454	0.165405	0.261815	0.380537	0.450744	0.509915
NFDSLLK	2	sp|P11491|PPB_YEAST	0.193617	0.227523	0.297793	0.400424	0.562061	0.774107	0.901952	0.98698	0.990584	0.983299
LTQEEIDR	2	sp|P16474|BIP_YEAST	0.784919	0.813683	0.816046	0.87492	0.936965	0.981131	0.99491	0.952036	0.851439	0.724603
GNYTDFENTFQK	2	sp|P07149|FAS1_YEAST	0.90137	0.910748	0.914567	0.940206	0.961121	0.972627	0.929531	0.699048	0.534544	0.417788
MIPAPLDASLLR	2	sp|P25361|YCT3_YEAST	0.745221	0.768267	0.782831	0.868797	0.932995	0.975369	0.988443	0.959942	0.908103	0.827814
NAPLIEPEAEKR	3	sp|P53885|MDG1_YEAST	-0.0169223	0.000721758	0.0275364	0.277118	0.663401	0.826312	0.870116	0.899622	0.907073	0.889413
LLQLAGVEDVYTQSNGK	3	sp|P25443|RS2_YEAST	0.846434	0.814954	0.790651	0.815565	0.851982	0.850205	0.825443	0.766228	0.70898	0.66256
VLEQLSGQTPVQSK	3	sp|Q3E757|RL11B_YEAST;sp|P0C0W9|RL11A_YEAST	0.843364	0.849384	0.876367	0.91781	0.946676	0.969065	0.9833	0.979305	0.964914	0.942386
DYVANELISIK	2	sp|Q04264|PDS5_YEAST	-0.00375883	-0.0199493	-0.0302744	-0.0268214	-0.0177133	-0.00667748	0.0305768	0.0838501	0.153457	0.226329
LANYFLWPFGK	2	sp|P42839|VNX1_YEAST	-0.126505	-0.178037	-0.183199	-0.0451429	0.0814813	0.195627	0.282561	0.383933	0.460166	0.534807
LALNSVGGK	2	sp|P38071|ETR1_YEAST	0.506393	0.501164	0.507897	0.524679	0.573938	0.692744	0.834551	0.916884	0.894954	0.867339
LIHLLDPVFDSC[+57.021464]TQSAAGDFLK	3	sp|P40856|SA185_YEAST	0.433028	0.461939	0.542491	0.637117	0.728729	0.79518	0.808487	0.753648	0.676805	0.610878
QNVPFHEFDTFK	2	sp|P53981|YNB0_YEAST	0.76071	0.8073	0.849992	0.897221	0.939635	0.97624	0.966531	0.827653	0.665163	0.523065
SLDELAPLMMTK	2	sp|P47150|RT07_YEAST	0.12085	0.0952511	0.0996154	0.122821	0.154014	0.201711	0.278477	0.40178	0.490022	0.56484
DGHEINVLQLETAC[+57.021464]GAAIR	3	sp|P32861|UGPA1_YEAST	0.642268	0.661256	0.727402	0.852926	0.91102	0.932039	0.934872	0.906818	0.854708	0.784241
LSTDELIR	2	sp|P38348|HSM3_YEAST	0.0353896	0.037106	0.0375624	0.0598027	0.0911458	0.127695	0.19791	0.317315	0.445587	0.564259
RNDVVDTLSK	2	sp|P47083|MPP10_YEAST	-0.0600035	-0.0813697	-0.101562	-0.115471	-0.114425	-0.103749	-0.0899275	-0.0902655	-0.0847058	-0.0810767
TLDAIVSTLSPSR	2	sp|P20448|DBP4_YEAST	0.566183	0.568008	0.597891	0.722711	0.791818	0.835947	0.847114	0.871434	0.865462	0.843569
AFLAFGSNIGDR	2	sp|P53848|FOL1_YEAST	0.41525	0.422502	0.428282	0.472135	0.508333	0.550799	0.523853	0.531459	0.483904	0.435707
DGQLQEEHLSGK	2	sp|P19736|PRP9_YEAST	-0.139153	-0.107196	-0.0857879	-0.085523	-0.0811218	-0.0721699	-0.0530406	-0.0360452	-0.0294023	-0.0280945
VTNLDTNKDDEDDDGILADGK	3	sp|P53834|HCH1_YEAST	0.307466	0.320476	0.360617	0.411702	0.699369	0.925583	0.979407	0.96602	0.936906	0.898819
LGATIDVEHSHLR	3	sp|Q00582|GTR1_YEAST	-0.000131318	0.0140124	0.0336747	0.0640195	0.165275	0.479913	0.625334	0.656914	0.679374	0.695452
ADFQIEQR	2	sp|Q10740|LKHA4_YEAST	-0.014514	-0.0205273	-0.0231502	0.000183439	0.0268928	0.0594908	0.106381	0.179282	0.252289	0.323253
C[+57.021464]TFSIAPNYLK	2	sp|P21657|DAL81_YEAST	-0.208996	-0.226216	-0.226919	-0.214385	-0.19496	-0.155282	-0.0912566	0.0310122	0.123723	0.217101
HLDAEPR	2	sp|P38698|PPX1_YEAST	0.126092	0.119204	0.123516	0.15349	0.20324	0.27409	0.361247	0.447711	0.530562	0.600643
FSILFRNDHFSTLFK	3	sp|Q08930|YP191_YEAST	0.0361763	0.0538513	0.0803505	0.101561	0.165873	0.30974	0.566304	0.641784	0.681128	0.70978
AQVAIENDTSADGAALK	2	sp|P53088|CTU1_YEAST	0.232175	0.217275	0.282379	0.357905	0.448935	0.557648	0.595603	0.602902	0.599472	0.594209
FMPAFLPK	2	sp|P52918|MSN5_YEAST	0.185139	0.198674	0.2116	0.241148	0.316482	0.463676	0.638628	0.710864	0.717307	0.728798
NLLSYFTR	2	sp|P32843|YME2_YEAST	0.868488	0.876951	0.879429	0.900358	0.915669	0.93005	0.942335	0.954599	0.968838	0.975378
TFLSAPLPTWQLIGR	3	sp|P40202|CCS1_YEAST	0.399404	0.47473	0.532709	0.663478	0.768442	0.851792	0.926218	0.939327	0.941639	0.937608
LAPLVSTAQFNPDAISK	2	sp|P09232|PRTB_YEAST	0.340247	0.228384	0.190532	0.157937	0.146125	0.181957	0.213198	0.300276	0.382277	0.464451
INDLIDDSEEDSKK	3	sp|P42935|ELP2_YEAST	0.0067506	0.0160219	0.0409632	0.125532	0.367692	0.676612	0.75236	0.827347	0.852789	0.851843
LYLSLLEK	2	sp|Q03557|GATA_YEAST	-0.213831	-0.212228	-0.209474	-0.20593	-0.188096	-0.138183	-0.0238461	0.297851	0.519967	0.66295
NTHDEEFLIHEWSVTAAGQK	3	sp|P40452|COA1_YEAST	0.217233	0.277597	0.324398	0.41291	0.519475	0.57687	0.533665	0.429557	0.323242	0.246333
EALNSAMAEELDR	2	sp|P32473|ODPB_YEAST	0.905088	0.906212	0.903416	0.934216	0.947496	0.952815	0.929106	0.87323	0.743542	0.58156
LLNEFPQDSENPLTASEYVTSIR	3	sp|P38966|YD089_YEAST	0.0783419	0.0658912	0.0766683	0.117103	0.192402	0.254865	0.322597	0.382462	0.438405	0.491036
DFIQIPHLQK	3	sp|P40991|NOP2_YEAST	0.201679	0.275156	0.374214	0.716323	0.812554	0.865208	0.912918	0.921172	0.910246	0.888862
VSSASGNAALSSNK	2	sp|Q06631|BFR2_YEAST	0.263715	0.2266	0.204818	0.220491	0.231922	0.235614	0.2492	0.246462	0.246942	0.243022
MSIETLYDDFEK	2	sp|P53049|YOR1_YEAST	0.855889	0.846542	0.84823	0.876899	0.904418	0.93897	0.958762	0.840838	0.710336	0.57854
YVNDLSHDETVLLDQR	2	sp|P46988|PFD1_YEAST	0.866521	0.869413	0.877323	0.920112	0.953085	0.97114	0.971718	0.954324	0.909062	0.864128
EYLESGKLEVAGIELVK	2	sp|P09436|SYIC_YEAST	-0.0162636	0.0307746	0.0915257	0.1026	0.17305	0.320982	0.438193	0.564965	0.615433	0.640085
TLIFVNNIDR	2	sp|Q06218|DBP9_YEAST	0.273798	0.26091	0.259574	0.275442	0.298179	0.313562	0.382697	0.4501	0.550468	0.643548
AAAQIPESAK	2	sp|Q02959|HOS3_YEAST	0.338662	0.328226	0.313438	0.331861	0.351955	0.380131	0.40194	0.418838	0.421413	0.416509
YMNLQPFGTDVMLR	2	sp|Q06493|YLH47_YEAST	0.926813	0.914288	0.920411	0.966472	0.988392	0.99552	0.994518	0.976555	0.923532	0.811586
VVLTSSYAAVFDMAK	2	sp|Q12068|GRE2_YEAST	0.354856	0.346489	0.389352	0.413238	0.465825	0.564724	0.615361	0.662016	0.675261	0.686792
EEFEHNFIGEESLPLDK	3	sp|P14743|NMT_YEAST	0.516974	0.521145	0.554234	0.630001	0.76875	0.869106	0.906808	0.912651	0.906508	0.888739
SSGNYFFLDNTGI	2	sp|Q03195|RLI1_YEAST	0.113716	0.153797	0.277883	0.530114	0.775013	0.823607	0.786496	0.708348	0.605813	0.507072
QIVNIPSFMVR	2	sp|O13516|RS9A_YEAST;sp|P05755|RS9B_YEAST	-0.10662	-0.106621	-0.106622	-0.106616	-0.106611	-0.106605	-0.106607	-0.106604	-0.106609	-0.106615
AINENLEEMK	2	sp|P25386|USO1_YEAST	0.607134	0.587507	0.585748	0.560483	0.547242	0.533328	0.574525	0.599164	0.584247	0.553733
TPVFAVAGLYK	2	sp|P32502|EI2BB_YEAST	0.0465524	0.0241348	-2.6987e-05	0.0109806	0.0324402	0.0532986	0.0805051	0.122014	0.172096	0.221383
SEVHYISIPLNR	3	sp|P47082|AVT1_YEAST	0.0686424	0.0689364	0.0747717	0.0864269	0.106457	0.130587	0.166494	0.204563	0.236918	0.263243
LSDLDNENNR	2	sp|P53195|COG7_YEAST	0.0254726	0.00478564	-0.0107887	-0.00227383	0.00733908	0.0155058	0.0403532	0.0686814	0.126332	0.200384
ADNMDPFNMR	2	sp|Q08647|PUS7_YEAST	0.808363	0.822215	0.838934	0.893514	0.935431	0.969419	0.982851	0.994371	0.994886	0.99183
LYLELNGEPLQDYTLGKPTK	3	sp|P36151|YK50_YEAST	0.159525	0.217437	0.293944	0.415604	0.704343	0.857983	0.91799	0.905537	0.876884	0.856886
ELLMTNNPITTDK	2	sp|Q99257|MEX67_YEAST	0.779848	0.811464	0.842725	0.875275	0.905687	0.926921	0.909424	0.791053	0.713905	0.651411
ILSNQENIQK	2	sp|P39927|PTI1_YEAST	0.902717	0.903224	0.900339	0.905015	0.906324	0.89952	0.903579	0.858266	0.769324	0.639076
EYPVRPAYTLLNK	2	sp|P36015|YKT6_YEAST	0.152731	0.110228	0.0869205	0.0637847	0.0681299	0.0899711	0.124707	0.186584	0.238518	0.289003
LDDQFTFPYQNLK	2	sp|P32336|NUD1_YEAST	0.629416	0.619497	0.634822	0.652411	0.677884	0.733169	0.794303	0.863402	0.884974	0.873631
NTYVPILSGANMNFDR	2	sp|P00927|THDH_YEAST	0.795275	0.843464	0.875186	0.939919	0.968345	0.979468	0.988151	0.980689	0.935752	0.816956
GLFLEDESLNSSR	2	sp|Q3E776|YB255_YEAST	0.677889	0.656552	0.632394	0.67741	0.712384	0.741164	0.761831	0.777256	0.801798	0.809792
LVLDSIDGDLIQGIQELK	3	sp|P47083|MPP10_YEAST	0.542073	0.592739	0.643845	0.704237	0.748955	0.788122	0.822	0.844283	0.845495	0.834645
EAEEALKK	2	sp|Q02455|MLP1_YEAST	0.474304	0.468163	0.495785	0.498147	0.572589	0.645928	0.721938	0.833827	0.86968	0.885735
FGFMGLFSK	2	sp|P19262|ODO2_YEAST	0.732049	0.731647	0.718229	0.749948	0.797665	0.870846	0.949399	0.937532	0.866974	0.792935
FHANEEQSELVDK	2	sp|Q03264|NGL2_YEAST	0.25311	0.250594	0.261142	0.274441	0.303521	0.352174	0.401653	0.427358	0.44258	0.448776
HEDVETVK	2	sp|P25441|RPC4_YEAST	-0.0180156	0.0498659	0.169056	0.269337	0.397856	0.540339	0.655457	0.686136	0.638245	0.577353
INYTIDESFQK	2	sp|P23201|SPA2_YEAST	0.68792	0.689164	0.700454	0.712	0.724532	0.726927	0.73917	0.674529	0.620219	0.572317
KDFGNFEK	2	sp|Q05022|RRP5_YEAST	-0.17873	-0.169037	-0.160411	-0.15977	-0.156386	-0.150091	-0.132661	-0.0672132	-0.0395161	-0.021591
VGPYNVLSTIKPVASSENK	3	sp|P32776|TFB1_YEAST	-0.0129708	0.00379754	0.0314439	0.0451275	0.0778797	0.153901	0.246103	0.315659	0.395629	0.487073
IIGLDTQQVEGK	2	sp|Q12377|RPN6_YEAST	0.938315	0.95022	0.949406	0.968517	0.976996	0.974586	0.951335	0.805961	0.585118	0.370759
DFPIVMLNSTGSR	2	sp|Q06549|CDD_YEAST	0.163617	0.134828	0.117782	0.180147	0.235885	0.276048	0.29763	0.324721	0.361013	0.408145
ESWDPNTTK	2	sp|P48837|NUP57_YEAST	0.980947	0.981792	0.983685	0.985304	0.98707	0.982911	0.981436	0.956769	0.941792	0.921609
SILVTMLEGNPMPELLMHIIR	3	sp|P41810|COPB_YEAST	0.0739185	0.1075	0.183482	0.370441	0.600994	0.667725	0.688337	0.739101	0.786412	0.833906
SHFEQAMMNVIR	3	sp|Q02648|TRM44_YEAST	-0.0301597	-0.0380284	-0.024518	0.012546	0.063639	0.150355	0.253233	0.351519	0.406716	0.433557
FDQTVHSITQLYTLSENASYFK	3	sp|P35202|THI80_YEAST	0.113502	0.104424	0.103693	0.118951	0.161104	0.218282	0.313091	0.390775	0.454608	0.50467
NGTVTVDLSDKK	2	sp|Q04869|YM94_YEAST	0.498122	0.477522	0.467516	0.470618	0.468422	0.461316	0.471831	0.467736	0.473626	0.453772
LTLDFQTNK	2	sp|P02407|RS17A_YEAST;sp|P14127|RS17B_YEAST	0.901545	0.903757	0.895699	0.9524	0.966965	0.98324	0.974019	0.698954	0.618695	0.534275
DSEEIQC[+57.021464]HAVSTLR	3	sp|P39968|VAC8_YEAST	0.0177183	0.0186227	0.025599	0.0766168	0.185124	0.43479	0.617931	0.660829	0.689164	0.71174
AQPLISSC[+57.021464]PAC[+57.021464]LK	2	sp|Q12200|NPC1_YEAST	0.097781	0.0774533	0.0676006	0.112477	0.154599	0.18671	0.201822	0.198796	0.197805	0.198015
VIDLDTK	2	sp|P40457|MLP2_YEAST	-0.0956718	-0.0936888	-0.0947594	-0.0976845	-0.0919757	-0.0528778	0.0353027	0.168736	0.273844	0.371795
IHPIGELSSEEEEMLQK	2	sp|P17505|MDHM_YEAST	0.980981	0.972779	0.972336	0.979592	0.984187	0.987639	0.987939	0.987206	0.985543	0.982997
DIYGWTGDASK	2	sp|P04806|HXKA_YEAST	0.767739	0.768921	0.768577	0.800929	0.839314	0.881198	0.921876	0.907483	0.848819	0.760954
VGVQPTQR	2	sp|Q04177|UTP5_YEAST	0.682915	0.694061	0.699865	0.732082	0.756617	0.778201	0.800097	0.830409	0.858094	0.880921
AIMDLGASVTFR	2	sp|P21951|DPOE_YEAST	0.0342053	0.00684686	0.000893956	0.0121888	0.0273026	0.0417616	0.0899016	0.126706	0.204099	0.286966
TIEQSPSFGK	2	sp|P38077|ATPG_YEAST	0.738172	0.755407	0.759313	0.786507	0.834864	0.921566	0.977051	0.918987	0.816583	0.712131
EGLSAFEFASR	2	sp|Q12453|CEX1_YEAST	0.297502	0.25284	0.221346	0.199624	0.186284	0.172388	0.173468	0.173346	0.179961	0.183483
QGQTTYPFLVLQFQK	2	sp|Q04636|POB3_YEAST	0.038811	0.014359	0.0159258	0.0218975	0.0441132	0.113255	0.205249	0.455418	0.580559	0.656055
LWEC[+57.021464]GTGTTIHTFNR	3	sp|P53196|RPN14_YEAST	0.0318203	0.0409167	0.058385	0.119363	0.335225	0.646485	0.801752	0.806708	0.799485	0.781958
EFINSYMDK	2	sp|P46995|SET2_YEAST	0.773519	0.754925	0.75218	0.753387	0.770237	0.80084	0.856105	0.880296	0.830923	0.757932
HQGIMVGMGQK	2	sp|P60010|ACT_YEAST	0.840305	0.839407	0.841869	0.856622	0.885641	0.938727	0.98045	0.863163	0.713151	0.578568
FTMDIGSLIENK	2	sp|P36016|LHS1_YEAST	-0.152454	-0.152454	-0.152454	-0.152453	-0.152453	-0.152453	-0.152453	-0.152453	-0.152453	-0.152454
STMTGSNMISNQEFER	2	sp|P32521|PAN1_YEAST	0.488457	0.480097	0.482052	0.536271	0.57673	0.603866	0.606079	0.633924	0.626433	0.593382
EFMEAGIAIVSNAK	3	sp|P13663|DHAS_YEAST	0.787873	0.797026	0.828051	0.858903	0.896329	0.92578	0.947847	0.966555	0.967212	0.958131
VFGLNNIQAEELVEFSSGVK	3	sp|P07251|ATPA_YEAST	0.807191	0.758115	0.772063	0.859546	0.920805	0.94211	0.934033	0.892339	0.825264	0.74867
NALDNMSVVGYFK	2	sp|P38630|RFC1_YEAST	0.365461	0.357544	0.382404	0.392056	0.432006	0.513991	0.615038	0.677599	0.722232	0.753908
NYGVFLNQALINYGLQFLAAK	3	sp|P07284|SYSC_YEAST	0.667203	0.671405	0.741437	0.838815	0.916305	0.954973	0.918745	0.843921	0.785599	0.74903
NQDVHMSEYITER	2	sp|P08018|PBS2_YEAST	-0.0746595	-0.0780504	-0.0744699	-0.0550785	-0.031492	-0.00663492	0.00585411	0.0227053	0.0250328	0.0248764
YDLIVDVDEDNEVK	2	sp|Q12025|YD056_YEAST	0.0941039	0.0579785	0.0723689	0.124535	0.174873	0.234048	0.31169	0.377491	0.395533	0.398315
VFESLINSQLANYDTQVQDK	3	sp|P39531|RCY1_YEAST	0.0585523	0.0644617	0.103405	0.141045	0.18431	0.234467	0.29015	0.335998	0.374654	0.410923
LTYWISELDDKDHIK	3	sp|P38072|SCO2_YEAST	0.0325301	0.0384608	0.046052	0.0456681	0.0992653	0.229301	0.344536	0.439195	0.517073	0.578178
ATVEPASTSTIAQR	2	sp|Q02959|HOS3_YEAST	0.842055	0.836163	0.819981	0.870201	0.900055	0.905756	0.90583	0.894573	0.893703	0.883899
NDVSAIC[+57.021464]SNLGVDEK	2	sp|P08964|MYO1_YEAST	0.0463535	0.019759	0.0335224	0.0552341	0.0775053	0.105103	0.135935	0.168103	0.190787	0.211735
LINDVDAAQK	2	sp|P43564|YFD4_YEAST	0.0636824	0.0513114	0.0514741	0.0451053	0.0347247	0.0104499	-0.0101471	-0.0770894	-0.115029	-0.140413
SSSTQFSPIWLK	2	sp|P32917|STE5_YEAST	0.0709752	0.0248496	0.0169034	0.0109888	0.0241666	0.0643329	0.13514	0.271178	0.366566	0.456877
ISSILVDWC[+57.021464]SDEVDNHFK	3	sp|P38261|EXO84_YEAST	0.0919915	0.114654	0.149856	0.194986	0.321041	0.378116	0.400992	0.416728	0.426505	0.437643
SLDHSIAQAAINK	2	sp|P54783|ALO_YEAST	0.570055	0.610696	0.628861	0.691206	0.770809	0.84175	0.807264	0.677269	0.553567	0.449968
ITQPTAIQK	2	sp|P38719|DBP8_YEAST	0.294403	0.2865	0.285692	0.280006	0.294225	0.307348	0.322196	0.376378	0.402444	0.431418
WDVADAK	2	sp|P49367|LYS4_YEAST	0.267534	0.238118	0.261856	0.289124	0.385198	0.556839	0.673287	0.766831	0.785151	0.788706
NILAAGQPTSSSSLASSLEAAVAAHNK	3	sp|P39996|GTT3_YEAST	-0.033127	-0.0289486	-0.0216128	-0.00876412	0.0248846	0.0549853	0.0736611	0.0744666	0.0753967	0.0769017
TSVAFDFGGFR	2	sp|Q12303|YPS3_YEAST	0.257258	0.270221	0.287543	0.273778	0.274345	0.290413	0.340013	0.386634	0.432195	0.465009
VPENEAILLDTLK	2	sp|P25375|PRTD_YEAST	0.489908	0.448308	0.377165	0.496193	0.614458	0.682903	0.674592	0.583636	0.508501	0.425586
FLQIVDELK	2	sp|P25270|MRM1_YEAST	0.651555	0.624526	0.603543	0.574319	0.540368	0.498813	0.482706	0.40707	0.344999	0.305462
SGELADLLEEAQALVPEEEEETKDR	3	sp|Q02784|GLRX5_YEAST	0.141591	0.187134	0.309593	0.665703	0.93834	0.971035	0.963733	0.929055	0.86987	0.788243
LGIEPAPC[+57.021464]TLK	2	sp|P32895|KPR1_YEAST	0.761162	0.760039	0.757699	0.802551	0.856936	0.934736	0.982716	0.947444	0.868586	0.77437
QFTFNVDDIK	2	sp|P53199|ERG26_YEAST	0.856	0.882057	0.90757	0.936555	0.964637	0.987367	0.981683	0.855209	0.751617	0.662749
QLNDAVANNLPSSALGEDTYLIR	3	sp|P38972|PUR4_YEAST	0.585137	0.529718	0.573921	0.71645	0.841123	0.890301	0.905903	0.884728	0.838201	0.782978
TTPEYYLISSNDAIR	2	sp|P38959|VPS41_YEAST	0.249434	0.221834	0.215841	0.226219	0.229448	0.235595	0.253562	0.275048	0.310045	0.342468
YGYGC[+57.021464]AVVSYSADVSK	2	sp|P32263|P5CR_YEAST	0.762118	0.732312	0.723165	0.793871	0.834354	0.835659	0.805949	0.593288	0.418059	0.259134
LENILLTPEGHIK	3	sp|P24583|KPC1_YEAST	0.21856	0.22261	0.228966	0.273658	0.301619	0.341712	0.374116	0.381449	0.37936	0.375205
GDDGSGWTYGEC[+57.021464]DGLK	2	sp|P38822|BZZ1_YEAST	0.908824	0.906971	0.91437	0.934319	0.947306	0.965379	0.974056	0.90383	0.787345	0.620693
DYTDISVAVATPK	2	sp|P19262|ODO2_YEAST	0.717957	0.673168	0.671086	0.686062	0.723281	0.800123	0.895254	0.915132	0.867249	0.818734
FSQVVSSC[+57.021464]ETLNR	2	sp|P53265|YG2W_YEAST	0.653728	0.66219	0.667507	0.715286	0.748218	0.770505	0.781354	0.804488	0.82939	0.849047
IIEYLTTLIR	2	sp|Q07897|CMS1_YEAST	0.926733	0.935396	0.929191	0.957658	0.9762	0.993366	0.986125	0.978082	0.949171	0.90206
KYNQVSSLGAVLDMVTDR	3	sp|P06197|PIS_YEAST	0.521495	0.513399	0.530609	0.588501	0.631853	0.676282	0.727438	0.773575	0.80754	0.8237
TSSNMNIEFVTR	2	sp|P40478|VDAC2_YEAST	0.0606863	0.0377312	0.036394	0.0648242	0.0915442	0.115002	0.168263	0.231974	0.335383	0.443997
EYTELEDK	2	sp|P40531|GVP36_YEAST	0.777685	0.804955	0.824071	0.838196	0.866921	0.913907	0.973099	0.983647	0.943031	0.892545
ADGTGEAQVDNSPTTESNSR	3	sp|P32499|NUP2_YEAST	0.199281	0.172808	0.223538	0.388019	0.600966	0.738691	0.794789	0.802979	0.798599	0.785309
IKVDEVPK	2	sp|P32583|SRP40_YEAST	0.607434	0.623697	0.653066	0.715332	0.821591	0.925835	0.932005	0.816409	0.770951	0.74046
TLEHLDNLK	2	sp|P46675|STU2_YEAST	-0.12514	-0.125702	-0.110134	-0.0782081	-0.0311938	0.0197487	0.121385	0.258044	0.380856	0.475583
ATFVVEPYFK	2	sp|P38892|CRG1_YEAST	-0.0257363	-0.0290441	-0.00509146	0.0499145	0.113539	0.2463	0.274647	0.363553	0.385218	0.403618
NNSSSFDISNNK	2	sp|P53883|NOP13_YEAST	0.741753	0.756739	0.784122	0.802347	0.843404	0.909466	0.942498	0.895428	0.834197	0.771223
LPIVLSVSQLPLPSR	2	sp|P32048|SYKM_YEAST	-0.160925	-0.18002	-0.165626	-0.0966838	-0.0262536	0.0284171	0.0660454	0.110965	0.163497	0.216032
DFHNENTNNTQESAPNTDDR	3	sp|P48415|SEC16_YEAST	0.219333	0.206767	0.214191	0.254311	0.291118	0.332372	0.392528	0.46303	0.533914	0.590085
LEGVSVLSPLR	2	sp|P40161|RT106_YEAST	0.499848	0.483794	0.487617	0.539306	0.580358	0.604815	0.627261	0.657576	0.698756	0.744752
EVSNFLKDDTEGYEIILC[+57.021464]GYER	3	sp|P53960|YNE0_YEAST	0.0829138	0.0839776	0.0990073	0.130992	0.171574	0.21594	0.279642	0.364405	0.457434	0.540916
GIDQYAFR	2	sp|P40413|TCPE_YEAST	0.889977	0.891858	0.887034	0.907039	0.925919	0.946297	0.959493	0.960101	0.930984	0.863073
SNDQEQIR	2	sp|P11938|RAP1_YEAST	0.472411	0.409234	0.364635	0.308732	0.303888	0.315462	0.385982	0.489026	0.611696	0.71304
AALNAGASHAVTSNHWMEGGK	3	sp|P09440|C1TM_YEAST	0.152332	0.157943	0.168121	0.196331	0.280357	0.438759	0.626724	0.641388	0.629944	0.625769
C[+57.021464]GDGVQATSFK	2	sp|P28007|GAR1_YEAST	0.733962	0.711699	0.688199	0.745739	0.812462	0.884672	0.933837	0.90335	0.804268	0.699571
EQQFASNNR	2	sp|P39538|UBP12_YEAST	0.240599	0.23242	0.227004	0.22788	0.232972	0.241619	0.263851	0.294565	0.339326	0.390401
FASAGYMVFVPDILFGDAISSDKPIDR	3	sp|P39721|AIM2_YEAST	0.0921095	0.110593	0.151969	0.239287	0.465899	0.699998	0.8463	0.814726	0.779326	0.750221
DLIYSFNPQVDNLYK	2	sp|P22147|XRN1_YEAST	0.794362	0.80822	0.857899	0.914673	0.963349	0.994129	0.971312	0.853454	0.759437	0.681672
LWC[+57.021464]LDSMSNK	2	sp|P13586|ATC1_YEAST	0.531898	0.556609	0.563317	0.584312	0.60151	0.612927	0.606092	0.522799	0.434964	0.350853
LFAFIYK	2	sp|P32377|MVD1_YEAST	0.124183	0.124913	0.144468	0.189568	0.320057	0.587767	0.877383	0.984256	0.968836	0.943903
LSSNPLTNSMR	2	sp|P47047|MTR4_YEAST	0.803535	0.793397	0.786457	0.808997	0.823964	0.826205	0.83854	0.839073	0.849754	0.855563
HYFADEFDNLIR	3	sp|Q12019|MDN1_YEAST	0.170865	0.166096	0.184816	0.231675	0.302976	0.399618	0.501349	0.576293	0.623609	0.65452
TIVTSFVK	2	sp|P00498|HIS1_YEAST	0.813106	0.801544	0.805065	0.791526	0.790765	0.811755	0.861893	0.91562	0.85623	0.763176
VVELTGDSLPDPK	2	sp|P53327|SLH1_YEAST	0.490286	0.448699	0.448913	0.458385	0.532624	0.659983	0.776729	0.829924	0.850534	0.859421
SGDQYETFDHLR	2	sp|P40012|PPOX_YEAST	0.563374	0.526811	0.486559	0.508122	0.525209	0.528012	0.493094	0.424257	0.338214	0.271843
KSPMDIIK	2	sp|P40053|AIM9_YEAST	-0.035764	-0.0417499	-0.0539904	-0.0580618	-0.0627357	-0.0686443	-0.0676889	-0.0701508	-0.0661043	-0.0622938
QYFNTNLLDAQK	2	sp|P25298|RNA14_YEAST	0.00631402	0.00265329	0.00408098	-0.0130962	-0.022402	-0.0228706	0.00325466	0.0450918	0.0797263	0.112898
SIVTNGSNTVSGANC[+57.021464]R	2	sp|P32521|PAN1_YEAST	0.0146317	0.00359153	0.024227	0.0665346	0.106707	0.136433	0.168332	0.205926	0.254915	0.30698
NEKPQDQVVR	2	sp|P40462|TM108_YEAST	0.957705	0.963984	0.973257	0.982267	0.985305	0.982746	0.980994	0.975328	0.970043	0.955593
QTSAFIEGLR	2	sp|P39969|BOI2_YEAST	0.100999	0.0870582	0.0804953	0.0964994	0.1207	0.155396	0.204433	0.277086	0.362409	0.444428
DFNQNTR	2	sp|P22147|XRN1_YEAST	0.518362	0.527044	0.535751	0.55375	0.575978	0.604115	0.648002	0.729026	0.806865	0.874362
FLTNYTK	2	sp|P32558|SPT16_YEAST	0.270398	0.283205	0.292997	0.301946	0.31308	0.335186	0.380518	0.440149	0.478375	0.518053
TLDYAER	2	sp|P0CX45|RL2A_YEAST;sp|P0CX46|RL2B_YEAST	0.808189	0.817233	0.826513	0.854709	0.891531	0.93491	0.975478	0.986392	0.944706	0.880847
LELAADTEK	2	sp|P10964|RPA1_YEAST	0.745378	0.758393	0.754736	0.768717	0.776937	0.780703	0.771798	0.684698	0.618018	0.551434
LLGGLFGVK	2	sp|P46956|PHO86_YEAST	0.923282	0.930341	0.930504	0.948675	0.963414	0.978375	0.981672	0.88505	0.74341	0.555663
DHMTFDDYSNNLR	2	sp|P47102|GEA1_YEAST	0.227319	0.203655	0.215049	0.248058	0.300255	0.355497	0.405173	0.458122	0.494367	0.524408
TGSNNPFSLENIAR	2	sp|P53309|AP18B_YEAST	0.877576	0.844591	0.809506	0.848129	0.87365	0.887777	0.888205	0.885552	0.876045	0.842886
KLESQLSAK	2	sp|P38523|GRPE_YEAST	0.714735	0.684144	0.616583	0.677698	0.646644	0.621928	0.561461	0.260927	0.179271	0.104808
LSVLSAITSTQQK	2	sp|P12385|ERF1_YEAST	0.891437	0.882879	0.882371	0.938841	0.96504	0.978449	0.963143	0.874993	0.735613	0.560689
FFNGFFK	2	sp|P14904|AMPL_YEAST	0.388364	0.412297	0.435027	0.482991	0.571405	0.724508	0.89689	0.960618	0.929146	0.896591
TAVFYGGTPISK	2	sp|Q07478|SUB2_YEAST	0.767631	0.774513	0.81711	0.86869	0.931417	0.99334	0.983918	0.834924	0.780924	0.7276
TSTNPSPLEK	2	sp|P40563|AIM21_YEAST	0.477975	0.47151	0.488006	0.481056	0.487655	0.4891	0.495642	0.459218	0.427105	0.388157
FDEIDPTTQQR	2	sp|P27692|SPT5_YEAST	0.830975	0.82091	0.824226	0.882812	0.934094	0.980385	0.988671	0.983838	0.962576	0.940031
ISDLFISILPIAIPQK	3	sp|P47018|MTC1_YEAST	0.107071	0.107993	0.131592	0.185663	0.291841	0.409529	0.501573	0.543431	0.566768	0.585807
ASLLQSIPERDPK	3	sp|P39523|YM11_YEAST	0.224812	0.269281	0.353418	0.472913	0.633847	0.730038	0.764175	0.791182	0.81773	0.84368
YTWGSWLK	2	sp|P40053|AIM9_YEAST	0.743005	0.766647	0.767772	0.799614	0.837122	0.87825	0.922905	0.933217	0.892711	0.809997
FVC[+57.021464]VDC[+57.021464]R	2	sp|P22768|ASSY_YEAST	0.710315	0.726354	0.7476	0.77992	0.834557	0.903476	0.967232	0.964603	0.909485	0.84864
IGDVAC[+57.021464]LK	2	sp|P38080|AKL1_YEAST	-0.137757	-0.139022	-0.143326	-0.132683	-0.126804	-0.127549	-0.125758	-0.0821472	0.00664021	0.105189
LQGQYVGVMITASHNPYQDNGVK	3	sp|P38628|AGM1_YEAST	0.0809401	0.0958339	0.0976694	0.101264	0.232407	0.378164	0.477664	0.525473	0.581624	0.649238
FFPSFNISAIDHTR	3	sp|P06776|PDE2_YEAST	0.0186101	0.0244979	0.0354877	0.12428	0.368361	0.865647	0.965001	0.95238	0.904534	0.835096
FEENPIINFEIVR	2	sp|P53959|COG6_YEAST	0.224283	0.196796	0.212158	0.247208	0.277808	0.283041	0.351151	0.375826	0.462806	0.551101
FIASAGTYANLVK	2	sp|P40024|ARB1_YEAST	0.872256	0.872899	0.889857	0.905401	0.917081	0.925469	0.93821	0.840195	0.751027	0.672372
YQWNPAIK	2	sp|P17423|KHSE_YEAST	0.603044	0.612534	0.617899	0.661232	0.74909	0.902647	0.990698	0.928775	0.866672	0.814504
GWLPSFTR	2	sp|Q06143|DIC1_YEAST	0.733599	0.74648	0.763555	0.77962	0.789138	0.79885	0.813504	0.832675	0.858906	0.885831
FGDEDEDLSK	2	sp|P47118|YAE1_YEAST	0.31962	0.304963	0.281157	0.303404	0.333087	0.353559	0.379618	0.37301	0.322722	0.28424
STQAVC[+57.021464]FNLLDQPDSQGIWATK	3	sp|P53313|SDA1_YEAST	0.294184	0.329975	0.436577	0.542578	0.604623	0.632735	0.645419	0.646164	0.644753	0.644775
DFSETVVTQK	2	sp|P36132|KAE1_YEAST	0.270872	0.265933	0.26333	0.260294	0.25857	0.253731	0.256906	0.237246	0.243102	0.266469
FIENYLK	2	sp|P81451|ATP19_YEAST	-0.188017	-0.188017	-0.188017	-0.188017	-0.188017	-0.188017	-0.188016	-0.188014	-0.188012	-0.188011
LEEDHQQLSK	2	sp|P53724|RM50_YEAST	0.338957	0.333325	0.397323	0.439974	0.501094	0.525521	0.634072	0.68051	0.741505	0.789678
LISHAGSLTNLSK	2	sp|Q12460|NOP56_YEAST	0.629018	0.611299	0.606492	0.61646	0.636228	0.676963	0.757781	0.854201	0.839847	0.763489
LYFETINLER	2	sp|P07259|PYR1_YEAST	0.90377	0.917827	0.914066	0.945508	0.96867	0.989891	0.986672	0.978739	0.943166	0.876834
VITFANR	2	sp|P53941|IMP4_YEAST	0.581848	0.586128	0.589707	0.597745	0.611869	0.636716	0.677245	0.767414	0.833448	0.884021
EDITLLK	2	sp|P16861|PFKA1_YEAST	0.702144	0.684698	0.684013	0.688656	0.743917	0.845894	0.929755	0.985622	0.982687	0.970187
WFNTVAASPIVK	2	sp|P36008|EF1G2_YEAST	-0.164049	-0.164049	-0.164047	-0.164039	-0.16403	-0.164016	-0.164004	-0.164028	-0.164049	-0.164063
IKEEWQPK	2	sp|P40029|MSRA_YEAST	0.247369	0.23512	0.245382	0.269771	0.339044	0.440386	0.615764	0.875073	0.957181	0.988981
NVWSYSR	2	sp|Q3E754|RS21B_YEAST;sp|P0C0V8|RS21A_YEAST	0.0815275	0.0896726	0.0953718	0.108518	0.126685	0.154824	0.199044	0.291598	0.380261	0.461343
AC[+57.021464]VLVVSDIKK	2	sp|P32377|MVD1_YEAST	0.841019	0.838704	0.837119	0.871348	0.907677	0.928763	0.938941	0.901917	0.830861	0.76493
VHGDQLPLIK	2	sp|P24276|SSD1_YEAST	-0.0168234	-0.0148228	-0.00819435	-0.000427625	0.0212884	0.0757015	0.119783	0.235421	0.252077	0.258978
EANLFPEQQNK	2	sp|Q02326|RL6A_YEAST	0.974754	0.96439	0.962962	0.980186	0.992217	0.997921	0.994239	0.959848	0.886441	0.76392
HLPVLVYANVPSENDDLVNR	3	sp|P43585|VTC2_YEAST	0.596991	0.616931	0.677477	0.807891	0.906086	0.955982	0.94612	0.893617	0.81872	0.727692
DFQSYIVSSLPGSTDK	2	sp|P07256|QCR1_YEAST	0.404884	0.419288	0.422175	0.430481	0.481402	0.545601	0.562682	0.553717	0.537524	0.520371
FDYFVFGGILGDHPPR	2	sp|Q12314|SFM1_YEAST	0.316153	0.318471	0.351657	0.468624	0.56803	0.637808	0.668321	0.66048	0.63183	0.599108
IREDSANDLLELTFK	2	sp|Q08972|NEW1_YEAST	0.244248	0.326844	0.450022	0.563576	0.687757	0.820261	0.890017	0.858551	0.77134	0.688298
SFLLSDEIDDSFIER	2	sp|P14772|BPT1_YEAST	0.44921	0.410731	0.461611	0.540197	0.598319	0.648634	0.698963	0.722095	0.734301	0.733798
GVGVIGSHVDALTVK	2	sp|P14904|AMPL_YEAST	0.549259	0.536428	0.550401	0.592706	0.648162	0.725861	0.77688	0.730037	0.611161	0.512567
AYFEMLK	2	sp|P32528|DUR1_YEAST	0.0412395	0.0346203	0.0361853	0.044446	0.0792878	0.169366	0.358291	0.725585	0.866394	0.929468
MLEEGNNVYEIQDLEK	2	sp|P17064|FCY2_YEAST	0.430011	0.409324	0.410713	0.473017	0.511899	0.520325	0.508368	0.411325	0.356892	0.301737
VAAGVGSVHGINR	3	sp|P34237|CASP_YEAST	-0.0217725	-0.00606585	0.022241	0.11196	0.269501	0.414003	0.501893	0.563855	0.621014	0.675962
QNSEIPESASSETLK	2	sp|Q06704|IMH1_YEAST	0.262274	0.256472	0.260472	0.271769	0.283662	0.295679	0.314724	0.366602	0.43814	0.516528
VISVQSLSGTGALHISAK	3	sp|P23542|AATC_YEAST	0.0199466	0.0252673	0.0408846	0.140435	0.504289	0.814682	0.852848	0.833256	0.794717	0.742751
LLNSSDYTQASVC[+57.021464]R	2	sp|P22138|RPA2_YEAST	0.521843	0.465256	0.421685	0.526761	0.590281	0.626262	0.64855	0.682502	0.708388	0.721007
NLVVITNQSAADEHPTEIK	3	sp|P43560|LAM5_YEAST	0.0518068	0.0796177	0.113458	0.183339	0.349493	0.426673	0.428882	0.427678	0.433578	0.447101
VTDC[+57.021464]GDFSYTDLDGSVSDHQGLYVK	3	sp|P37012|PGM2_YEAST	-0.0109573	0.00923992	0.032644	0.0736264	0.239065	0.381764	0.491557	0.569549	0.638934	0.696721
GDADVLVDR	2	sp|P38688|SRP72_YEAST	0.721569	0.715966	0.711218	0.772798	0.818888	0.870277	0.899395	0.919772	0.899836	0.856953
LVNQC[+57.021464]YPTGR	2	sp|Q03653|EFR3_YEAST	0.533002	0.529411	0.516443	0.54446	0.556616	0.562509	0.546685	0.53973	0.52319	0.508535
HNDPFYFEK	2	sp|P28777|AROC_YEAST	0.579778	0.601626	0.653809	0.714382	0.822135	0.951721	0.969149	0.836751	0.728666	0.639775
SSGLVPDAVVLVATVR	2	sp|P09440|C1TM_YEAST	0.884508	0.866627	0.869213	0.945295	0.980622	0.993355	0.992736	0.986312	0.958678	0.891931
LQELISLIDVINQ	2	sp|Q12338|RNH2C_YEAST	-0.122207	-0.108406	-0.0511169	0.0424354	0.159316	0.231864	0.267018	0.306584	0.324789	0.330832
YQPQQQPSAALR	2	sp|P23291|KC11_YEAST	0.167553	0.168121	0.167617	0.183846	0.193833	0.189263	0.18172	0.170811	0.161084	0.146802
IPIITDKEAVDMEFGTGAVK	3	sp|P07806|SYV_YEAST	0.425934	0.487475	0.538311	0.550923	0.628181	0.725295	0.737446	0.697585	0.641168	0.584894
WLSVDHSIAGMYAIK	2	sp|P32914|SPT4_YEAST	0.0791027	0.102731	0.178396	0.250089	0.360343	0.507197	0.647551	0.760895	0.749148	0.714157
DVIELLR	2	sp|P25655|NOT1_YEAST	0.90526	0.913118	0.920493	0.946493	0.968483	0.98506	0.994509	0.979667	0.928468	0.861692
LEELAGINQEASR	2	sp|P47057|SNX4_YEAST	0.620863	0.630299	0.635932	0.697311	0.727127	0.748794	0.707684	0.692051	0.608209	0.52987
LLMELGTISSIYFKPDSNR	3	sp|P36000|AP1B1_YEAST	0.0940561	0.13175	0.172456	0.217701	0.410672	0.668641	0.743355	0.751979	0.757096	0.757527
AVLVDGIVK	2	sp|Q12084|DAS2_YEAST	0.218233	0.217619	0.221086	0.217138	0.225704	0.23924	0.289107	0.366535	0.428643	0.48041
FAQFVVENQEK	2	sp|P47117|ARP3_YEAST	0.870523	0.880931	0.889699	0.888946	0.867225	0.834218	0.804319	0.689903	0.591272	0.487984
STLATFPQHGSQDVLSALNSLK	3	sp|P15625|SYFA_YEAST	0.532625	0.547914	0.567416	0.595425	0.718976	0.881792	0.921504	0.786937	0.605651	0.473042
VTLVVASGR	2	sp|P25582|SPB1_YEAST	0.229455	0.211924	0.212309	0.204315	0.201525	0.197654	0.219144	0.255898	0.289034	0.321335
SEFLSFLFR	2	sp|P13574|STE12_YEAST	0.90329	0.903177	0.90039	0.917599	0.938737	0.955798	0.976626	0.988933	0.991538	0.983751
SFLSLESDPGFTK	2	sp|Q05468|RQC1_YEAST	0.467321	0.497082	0.567908	0.658667	0.788039	0.887835	0.90131	0.883564	0.875569	0.868866
DHLISLVNEENVMTEEAK	3	sp|P38241|SLT11_YEAST	0.0665413	0.0708883	0.0999988	0.149274	0.19679	0.251203	0.301298	0.315043	0.309693	0.302004
VFAQFSSFVDSVIAK	2	sp|P38788|SSZ1_YEAST	0.866335	0.857781	0.878886	0.926017	0.96374	0.995505	0.966418	0.773414	0.675135	0.601962
GVLLAADLGGTHFR	3	sp|Q04409|EMI2_YEAST	-0.0355632	-0.0112139	0.0309927	0.257998	0.595864	0.911903	0.974045	0.97909	0.968085	0.946403
YEAYSQQMK	2	sp|P25694|CDC48_YEAST	0.749863	0.751101	0.750767	0.754613	0.760937	0.770831	0.79482	0.786667	0.758755	0.725175
SFLLSHDIMYEHR	3	sp|Q06178|NMA1_YEAST;sp|P53204|NMA2_YEAST	0.0548377	0.0653412	0.0814656	0.124555	0.236053	0.488415	0.761719	0.833134	0.853199	0.838177
VLLNEFK	2	sp|Q03264|NGL2_YEAST	-0.0583061	-0.0573171	-0.0564825	-0.0614923	-0.066907	-0.0629004	-0.0282209	0.0794575	0.19167	0.2967
IVNLENR	2	sp|P47166|SGM1_YEAST	0.447406	0.467281	0.479901	0.506424	0.53249	0.559963	0.592565	0.648243	0.697939	0.737055
MNNVEGR	2	sp|P53145|LSG1_YEAST	-0.129771	-0.120293	-0.101335	-0.0637088	-0.00872016	0.0723613	0.176146	0.351406	0.447332	0.514665
DGVKPEQIGVITPYEGQR	3	sp|P30771|NAM7_YEAST	0.268411	0.268121	0.284621	0.325727	0.39139	0.469289	0.558312	0.644719	0.718807	0.770993
IISSFLGNR	2	sp|P19812|UBR1_YEAST	0.342073	0.332701	0.328304	0.356659	0.37533	0.39862	0.403062	0.422842	0.425374	0.426929
YIGLGPLGFVNNSLR	2	sp|P43570|GYP8_YEAST	0.0484902	0.0111141	-0.00382541	0.00240173	0.0150493	0.0296758	0.0577294	0.0954667	0.169848	0.26535
SLGLQQVVC[+57.021464]IFSYGPHIQK	3	sp|P53218|POP6_YEAST	0.147976	0.167102	0.202821	0.289413	0.432644	0.437928	0.426724	0.420541	0.407854	0.389996
DTNLAYPVNSIEFSPR	2	sp|P26449|BUB3_YEAST	0.621162	0.599718	0.588014	0.616109	0.631186	0.644221	0.635421	0.640657	0.646073	0.636225
VLSYNLDFLER	2	sp|P53154|GUP1_YEAST	0.862195	0.869378	0.861066	0.878868	0.894447	0.902469	0.886806	0.804427	0.689324	0.552124
VVELIAELLHC[+57.021464]SNMGLMNSK	3	sp|P43612|SA155_YEAST	0.0642784	0.0813064	0.114556	0.14975	0.304239	0.50711	0.640617	0.681836	0.708893	0.729915
DMFSSAMEVAR	2	sp|Q08965|BMS1_YEAST	0.895508	0.905212	0.90184	0.922116	0.935611	0.951725	0.950341	0.955754	0.94392	0.916408
LSTILTANR	2	sp|P43597|YFI6_YEAST	0.0435182	0.0372629	0.0377021	0.0504273	0.063316	0.0760768	0.108048	0.153229	0.211792	0.276027
AHIQLVYTTLEENLINEER	3	sp|P53552|THO2_YEAST	-0.145468	-0.144749	-0.142812	-0.135029	-0.11196	-0.074559	-0.014522	0.0704585	0.160434	0.236993
DDLLLIHLVK	2	sp|P40164|PP4R3_YEAST	0.213047	0.125886	0.0789018	0.0570203	0.0579853	0.0595256	0.0903819	0.152657	0.196474	0.225039
YELEQQQQQEEAELR	2	sp|P33332|SEC3_YEAST	0.519462	0.438782	0.426774	0.469379	0.512566	0.552423	0.605008	0.658867	0.711374	0.742761
GIAVFNSPFSNSR	2	sp|P40510|SER33_YEAST;sp|P40054|SERA_YEAST	0.77221	0.747751	0.747711	0.790475	0.814603	0.830535	0.821716	0.811014	0.765913	0.708345
NNTVEVEDVK	2	sp|Q12464|RUVB2_YEAST	0.0558571	0.059386	0.0643674	0.0870659	0.129012	0.191753	0.298187	0.433778	0.53252	0.603579
DIGDLGEIAMGAR	2	sp|P04819|DNLI1_YEAST	0.343009	0.309005	0.281182	0.325575	0.362025	0.39577	0.412677	0.443895	0.468731	0.487007
IIVAGSQTGTTHTINEEERR	3	sp|P32599|FIMB_YEAST	0.744226	0.748322	0.753503	0.756466	0.76404	0.782517	0.824263	0.861007	0.796053	0.677692
FGTEIITETVSK	2	sp|P29509|TRXB1_YEAST	0.936696	0.918482	0.903895	0.941821	0.970777	0.991158	0.994426	0.909135	0.754883	0.582655
ISIVNYFGHVVLDEFVKPR	3	sp|Q08237|REXO4_YEAST	0.124209	0.144091	0.176665	0.184938	0.2479	0.403952	0.527748	0.551273	0.576446	0.620939
ELTSLEQEQAKPPQANELLTETFGDK	3	sp|Q04177|UTP5_YEAST	0.463058	0.472327	0.488254	0.517897	0.625812	0.724126	0.783379	0.7338	0.660527	0.605567
DIAQITEDVANAK	2	sp|P40477|NU159_YEAST	0.82153	0.79966	0.804321	0.853604	0.899205	0.940418	0.952457	0.868439	0.765126	0.67706
SNIANEIK	2	sp|P07245|C1TC_YEAST	0.684112	0.663763	0.669101	0.663671	0.68283	0.719051	0.763166	0.79554	0.792058	0.780483
NAVNIAVAEK	2	sp|P38426|TPS3_YEAST	-0.120932	-0.120933	-0.120933	-0.120933	-0.120932	-0.120931	-0.120928	-0.120928	-0.120927	-0.120926
DDIINLWDFNMK	2	sp|Q05946|UTP13_YEAST	0.520755	0.483012	0.497977	0.546609	0.592062	0.657851	0.723157	0.75296	0.716354	0.663193
APYEVLK	2	sp|P53915|NRK1_YEAST	-0.106395	-0.106248	-0.0872499	-0.050511	0.0199048	0.13783	0.322252	0.630522	0.768221	0.847031
DATTLTNYFNYLIQK	2	sp|Q02206|RSC4_YEAST	0.151498	0.0953968	0.115486	0.1073	0.154151	0.318056	0.524207	0.730238	0.726236	0.708935
LVVALEEMK	2	sp|Q12493|NKP1_YEAST	0.0938888	0.0811489	0.0833682	0.071577	0.0673005	0.0628977	0.0943728	0.16096	0.240912	0.32258
MEQPFLVGTR	2	sp|P38811|TRA1_YEAST	0.197002	0.208241	0.215525	0.238688	0.259331	0.268484	0.288135	0.29578	0.324546	0.358475
EEFLNHIETR	3	sp|Q05949|BUR2_YEAST	-0.0550868	-0.0562889	-0.0544297	-0.0438774	-0.0208291	0.0477166	0.113687	0.169395	0.222393	0.271765
HNNNPYLNSPSDILGTGTGIASTR	3	sp|P47116|PTK2_YEAST	0.704427	0.744827	0.838367	0.907228	0.935754	0.942926	0.932612	0.90866	0.873938	0.831563
TAGAGSQIIIGR	2	sp|P38823|DMA1_YEAST	-0.0308857	-0.0331383	-0.0329578	0.00595593	0.0232397	0.0521034	0.0777144	0.109749	0.154796	0.203932
LSDYGHNIGIR	2	sp|Q03337|TRS31_YEAST	0.156508	0.120298	0.113924	0.112449	0.124159	0.140468	0.195109	0.229355	0.307321	0.386603
SPVINALTSEILK	2	sp|P36775|LONM_YEAST	0.573716	0.487171	0.496664	0.564882	0.635055	0.693488	0.790519	0.843603	0.827035	0.792021
EEQEPLGR	2	sp|P38634|SIC1_YEAST	-0.058749	-0.0601938	-0.0608809	-0.0595018	-0.0512789	-0.0376732	-0.0143677	0.0227138	0.0676948	0.12012
DLKPENC[+57.021464]LLNQR	2	sp|P38070|YPK3_YEAST	0.779469	0.794558	0.800542	0.806691	0.812195	0.817694	0.825758	0.83355	0.852371	0.872059
HPSIVC[+57.021464]EFPK	2	sp|Q06706|ELP1_YEAST	0.572461	0.596281	0.656199	0.712013	0.785301	0.862908	0.917037	0.918592	0.906824	0.889004
KFTEDEMK	2	sp|P32074|COPG_YEAST	-0.194168	-0.194167	-0.194166	-0.194164	-0.194162	-0.194164	-0.194166	-0.19417	-0.194171	-0.194171
YWHDPGSFAVPVFK	3	sp|Q12372|MMP1_YEAST	0.169301	0.17793	0.222654	0.299607	0.37605	0.438223	0.485358	0.510216	0.525178	0.534723
SPSALELQVHEIQGK	3	sp|Q12335|PST2_YEAST	0.204603	0.224732	0.250065	0.308613	0.447359	0.741084	0.952232	0.9401	0.8859	0.826632
LC[+57.021464]DVLGVGLLTVQDIK	2	sp|Q07527|TRM3_YEAST	0.346399	0.325912	0.357825	0.45825	0.567243	0.703204	0.788832	0.834464	0.808594	0.780267
NVQDLLILTR	2	sp|P32570|MED22_YEAST	0.662573	0.676449	0.667935	0.705426	0.729233	0.755463	0.761593	0.758684	0.762528	0.758924
DTFIENFLAK	2	sp|P43583|BLM10_YEAST	0.392159	0.377957	0.3632	0.380653	0.404142	0.434259	0.480866	0.563489	0.613436	0.626992
VDLNILDR	2	sp|P24276|SSD1_YEAST	0.602591	0.617687	0.6127	0.661115	0.716449	0.784301	0.871472	0.953558	0.980546	0.960731
MFTPIDQAIEHFK	3	sp|Q99258|RIB3_YEAST	0.028542	0.0404106	0.0543241	0.14333	0.305517	0.635236	0.888132	0.945948	0.893448	0.82235
LAHLIDETPPLPGPR	3	sp|P40454|PTPA1_YEAST	0.186435	0.204493	0.239082	0.303757	0.373654	0.47284	0.552758	0.583565	0.592009	0.590048
YGLTGEGQTVQMATLSEGQR	3	sp|P40024|ARB1_YEAST	0.82524	0.796175	0.814883	0.8768	0.902286	0.909446	0.900904	0.862609	0.806981	0.740486
ITSDYESVEWLNTFLDK	3	sp|P48231|TCB2_YEAST	0.293809	0.392556	0.466084	0.416457	0.414257	0.482527	0.573634	0.616159	0.590587	0.54886
LAFWLLQNNFK	2	sp|P32916|SRPR_YEAST	0.587385	0.541775	0.495161	0.532397	0.563656	0.592289	0.612333	0.617251	0.579216	0.52064
LIYMDNISPEEC[+57.021464]IR	2	sp|Q08965|BMS1_YEAST	0.931315	0.919273	0.927695	0.966719	0.981249	0.981169	0.978454	0.955915	0.927711	0.879828
GSTNLEHIQIIK	3	sp|P39076|TCPB_YEAST	-0.0466703	-0.0318324	-0.000961152	0.0830611	0.254197	0.631833	0.829959	0.902119	0.935832	0.952187
SVAVPVDILDHDNNYELK	3	sp|P15992|HSP26_YEAST	0.181509	0.216243	0.269069	0.331574	0.475855	0.69061	0.81497	0.812829	0.799127	0.785614
VDGLSEDFK	2	sp|P53290|GTR2_YEAST	-0.153206	-0.153207	-0.153208	-0.153207	-0.153205	-0.153203	-0.1532	-0.153201	-0.153203	-0.153203
LLFLPSASEIDILC[+57.021464]YK	2	sp|Q04322|GYL1_YEAST	0.275645	0.291341	0.345868	0.435179	0.568679	0.779765	0.925744	0.963307	0.94725	0.934714
QQFDTIMNYIDIGKK	2	sp|P54115|ALDH6_YEAST	0.897251	0.916777	0.936386	0.932811	0.922048	0.93368	0.932761	0.818037	0.631386	0.438528
LQDAPEESYTR	2	sp|P00815|HIS2_YEAST	0.831936	0.838858	0.82632	0.876605	0.919794	0.951389	0.946456	0.933695	0.888961	0.819861
AGATSKPAFSFGAKPEEK	3	sp|P14907|NSP1_YEAST	-0.0061677	0.00780013	0.0280567	0.0711973	0.139015	0.21775	0.290472	0.312649	0.312423	0.303228
TGVYNEGDDLK	2	sp|P36151|YK50_YEAST	0.633806	0.65373	0.679212	0.689939	0.702027	0.711228	0.737407	0.706223	0.62567	0.532143
NQEEFLTIK	2	sp|Q06639|RSC3_YEAST	0.0983578	0.0903604	0.102183	0.0937142	0.112055	0.166755	0.3208	0.504541	0.617	0.694202
ALISLNELSPR	2	sp|P29703|FNTA_YEAST	0.176913	0.184143	0.182967	0.219221	0.245749	0.266058	0.281587	0.299363	0.325844	0.357962
FTVDLPK	2	sp|P12385|ERF1_YEAST	0.0179745	0.0371402	0.0951835	0.254547	0.597383	0.901854	0.988424	0.994082	0.987475	0.978653
HC[+57.021464]ASQHIGELDIEMEK	3	sp|P32338|RME1_YEAST	0.0156686	0.0211572	0.0309005	0.0528083	0.0886831	0.128751	0.166329	0.210349	0.266366	0.326323
IGSNLLDLEVVQFAIK	2	sp|P36068|SHE2_YEAST	-0.0247074	-0.0870637	-0.0856988	-0.0160839	0.0498166	0.147306	0.242035	0.462605	0.562551	0.625809
IAEITLSAR	2	sp|Q07878|VPS13_YEAST	0.564786	0.555062	0.551776	0.585765	0.612529	0.651031	0.673414	0.713165	0.744139	0.762811
MVLVGDVTNK	2	sp|P38063|KPR4_YEAST	0.815558	0.804579	0.796551	0.814498	0.839528	0.87338	0.90065	0.872738	0.816804	0.75776
C[+57.021464]EIPLEYINK	2	sp|P06786|TOP2_YEAST	0.524315	0.543763	0.577649	0.629159	0.689419	0.742787	0.779699	0.775942	0.763988	0.755868
VYIWNIHSTQK	2	sp|P36161|NU133_YEAST	-0.294358	-0.305396	-0.306928	-0.290764	-0.278401	-0.274765	-0.269473	-0.251463	-0.197601	-0.136266
VTDVAPPINVSTTFR	2	sp|P38716|YHR2_YEAST	0.844023	0.836306	0.858002	0.923143	0.951334	0.961295	0.962504	0.950713	0.920346	0.856411
ATNYGDESFYK	2	sp|Q04673|SSL1_YEAST	0.0178692	0.0187682	0.044266	0.0359812	0.0604889	0.131461	0.175066	0.358466	0.413062	0.463092
AGLIEHVNFK	2	sp|Q05022|RRP5_YEAST	0.374016	0.345025	0.355982	0.379847	0.412336	0.435635	0.473389	0.498206	0.507343	0.504318
RGGDTQDAIK	2	sp|Q05518|PAL1_YEAST	0.329453	0.404194	0.488218	0.452959	0.42763	0.324355	0.3455	0.210235	0.196185	0.180213
SSDVPYGLR	2	sp|Q02724|ULP1_YEAST	-0.0848508	-0.086509	-0.0884478	-0.0829831	-0.0751764	-0.0626959	-0.0429192	-0.0101413	0.0354331	0.0915475
TELILLHPER	3	sp|Q04958|NTE1_YEAST	-0.0562976	-0.0473983	-0.0237671	0.0706489	0.167037	0.27247	0.372906	0.463807	0.538761	0.593783
VALTVLSHSK	2	sp|Q00955|ACAC_YEAST	0.878213	0.87684	0.872184	0.890026	0.903894	0.912957	0.919778	0.897061	0.837217	0.756298
FDC[+57.021464]NFWEK	2	sp|P27882|ERV1_YEAST	0.070171	0.0537471	0.0545993	0.069293	0.109534	0.189283	0.336255	0.637484	0.744779	0.793691
KMDSLLVQLEDLHR	3	sp|Q3E7Z5|YI002_YEAST	0.331801	0.496878	0.601882	0.734591	0.802462	0.84927	0.87724	0.877034	0.841586	0.783694
ESFYSEDIPPPPILTK	2	sp|P48563|MON2_YEAST	0.598946	0.591964	0.715374	0.920586	0.985958	0.992684	0.97776	0.876218	0.795162	0.703937
EELGEMFLPYGK	2	sp|Q06106|MRD1_YEAST	0.904168	0.899386	0.918475	0.899267	0.92125	0.974521	0.989711	0.972627	0.952388	0.920874
AYELTSTKPGDVGYR	3	sp|P32336|NUD1_YEAST	-0.0416353	-0.0414643	-0.031784	0.0403513	0.20982	0.411694	0.507626	0.510012	0.496604	0.469752
DQDQYLEIAK	2	sp|P40541|SCC3_YEAST	0.664434	0.622499	0.602416	0.602487	0.609016	0.611423	0.595558	0.525958	0.49367	0.470259
LTALDLIHLC[+57.021464]GMEDNPR	3	sp|P53327|SLH1_YEAST	-0.0438897	-0.0424276	-0.0353787	-0.0164708	0.0445762	0.187848	0.297166	0.373446	0.449231	0.519752
NTDHSNQTEPTPSLAQYLR	3	sp|Q04279|SEG1_YEAST	0.171638	0.198124	0.250916	0.339782	0.423352	0.475462	0.516314	0.531866	0.546234	0.558731
LDEMSDDQLANVIDHVNIFAR	3	sp|P13586|ATC1_YEAST	0.0371182	0.0763611	0.139347	0.22307	0.457282	0.706569	0.796547	0.809198	0.812484	0.81165
HEFGSQPK	2	sp|P46680|AIP1_YEAST	-0.133297	-0.133296	-0.133294	-0.133292	-0.133288	-0.13328	-0.133277	-0.133274	-0.133271	-0.133268
GGSEIGTNR	2	sp|P16861|PFKA1_YEAST;sp|P16862|PFKA2_YEAST	0.940465	0.941941	0.944194	0.965426	0.974926	0.984	0.988706	0.99542	0.995938	0.992427
DIISPLLLNPTK	2	sp|P38144|ISW1_YEAST	0.845011	0.848635	0.850244	0.886545	0.918892	0.943338	0.943396	0.836937	0.723709	0.625767
ITFNEGSDWNFLKPPK	3	sp|P32319|VPS10_YEAST	-0.0210062	-0.00212901	0.058617	0.24095	0.623004	0.781277	0.797235	0.785188	0.764842	0.744477
QNAINSENTFFATK	2	sp|Q05931|HSP7Q_YEAST	0.216704	0.187404	0.197589	0.234093	0.258119	0.257484	0.24822	0.180653	0.171297	0.173843
QHMANEMAHYAADC[+57.021464]WDGELK	3	sp|P38088|SYG_YEAST	0.1236	0.184486	0.257349	0.368304	0.63026	0.820773	0.917482	0.926562	0.898268	0.862697
GESDDSLNR	2	sp|Q3E754|RS21B_YEAST;sp|P0C0V8|RS21A_YEAST	0.830111	0.843914	0.843417	0.882182	0.923277	0.967759	0.980694	0.964804	0.91376	0.835162
MVNTDVK	2	sp|P47018|MTC1_YEAST	-0.0823356	-0.0792276	-0.0684505	-0.047643	0.00752719	0.138437	0.338792	0.591329	0.695719	0.766277
TLAFLVPVIEK	2	sp|P20448|DBP4_YEAST	0.715005	0.69587	0.709082	0.729661	0.747879	0.728424	0.738837	0.667937	0.689725	0.711414
VPVGNSTEVENATSQLTGTSGK	3	sp|P32875|LIPA_YEAST	-0.121401	-0.11582	-0.108688	-0.0903969	-0.0630717	-0.0386521	-0.0147724	0.000203004	0.0113907	0.019933
ILSSHSIC[+57.021464]THGVLLGVTK	3	sp|Q12028|AP1G1_YEAST	-0.0285252	-0.0275026	-0.0240009	-0.0177279	0.00625658	0.0659469	0.170638	0.215819	0.251055	0.287883
EQIMEQIR	2	sp|P09959|SWI6_YEAST	-0.155355	-0.155355	-0.155355	-0.155355	-0.155354	-0.155354	-0.155354	-0.155354	-0.155354	-0.155354
FGFSNVR	2	sp|P38820|UBA4_YEAST	-0.0860528	-0.0786963	-0.0704223	-0.0492555	-0.0188483	0.0245937	0.0910083	0.238609	0.375593	0.502799
C[+57.021464]ALTEDVPSGK	2	sp|P48527|SYYM_YEAST	-0.0223043	-0.0309559	-0.0325621	-0.0109874	0.00482936	0.0139457	0.0202017	0.0257443	0.0380508	0.0513625
NFEQALVYNYK	2	sp|Q07896|NOC3_YEAST	0.491912	0.467667	0.461922	0.458117	0.484319	0.568405	0.706526	0.793875	0.818977	0.813539
WIC[+57.021464]VVPR	2	sp|P22108|APA2_YEAST;sp|P16550|APA1_YEAST	-0.0821864	-0.0720275	-0.0655368	-0.0569063	-0.0475238	-0.0374533	-0.0230905	0.00588679	0.0415978	0.0859546
ELHVYGSVVPLHSR	3	sp|Q02908|ELP3_YEAST	0.468597	0.466226	0.457669	0.456358	0.474422	0.488279	0.494587	0.48331	0.458952	0.424334
EQLDSPSAR	2	sp|P10964|RPA1_YEAST	0.073976	0.0707402	0.0689604	0.0659378	0.0757127	0.0975657	0.140212	0.190613	0.250546	0.313245
EWYHFPSSFLLPDNHR	3	sp|P53868|ALG9_YEAST	0.217017	0.212888	0.213648	0.214349	0.229234	0.261452	0.323945	0.399111	0.4823	0.559022
EVEDEMHK	2	sp|P02557|TBB_YEAST	0.807236	0.802061	0.804128	0.814429	0.838317	0.859336	0.877449	0.833135	0.734064	0.634389
LSDMLSFVVQSK	2	sp|P32386|YBT1_YEAST	0.493115	0.46156	0.477532	0.541971	0.620277	0.708472	0.797083	0.834099	0.804318	0.76795
VEEWYGEDLK	2	sp|P54783|ALO_YEAST	0.299622	0.264758	0.254115	0.244626	0.238728	0.214681	0.253333	0.260577	0.269918	0.27821
DKLVEYISNQSHLR	3	sp|P27614|CBPS_YEAST	0.135334	0.143188	0.147285	0.146782	0.168961	0.188226	0.178206	0.222721	0.276587	0.334736
IDLLEEPK	2	sp|P36421|SYYC_YEAST	0.499923	0.505892	0.527031	0.599708	0.735025	0.901258	0.994879	0.920248	0.871268	0.83724
FVGDTPNC[+57.021464]LK	2	sp|P17442|PHO81_YEAST	-0.022793	-0.0241417	-0.030573	-0.0266828	-0.0258908	-0.0313654	-0.03422	-0.0453298	-0.023327	0.0105935
NDLLNFALNSEEGSR	2	sp|P12868|PEP5_YEAST	0.835388	0.819811	0.839311	0.894205	0.919177	0.925699	0.906114	0.864739	0.779916	0.68136
ILEEYDGDIGK	2	sp|Q04697|GSF2_YEAST	0.724117	0.730051	0.721967	0.747523	0.784573	0.832465	0.844988	0.672111	0.535927	0.446984
GILNQDGSNNYPYR	2	sp|P40157|VID27_YEAST	0.720477	0.716022	0.680829	0.770405	0.851591	0.911427	0.920921	0.942375	0.908712	0.853111
SEAIFHWR	2	sp|Q04182|PDR15_YEAST;sp|P33302|PDR5_YEAST	0.80218	0.810359	0.808013	0.836852	0.861169	0.897311	0.893508	0.890898	0.854768	0.806974
AYGMIVR	2	sp|P38151|PBP2_YEAST	0.0514038	0.0598252	0.0707458	0.0867866	0.11589	0.163164	0.234571	0.407126	0.520391	0.615531
GPDVEFLMIPFRPEQTNDK	3	sp|P21339|MSB1_YEAST	0.103576	0.10356	0.104989	0.105056	0.124618	0.143694	0.132932	0.146101	0.167747	0.196032
VAEEEER	2	sp|P53721|RCF2_YEAST	-0.130821	-0.130199	-0.125934	-0.120509	-0.0982544	-0.0499726	0.0469834	0.182818	0.464093	0.618277
EAQIEELKK	2	sp|P53297|PBP1_YEAST	0.289895	0.258258	0.245557	0.217414	0.216906	0.22165	0.262543	0.333318	0.389859	0.435222
GDELLAALK	2	sp|P53297|PBP1_YEAST	0.522455	0.515361	0.518872	0.551819	0.603556	0.682095	0.768137	0.850975	0.878034	0.886498
TLEEINELYHDEIDPATLNFR	3	sp|P25297|PHO84_YEAST	0.556027	0.509554	0.513244	0.590835	0.886732	0.981604	0.995295	0.988715	0.980087	0.970091
DSVTYTEHAK	2	sp|P02309|H4_YEAST	0.936733	0.948894	0.953956	0.968136	0.980747	0.992285	0.993868	0.948935	0.846219	0.691764
LKDAVPFTPFNGDR	3	sp|Q03290|TFB3_YEAST	0.260443	0.262605	0.278347	0.35203	0.395619	0.429081	0.451099	0.476689	0.502191	0.51957
SAILLNER	2	sp|P53154|GUP1_YEAST	-0.160261	-0.167488	-0.170563	-0.151503	-0.125295	-0.0877207	-0.0349611	0.0537835	0.14414	0.233141
NLIMALR	2	sp|P31380|FUN30_YEAST	0.803727	0.802488	0.805158	0.827701	0.853669	0.87992	0.909122	0.931359	0.900083	0.856148
LYSNLVER	2	sp|O74700|TIM9_YEAST	0.463455	0.433573	0.418558	0.354125	0.301112	0.262985	0.265729	0.285844	0.320184	0.356091
SSEVVVQSYNTILALR	2	sp|P53378|TBG_YEAST	0.0278067	-0.0183522	-0.0320146	-0.0190358	-0.000985732	0.0247521	0.0613625	0.133226	0.231522	0.335029
TLLVTPGQLNTEMFAGFKPPR	3	sp|Q06417|TDA5_YEAST	0.142595	0.151826	0.163201	0.177039	0.188954	0.165932	0.0799829	0.0598093	0.0539888	0.0710189
YC[+57.021464]EYLGK	2	sp|P33892|GCN1_YEAST	0.0255569	0.013941	0.0189948	0.0485346	0.118912	0.252857	0.428964	0.593515	0.627445	0.655758
TVNLYSK	2	sp|P17255|VATA_YEAST	-0.0456971	-0.0413949	-0.0342373	-0.0162411	0.0373355	0.165221	0.349275	0.534307	0.615146	0.678704
VTGDDDIVLYIANNK	2	sp|P07702|LYS2_YEAST	0.409316	0.3684	0.374725	0.400001	0.439613	0.532464	0.612954	0.685494	0.690843	0.674269
TFTDPPFR	2	sp|P35189|TAF14_YEAST	0.639989	0.659832	0.738863	0.881517	0.962844	0.991264	0.997182	0.997624	0.995304	0.990418
LEDLSPSTHNLEVPFVK	2	sp|P19211|IF5A2_YEAST	0.124807	0.124546	0.132095	0.139474	0.169356	0.246361	0.301173	0.378326	0.415393	0.443548
TTISEDTLSVLR	2	sp|Q06698|YL419_YEAST	0.912208	0.920768	0.911772	0.919257	0.917041	0.92	0.915107	0.894836	0.862621	0.806187
TNLSNDREFLLQVAR	3	sp|P39079|TCPZ_YEAST	0.669837	0.696414	0.72703	0.718766	0.716577	0.740996	0.782113	0.848815	0.860247	0.754848
NQFEPSISR	2	sp|P38801|LRP1_YEAST	0.818455	0.825687	0.823285	0.865586	0.893995	0.91259	0.915794	0.897718	0.87764	0.852568
HC[+57.021464]GISC[+57.021464]MVTTGGTNLR	3	sp|P39517|DHH1_YEAST	0.176034	0.170367	0.176571	0.194163	0.208121	0.219645	0.232425	0.242523	0.250462	0.253796
LTLEQYQK	2	sp|P04076|ARLY_YEAST	-0.0211754	-0.0265952	-0.0290167	-0.0349377	-0.0374621	-0.0439582	-0.0323864	0.00695353	0.0659785	0.130847
LLTIMNTK	2	sp|P47133|EMC2_YEAST	0.721492	0.725434	0.73073	0.744574	0.775537	0.843849	0.922353	0.918247	0.837052	0.748827
AFEHTADYDAAISDFFR	3	sp|P38009|PUR92_YEAST;sp|P54113|PUR91_YEAST	0.779294	0.764062	0.807546	0.888273	0.945203	0.980499	0.991462	0.965472	0.914428	0.845834
SLNYINEYMPEPDVDKER	3	sp|P47103|CYP7_YEAST	0.0462444	0.0803271	0.145186	0.401199	0.691242	0.761414	0.783062	0.78348	0.768933	0.735176
IVAFVDIGHSSYTC[+57.021464]SIMAFK	3	sp|P32589|HSP7F_YEAST	0.173293	0.193179	0.211038	0.218233	0.361882	0.612258	0.754722	0.787709	0.792669	0.786723
ILNFFDK	2	sp|Q03790|NUP53_YEAST	-0.108898	-0.106682	-0.105786	-0.108572	-0.108932	-0.0925966	-0.0295023	0.119976	0.219372	0.308182
YLYDTQLK	2	sp|Q12406|ARP7_YEAST	0.65947	0.684412	0.684218	0.710535	0.727345	0.729644	0.711978	0.59355	0.475688	0.331435
KPAGPFIK	2	sp|Q02486|ABF2_YEAST	0.568323	0.576012	0.576651	0.598607	0.604507	0.577081	0.557026	0.290628	0.226339	0.159541
LTGPIHLDVVK	2	sp|P00815|HIS2_YEAST	0.64083	0.639191	0.660471	0.713628	0.752848	0.721572	0.677993	0.521486	0.476769	0.449934
TVFNEGDR	2	sp|P43636|ALG2_YEAST	0.278969	0.245743	0.259144	0.190724	0.132367	0.0784056	0.0798153	0.10475	0.127716	0.150603
FSEQDGETLIR	2	sp|P38877|CTF8_YEAST	0.313043	0.256864	0.220296	0.192719	0.181181	0.158467	0.193232	0.210332	0.258423	0.297696
HFELGGEK	2	sp|P0CX28|RL44B_YEAST;sp|P0CX27|RL44A_YEAST	0.674293	0.668854	0.683206	0.708028	0.759741	0.862487	0.944533	0.888546	0.806373	0.742661
DAAVWC[+57.021464]ENLGVPATVVK	2	sp|Q06624|RHC31_YEAST	0.667826	0.678569	0.740371	0.806507	0.867484	0.931133	0.9542	0.949917	0.905271	0.841437
NLDNINK	2	sp|P06101|CDC37_YEAST	-0.0246903	-0.0176723	-0.00163302	0.0200407	0.0820498	0.214526	0.332855	0.465958	0.51074	0.552436
LLVNAEFDVAR	2	sp|P38323|CLPX_YEAST	0.857166	0.870067	0.884383	0.898979	0.90432	0.880137	0.905238	0.878148	0.848106	0.778785
TESADELPDHDAEVLDSIMDR	3	sp|P38131|KTR4_YEAST	0.273925	0.311948	0.342547	0.359816	0.547339	0.753118	0.861821	0.83435	0.791279	0.75728
MVSQLFEEK	2	sp|P31787|ACBP_YEAST	0.836218	0.820879	0.823665	0.799923	0.775729	0.744431	0.734978	0.654721	0.551223	0.42961
SVNHSSSTLQTDDISVDK	3	sp|P32521|PAN1_YEAST	0.584147	0.602821	0.677529	0.767937	0.843082	0.913199	0.941839	0.896463	0.81792	0.741498
GITMESSAISLYFR	2	sp|P53893|RIA1_YEAST	-0.0659623	-0.0796122	-0.0720733	-0.0151257	0.0271704	0.0606086	0.107469	0.167574	0.247244	0.321757
ALPASLVPQAPPVLTSK	2	sp|Q06287|NEP1_YEAST	0.725009	0.698073	0.69562	0.77245	0.845769	0.937637	0.975512	0.908638	0.807401	0.711394
NLNLLDINGIDPETGTTLLYEYSQK	3	sp|Q12451|OSH2_YEAST	0.367383	0.398818	0.475067	0.560062	0.592178	0.56544	0.51821	0.479618	0.459456	0.45194
GELEPHLFAIAEEAYR	2	sp|P19524|MYO2_YEAST	0.367863	0.369696	0.350594	0.337931	0.321903	0.313423	0.312117	0.317479	0.329214	0.338362
NQILFLK	2	sp|P53870|YNT3_YEAST	-0.115558	-0.104055	-0.0738261	-0.00462461	0.126434	0.32002	0.49241	0.679639	0.742779	0.764729
LPDDYVAVK	2	sp|P07259|PYR1_YEAST	-0.172046	-0.172046	-0.172046	-0.172046	-0.172046	-0.172045	-0.172044	-0.172035	-0.172034	-0.172033
FFPEIDANQDSWPK	2	sp|P36519|RM07_YEAST	0.369322	0.329752	0.305942	0.394829	0.487093	0.544499	0.483622	0.360988	0.271987	0.226988
TLIGYPYAVPGGR	2	sp|P32356|TREA_YEAST	0.529877	0.514074	0.506832	0.530709	0.54176	0.549026	0.548647	0.549658	0.546679	0.542787
EYVQGILNGAK	2	sp|P00931|TRP_YEAST	0.962286	0.966081	0.967386	0.975664	0.981636	0.990966	0.976577	0.896449	0.780808	0.642537
IDIPVELALMTSR	2	sp|P38795|NADE_YEAST	0.580226	0.632838	0.661797	0.72698	0.789871	0.834464	0.858966	0.87855	0.899684	0.917402
DNFPFDNDAAQLQNLIINSEK	3	sp|Q06096|COG4_YEAST	0.103784	0.178548	0.266378	0.334062	0.366686	0.376121	0.379186	0.381312	0.384071	0.385837
NDTFALIGYGSQGYGQGLNLR	3	sp|P06168|ILV5_YEAST	0.462109	0.527073	0.657572	0.877628	0.936219	0.929228	0.913363	0.893799	0.870753	0.838818
EQFPNLQSHLQYYTPLPFLNR	3	sp|Q12044|RCN2_YEAST	0.548062	0.58833	0.621877	0.635753	0.8119	0.939423	0.97025	0.957497	0.934507	0.898011
SHLSDYYK	2	sp|Q06522|YP147_YEAST	-0.237553	-0.237553	-0.237553	-0.237553	-0.237553	-0.237552	-0.237552	-0.237551	-0.237551	-0.237551
TGLDISDDAR	2	sp|P40150|SSB2_YEAST;sp|P11484|SSB1_YEAST	-0.16749	-0.167498	-0.167502	-0.167462	-0.167435	-0.167436	-0.167413	-0.167381	-0.167506	-0.167575
DQALLQQYDQR	2	sp|P33338|SLA2_YEAST	0.747032	0.7217	0.729756	0.819629	0.894316	0.956697	0.953662	0.909152	0.827279	0.755731
TVLIDESTQASEPEC[+57.021464]LIPIVK	3	sp|P30771|NAM7_YEAST	0.48508	0.49197	0.533173	0.621128	0.757437	0.844396	0.885562	0.88973	0.878993	0.856127
NEQLDSEVEKLESQLSDTK	3	sp|P40414|TPM2_YEAST	0.2414	0.266753	0.300299	0.358371	0.564881	0.852612	0.968033	0.918291	0.851905	0.786529
KLGALIWLVPEDINEVR	3	sp|P32599|FIMB_YEAST	0.206365	0.216414	0.229724	0.293076	0.378646	0.47297	0.586333	0.661415	0.717895	0.750516
SFRPPYSDAYVGVR	2	sp|P39683|NPT1_YEAST	0.759884	0.753956	0.769579	0.824949	0.872414	0.892354	0.893523	0.879083	0.879579	0.870214
FIDISPNAK	2	sp|P40825|SYA_YEAST	0.792092	0.803183	0.809413	0.842124	0.890737	0.965269	0.998534	0.874953	0.769146	0.669943
TALHLEQYATEGLR	3	sp|P32660|ATC5_YEAST	0.0176514	0.0162705	0.0347567	0.0754135	0.110406	0.149609	0.19683	0.241738	0.286444	0.327097
IEIPVIR	2	sp|P39717|GPB2_YEAST	-0.154734	-0.155599	-0.148815	-0.136442	-0.112877	-0.0707753	0.0016116	0.111089	0.229342	0.339589
SQYADIFK	2	sp|Q99312|ISN1_YEAST	-0.191215	-0.191215	-0.191215	-0.191215	-0.191215	-0.191215	-0.191215	-0.191215	-0.191215	-0.191215
ILDLYEQGKPFFLYTGR	3	sp|Q12109|SYWC_YEAST	0.0731055	0.0804712	0.105274	0.212399	0.531921	0.888719	0.982952	0.97929	0.966351	0.941068
ALNMLEMIEVSTR	2	sp|P40151|WRIP1_YEAST	0.01513	-0.0209085	0.0395782	0.161199	0.25088	0.293052	0.374659	0.389664	0.469729	0.516139
TQFQQFNSK	2	sp|P53540|SPC98_YEAST	0.229454	0.209072	0.230557	0.225394	0.258256	0.36536	0.447692	0.659995	0.693089	0.709003
TTGTIDVMVTQPEMTIFTASR	3	sp|P10614|CP51_YEAST	0.371881	0.348026	0.359419	0.390359	0.405242	0.408969	0.407113	0.404457	0.398991	0.386658
FDLVYLVLDK	2	sp|P30665|MCM4_YEAST	0.611317	0.61663	0.619481	0.63964	0.680111	0.744558	0.813948	0.803783	0.754286	0.713742
HFDELC[+57.021464]SLLNIIR	3	sp|P32493|AEP1_YEAST	0.725076	0.732617	0.753763	0.754471	0.782762	0.825585	0.856654	0.867096	0.853263	0.822681
SEISTADLVSR	2	sp|Q12019|MDN1_YEAST	-0.107506	-0.107506	-0.107506	-0.107505	-0.107505	-0.107506	-0.107504	-0.107505	-0.107504	-0.107504
LHHYENANELANR	2	sp|P17883|SKI3_YEAST	0.348137	0.322605	0.311415	0.320994	0.343419	0.370592	0.40341	0.42909	0.498046	0.574969
KLQNNEMDPEPVEEFQDDIK	3	sp|Q12514|NOT5_YEAST	0.308806	0.347008	0.432652	0.569636	0.721188	0.80383	0.821516	0.759293	0.622865	0.457156
RPSTTQGDEVSDR	2	sp|P40991|NOP2_YEAST	0.932265	0.936191	0.931171	0.936616	0.92406	0.889488	0.832265	0.754779	0.672708	0.59318
ASFDLIPILWDK	2	sp|P25378|RHEB_YEAST	0.853404	0.839333	0.839742	0.870996	0.895617	0.93564	0.970615	0.981948	0.918735	0.804767
ILITLIR	2	sp|P35194|UTP20_YEAST	0.954611	0.959354	0.960288	0.968898	0.973604	0.972784	0.973902	0.962167	0.926662	0.874785
GPMIIGVDVLEGTLR	2	sp|P39730|IF2P_YEAST	0.853779	0.841786	0.838066	0.916009	0.969593	0.992869	0.990826	0.968462	0.889828	0.755319
RYEAYSQQMK	2	sp|P25694|CDC48_YEAST	0.548477	0.578549	0.628375	0.669331	0.733808	0.79315	0.832728	0.773111	0.727891	0.664229
DLLC[+57.021464]PWYEEC[+57.021464]DNITK	2	sp|P42939|MVB12_YEAST	0.291556	0.292481	0.380702	0.572672	0.718994	0.789822	0.824813	0.839367	0.844339	0.845456
YHFVIQQPR	2	sp|P30822|XPO1_YEAST	0.791319	0.800318	0.791934	0.808322	0.81332	0.84647	0.829932	0.832638	0.809969	0.787829
LDATNVIPGANK	2	sp|Q12676|FOLD_YEAST	-0.0801661	-0.0703227	-0.0572758	-0.0614172	-0.0516078	-0.0126159	0.0246837	0.0647834	0.0833452	0.0978173
VNEMVQGMNDDIFIR	2	sp|P38737|ECM29_YEAST	0.526188	0.543079	0.58136	0.658848	0.717203	0.746832	0.745436	0.674916	0.574717	0.467392
EHFQSVGSVADGVVIGSK	3	sp|P00931|TRP_YEAST	0.741911	0.734341	0.755638	0.797044	0.851859	0.926928	0.977876	0.949567	0.87139	0.775265
VDLYNSASESTR	2	sp|Q12271|INP53_YEAST	0.850686	0.863038	0.855873	0.882536	0.908873	0.93662	0.939739	0.945962	0.926691	0.888773
AVEFAEQLLANPVMKPIGLAAR	3	sp|P48015|GCST_YEAST	0.128843	0.145144	0.190277	0.302534	0.612574	0.897042	0.974117	0.970129	0.964336	0.955258
LSQEWEK	2	sp|Q04371|ARMT1_YEAST	0.140866	0.131782	0.128263	0.128853	0.1392	0.162114	0.208948	0.349832	0.469425	0.573275
DLDEATIPVNGR	2	sp|Q06488|RSC2_YEAST	0.899088	0.897053	0.904815	0.922424	0.934497	0.940427	0.952131	0.959573	0.971253	0.978893
GEIEDYPMSSEIK	2	sp|P11978|SIR4_YEAST	0.170786	0.130474	0.123145	0.146253	0.175711	0.212872	0.268695	0.353903	0.450748	0.54028
GRIPEDTWDFK	3	sp|P16387|ODPA_YEAST	0.336859	0.395406	0.522131	0.642305	0.724649	0.782231	0.81579	0.822406	0.814568	0.801951
EDAFTQQR	2	sp|P42838|LEM3_YEAST	0.47706	0.466546	0.459357	0.462924	0.475437	0.497092	0.527973	0.581271	0.638992	0.696488
ALERDEDADSTTK	2	sp|P31539|HS104_YEAST	0.448316	0.487059	0.535484	0.60832	0.698102	0.783288	0.83452	0.849049	0.858085	0.851117
FDMC[+57.021464]TIVFEIQSER	2	sp|P53255|DRN1_YEAST	0.79489	0.787096	0.787994	0.823156	0.846691	0.858827	0.8709	0.861859	0.833393	0.76521
TFDVINPSNEEK	2	sp|P40047|ALDH5_YEAST	0.778685	0.760647	0.802959	0.893337	0.958298	0.987893	0.98592	0.93426	0.894151	0.851331
VDAEYGNQGADFK	2	sp|P35172|TREB_YEAST	0.16886	0.135996	0.167979	0.221105	0.270114	0.310508	0.36533	0.372829	0.34071	0.296642
IFTPPLDADSKEDAK	3	sp|P32468|CDC12_YEAST	0.0462953	0.057378	0.0749319	0.115738	0.165871	0.208923	0.269145	0.288066	0.270788	0.241626
LIILLTR	2	sp|Q06010|STE23_YEAST	0.854189	0.863438	0.861311	0.888361	0.917215	0.933795	0.93547	0.911577	0.85414	0.78635
YLVYNDLDTLER	2	sp|Q02950|RT51_YEAST	0.8703	0.886857	0.885688	0.907148	0.930561	0.951351	0.899916	0.811749	0.671713	0.528492
SVDEYADSK	2	sp|Q07923|LOT6_YEAST	0.218923	0.188903	0.194486	0.169838	0.16293	0.172527	0.254938	0.410475	0.474866	0.512763
TPDTLC[+57.021464]LILK	2	sp|P53720|DUS2_YEAST	0.726203	0.717392	0.719658	0.76205	0.808705	0.833669	0.87882	0.898839	0.875821	0.814321
LTASSPVVK	2	sp|P40469|MET18_YEAST	-0.114566	-0.110054	-0.0988522	-0.0858083	-0.0254196	0.0572088	0.138352	0.427666	0.535386	0.620154
LGIDDLVHFDFMDPPAPETMMR	3	sp|P53131|PRP43_YEAST	0.144458	0.145868	0.15651	0.172238	0.191142	0.203937	0.202928	0.212244	0.230149	0.253951
TPNFNMGDYLHNLFSPSPR	3	sp|P42845|STB1_YEAST	0.152104	0.172535	0.216773	0.308414	0.496102	0.658291	0.740048	0.757915	0.772993	0.78461
KFNAFDAR	2	sp|Q08686|THTR_YEAST	0.26861	0.268675	0.282605	0.338121	0.381697	0.428373	0.461373	0.493173	0.512422	0.528276
IISYAQGFMLIR	2	sp|P38720|6PGD1_YEAST;sp|P53319|6PGD2_YEAST	0.927284	0.925858	0.926262	0.922974	0.909233	0.888221	0.882531	0.867188	0.84409	0.790747
ITELIVR	2	sp|Q12071|VPS54_YEAST	-0.117368	-0.117523	-0.117426	-0.122716	-0.126697	-0.126106	-0.120773	-0.0959578	-0.0807839	-0.0672642
STITVFDWEK	2	sp|P38873|KOG1_YEAST	0.166119	0.148239	0.151437	0.171777	0.200186	0.228351	0.289054	0.401146	0.485025	0.550505
GLFVAFNGK	2	sp|Q05022|RRP5_YEAST	0.256693	0.24221	0.24342	0.265588	0.305493	0.374706	0.451109	0.577201	0.608195	0.612879
ISDESQMSK	2	sp|P21304|PWP1_YEAST	0.883541	0.892505	0.881207	0.923799	0.953625	0.97534	0.989466	0.975961	0.897569	0.727471
NLDGEIQGVQNSFSDVSK	2	sp|P53855|ATG2_YEAST	0.261082	0.219818	0.202328	0.239584	0.271001	0.278956	0.302271	0.283015	0.28911	0.30447
ENIIQMEMIENR	3	sp|P07149|FAS1_YEAST	0.693957	0.684352	0.727094	0.78601	0.835379	0.882791	0.922472	0.94279	0.940597	0.927703
EHVHTISLLDFFEPPTLQEIQSR	3	sp|P41814|TRM6_YEAST	0.361954	0.391252	0.440105	0.489922	0.523103	0.544449	0.518228	0.477207	0.429979	0.383775
ETTYDEIK	2	sp|P00359|G3P3_YEAST;sp|P00358|G3P2_YEAST	0.939921	0.944009	0.944164	0.951186	0.964148	0.981255	0.988956	0.941067	0.871529	0.789307
GDWNGAGC[+57.021464]HTNVSTK	2	sp|P32288|GLNA_YEAST	0.757989	0.758448	0.779776	0.795439	0.815766	0.845518	0.882823	0.893036	0.842514	0.745905
LFAATVAK	2	sp|P00560|PGK_YEAST	0.711342	0.72156	0.730262	0.751827	0.796344	0.883456	0.979545	0.877114	0.765265	0.672393
AGPVVTDNNNFIIDADFGEISDPRK	3	sp|Q12189|RPIA_YEAST	0.064068	0.12584	0.233806	0.497091	0.899548	0.944125	0.948874	0.945808	0.940616	0.935259
TVSNNAANSLSR	2	sp|P40463|VHS2_YEAST	0.354408	0.366503	0.377899	0.384204	0.391779	0.391801	0.414259	0.420541	0.443969	0.462251
KAVTTTFDK	2	sp|P07264|LEUC_YEAST	0.0313935	0.0283178	0.0184405	0.0177336	0.0274924	0.0443285	0.0607467	0.0871246	0.104665	0.118629
SDLISIIK	2	sp|P53923|CTU2_YEAST	-0.107684	-0.107186	-0.103057	-0.0814488	-0.0347508	0.0513959	0.179372	0.380196	0.497742	0.585232
SPIC[+57.021464]C[+57.021464]ILGHVDTGK	2	sp|P39730|IF2P_YEAST	0.211904	0.250061	0.30876	0.439065	0.586347	0.710825	0.800997	0.853251	0.842033	0.792903
ATIDELEK	2	sp|P40957|MAD1_YEAST	0.064256	0.0606492	0.063129	0.0691385	0.0884583	0.121621	0.183877	0.308148	0.402323	0.486037
NIATIDVEQK	2	sp|P36000|AP1B1_YEAST	0.897969	0.891833	0.891753	0.881144	0.884628	0.89999	0.941623	0.934564	0.852591	0.748775
VVAIVESTMR	2	sp|P32316|ACH1_YEAST	0.734393	0.720258	0.710096	0.723544	0.732067	0.73202	0.744003	0.747351	0.747795	0.741233
ETSLVTIIGEDSYK	2	sp|P52488|UBA2_YEAST	-0.0787563	-0.0926609	-0.0976107	-0.0896395	-0.080769	-0.0655603	-0.0363028	0.0421281	0.1298	0.22734
TWPEIVNYLR	2	sp|P35207|SKI2_YEAST	0.769481	0.795295	0.799826	0.85263	0.90755	0.956569	0.974938	0.975856	0.966666	0.938405
TNADFSYK	2	sp|P38234|RFS1_YEAST	-0.0698413	-0.0624647	-0.0532701	-0.0434179	-0.0157403	0.0459405	0.168242	0.339023	0.447563	0.529808
YAPDVVR	2	sp|Q12277|RRP42_YEAST	-0.0474142	-0.0442695	-0.0410825	-0.032277	-0.0122431	0.0242397	0.0894173	0.188326	0.289262	0.369532
VIVVGGGDTGNDC[+57.021464]LGTSVR	3	sp|Q12680|GLT1_YEAST	0.236444	0.294585	0.333799	0.355116	0.357885	0.356872	0.361493	0.365377	0.366765	0.365946
GYQFAAALEGALK	2	sp|P14742|GFA1_YEAST	0.783159	0.806146	0.806657	0.864762	0.90569	0.921421	0.896523	0.755272	0.603457	0.441095
DLLATHGNDIQVPESQVK	2	sp|Q12449|AHA1_YEAST	0.882366	0.890131	0.904357	0.922714	0.950561	0.980134	0.981644	0.909619	0.773926	0.596048
INLPC[+57.021464]VNPTTGEVQTDFHTLR	3	sp|P53152|MMS2_YEAST	0.13064	0.207462	0.295418	0.43042	0.718751	0.892684	0.935941	0.936474	0.928818	0.919328
GLDIPNVTHVINYDLPSDVDDYVHR	3	sp|P06634|DED1_YEAST	0.2468	0.333869	0.437988	0.585643	0.779487	0.851867	0.836236	0.770418	0.698655	0.630485
QGLYTVETLLSK	2	sp|P19812|UBR1_YEAST	0.47686	0.417759	0.422363	0.443566	0.485701	0.552196	0.710129	0.851981	0.871806	0.857038
VVITC[+57.021464]DEGK	2	sp|P52910|ACS2_YEAST	0.891756	0.905446	0.904016	0.929439	0.95198	0.978691	0.987876	0.949448	0.859801	0.732741
DTTHIKFASDPGC[+57.021464]AFTK	3	sp|P38013|AHP1_YEAST	-0.0737417	-0.0676537	-0.0546252	-0.0315986	0.0206426	0.0813205	0.172717	0.267362	0.353508	0.421314
ADQEYEIEK	2	sp|P22203|VATE_YEAST	0.85106	0.840628	0.839591	0.879132	0.925938	0.973788	0.991893	0.888241	0.772897	0.671036
HHVNDYIEPGTTVEVAVDEQK	3	sp|P53960|YNE0_YEAST	0.170333	0.174803	0.169227	0.168209	0.186527	0.198798	0.20778	0.199182	0.173053	0.13885
SSYIYDLETR	2	sp|P28495|CAPZA_YEAST	0.884737	0.891061	0.884354	0.914366	0.941423	0.97196	0.980827	0.968391	0.91512	0.825013
EFLHTITEQAAR	2	sp|P34077|NIC96_YEAST	0.924082	0.904568	0.891829	0.935551	0.958778	0.963916	0.96363	0.957556	0.943941	0.908629
VEFLEDTSR	2	sp|Q3E7X9|RS28A_YEAST;sp|P0C0X0|RS28B_YEAST	0.883752	0.902119	0.901742	0.932688	0.955772	0.985502	0.9755	0.949045	0.888221	0.80405
YLELQNR	2	sp|P36164|TVP38_YEAST	0.350104	0.368486	0.375013	0.394802	0.406782	0.410512	0.401943	0.375647	0.349503	0.316055
MDISC[+57.021464]IDDVFNENSGK	2	sp|Q04179|URH1_YEAST	0.304561	0.318736	0.342826	0.394087	0.450917	0.515706	0.508489	0.451178	0.389585	0.335288
ASMIISGSR	2	sp|P38011|GBLP_YEAST	0.951539	0.94934	0.94899	0.973827	0.985634	0.993964	0.994745	0.99385	0.988007	0.977516
HSQWEEPEGTNK	2	sp|P22696|ESS1_YEAST	0.362026	0.358424	0.368557	0.389029	0.431344	0.494347	0.535906	0.556214	0.575681	0.590702
GHDLNVPLNEVIDSLK	3	sp|Q06580|MLC2_YEAST	0.309485	0.309709	0.343915	0.421633	0.474441	0.509624	0.529905	0.538864	0.530219	0.499539
NVVNYLSINK	2	sp|P47076|RPC9_YEAST	0.316956	0.298893	0.292414	0.273618	0.262594	0.236147	0.22291	0.165404	0.151842	0.152606
NILPDLSSNALETKPAR	3	sp|P38934|BFR1_YEAST	0.153688	0.168661	0.18309	0.205052	0.28279	0.475238	0.708646	0.756398	0.775564	0.789704
VSDDSESESGDKEATAPLIQR	3	sp|Q08723|RPN8_YEAST	0.690877	0.63803	0.621655	0.619811	0.692451	0.821532	0.884554	0.87012	0.853395	0.854247
HPLTGGGMTVGLHDVVLLIK	3	sp|P32476|ERG1_YEAST	0.0916126	0.149201	0.201145	0.269523	0.447452	0.637183	0.764706	0.795131	0.783868	0.75844
ITMAAIDPEPFDDDKKPSTLR	3	sp|Q06205|FKBP4_YEAST	0.257421	0.286188	0.348827	0.504887	0.761894	0.948615	0.964385	0.89643	0.716955	0.500183
AGTEANVEVVNNDK	2	sp|P46973|HIT1_YEAST	-0.118597	-0.132049	-0.134122	-0.118031	-0.100275	-0.0774928	-0.0420251	0.0373602	0.11962	0.202911
QEEFEYFSK	2	sp|P53946|ARP5_YEAST	0.392619	0.398952	0.425545	0.431922	0.46936	0.53749	0.591625	0.610719	0.609908	0.612855
DGDASKPAFSFGAK	3	sp|P14907|NSP1_YEAST	0.0931405	0.11901	0.180643	0.455512	0.66908	0.756833	0.815322	0.858978	0.869095	0.849838
NNNPQVGSAC[+57.021464]LEAIK	2	sp|P53063|DXO_YEAST	0.411701	0.398233	0.399591	0.413211	0.435846	0.469617	0.487451	0.491575	0.477965	0.458706
IDDLLDWDGPK	2	sp|Q03769|ENT5_YEAST	0.70079	0.656526	0.650439	0.716145	0.782583	0.86064	0.883453	0.834057	0.74811	0.669781
TITSSYYR	2	sp|P01123|YPT1_YEAST	0.986551	0.986299	0.986553	0.983587	0.979011	0.973214	0.973859	0.974777	0.969426	0.951586
HQQPVASSTVNSNK	2	sp|Q03497|STE20_YEAST	0.305951	0.312241	0.31873	0.324928	0.332502	0.348524	0.368199	0.382907	0.361976	0.333439
SDISQSTITK	2	sp|P47077|NOP9_YEAST	0.632356	0.623246	0.615846	0.62271	0.63453	0.645277	0.657868	0.658748	0.636146	0.58294
LPANLLQAQR	2	sp|P38720|6PGD1_YEAST;sp|P53319|6PGD2_YEAST	0.77042	0.762857	0.731271	0.821371	0.88908	0.967166	0.961207	0.988514	0.978219	0.963746
GPSMVLSR	2	sp|P21304|PWP1_YEAST	0.264035	0.26278	0.264288	0.29539	0.329653	0.373739	0.426518	0.52089	0.609086	0.690325
QGLVVSVDKK	2	sp|O14467|MBF1_YEAST	0.60208	0.676587	0.792823	0.911021	0.943246	0.95192	0.967353	0.974364	0.953476	0.909551
DVVEQGAEK	2	sp|P38682|GLO3_YEAST	0.364663	0.370652	0.368624	0.381445	0.393425	0.408309	0.430652	0.43911	0.464432	0.486237
TTSNTSVTSSATSIGAANTK	2	sp|P40529|AGE2_YEAST	0.561525	0.555741	0.558622	0.568485	0.571556	0.56259	0.557913	0.432747	0.370798	0.313816
ELFLLDGSTR	2	sp|P38859|DNA2_YEAST	0.519656	0.500166	0.504174	0.515275	0.514053	0.466999	0.471525	0.401995	0.375394	0.347848
FPMHVTAVQNAIESITK	2	sp|P53852|SYC_YEAST	0.707374	0.686824	0.682837	0.71809	0.755355	0.8042	0.817888	0.671966	0.557453	0.497023
AGGLAEGYR	2	sp|P07702|LYS2_YEAST	0.715132	0.709019	0.71047	0.731973	0.748347	0.767893	0.790472	0.823825	0.85046	0.864318
VFIATANAGK	2	sp|Q02793|SKI8_YEAST	0.37274	0.366139	0.370511	0.398604	0.43958	0.496528	0.578474	0.68225	0.715094	0.718555
GFGFVC[+57.021464]FSTPEEATK	2	sp|P04147|PABP_YEAST	0.828786	0.811744	0.82455	0.872877	0.924266	0.977425	0.939352	0.720263	0.552374	0.409428
INNLVIGHR	2	sp|Q02629|NU100_YEAST	-0.117474	-0.102691	-0.103982	-0.0895127	-0.0784691	-0.0679722	-0.0670504	-0.0628696	-0.0635827	-0.0633067
YESSPSHIELVVTEKEEAVAK	3	sp|P46990|RL17B_YEAST;sp|P05740|RL17A_YEAST	0.302907	0.344619	0.380678	0.433242	0.622947	0.855231	0.889911	0.80408	0.710901	0.633532
QGQVLEIR	2	sp|P16140|VATB_YEAST	0.474012	0.495698	0.509792	0.549976	0.608737	0.686853	0.755784	0.833262	0.869854	0.88788
NIALKPFDIAHK	3	sp|P38630|RFC1_YEAST	0.0294658	0.0288951	0.0359225	0.128264	0.26628	0.364338	0.392508	0.430141	0.444571	0.444389
MDWSLDSLTSLR	2	sp|P16151|ERD1_YEAST	0.751284	0.74514	0.726142	0.724503	0.724631	0.715747	0.713517	0.660221	0.625772	0.575237
EPIESDEVPQQETK	2	sp|Q06685|VIP1_YEAST	0.925319	0.922979	0.925794	0.934325	0.938196	0.943036	0.94872	0.946348	0.943449	0.934733
IATFGTIQFNPAVHSVR	3	sp|P40487|DPH1_YEAST	0.0433404	0.0737271	0.119153	0.255033	0.502965	0.623443	0.647938	0.676091	0.715199	0.756209
TDLELLVER	2	sp|P38764|RPN1_YEAST	0.847059	0.868019	0.856445	0.909318	0.937854	0.967959	0.957536	0.950818	0.912385	0.858277
SFIVDQGQIYR	2	sp|P53125|ITC1_YEAST	0.136821	0.099783	0.0880176	0.100896	0.117214	0.132003	0.170014	0.207845	0.266838	0.329369
SYLLNNIDVLK	2	sp|P32266|MGM1_YEAST	0.651125	0.686215	0.7234	0.770373	0.824315	0.875865	0.947611	0.958644	0.926584	0.892067
NADISTIVHFLQLR	3	sp|P22136|AEP2_YEAST	0.0545098	0.0675171	0.08768	0.153659	0.339264	0.686993	0.820321	0.860189	0.858035	0.850193
LYEGSWER	2	sp|Q12415|TFC7_YEAST	0.329207	0.332673	0.331503	0.344682	0.364038	0.387146	0.431668	0.491669	0.571946	0.647197
IQTVFEFFANR	2	sp|Q02883|FMP30_YEAST	0.32093	0.329964	0.338034	0.3403	0.347181	0.344781	0.393014	0.440374	0.504729	0.546791
AAPPPVEK	2	sp|P32505|NAB2_YEAST	-0.107192	-0.0841879	-0.0577351	0.00894219	0.10132	0.182119	0.232268	0.275651	0.294761	0.314281
IQEYIDRGEEVPQELIR	3	sp|Q12400|TRM10_YEAST	0.09704	0.0967904	0.110594	0.140592	0.162746	0.188467	0.232729	0.309082	0.414343	0.503412
NLIDELFDDTVK	2	sp|P38254|TTL_YEAST	0.921792	0.920292	0.925714	0.927495	0.928723	0.923972	0.939128	0.838831	0.734047	0.638664
TPQMTLPIWNDVSDEQADTFC[+57.021464]K	3	sp|P10964|RPA1_YEAST	0.219651	0.241079	0.271722	0.303746	0.33752	0.364963	0.378582	0.383061	0.388942	0.385023
VADSGVSDSVDDLAK	2	sp|P53297|PBP1_YEAST	0.933996	0.902904	0.889602	0.948866	0.979313	0.988538	0.973935	0.815798	0.624933	0.426859
LDTC[+57.021464]LPEQLTPLLVK	3	sp|Q12480|ETFA_YEAST	0.223916	0.232344	0.268931	0.347298	0.446656	0.539024	0.621846	0.672983	0.704804	0.721327
LTDVNPVYGLPIENVR	2	sp|P22007|FNTB_YEAST	0.720358	0.678818	0.658205	0.770321	0.842996	0.878522	0.880832	0.887349	0.871342	0.830538
LFLLLDSSIGSEVWSPENQHQK	3	sp|P40468|TAO3_YEAST	-0.0277446	-0.00917285	0.0260297	0.0933018	0.207991	0.255786	0.28793	0.30504	0.311019	0.311102
YGSSFENALDDTK	2	sp|P53379|MKC7_YEAST	0.033549	0.0132721	-0.0063576	0.0292338	0.0563952	0.0695113	0.0895173	0.105202	0.138835	0.172777
DEFFAFQK	2	sp|P00931|TRP_YEAST	0.842698	0.831812	0.837948	0.868051	0.912816	0.966784	0.993021	0.933587	0.876056	0.822083
IVVSEIAER	2	sp|P39714|BDH1_YEAST	0.924704	0.928677	0.915997	0.945474	0.957628	0.978114	0.977026	0.969384	0.954629	0.928092
KTLQFVIQEK	2	sp|P25294|SIS1_YEAST	-0.1606	-0.154249	-0.144455	-0.126982	-0.10251	-0.0466391	-0.0403452	-0.00845698	-0.0163231	-0.0190335
LSHLSSNFPFVHENEEELQSLK	3	sp|Q03862|ARX1_YEAST	0.295013	0.354108	0.429802	0.528348	0.717342	0.844702	0.871739	0.853114	0.832862	0.819104
TVNITPLALANVPPPMYYR	3	sp|Q06706|ELP1_YEAST	0.812973	0.785359	0.814347	0.870594	0.9128	0.938856	0.963253	0.970253	0.96949	0.960369
VFASNDGGK	2	sp|P32319|VPS10_YEAST	-0.0825682	-0.0792787	-0.0775096	-0.0714291	-0.0647244	-0.0577863	-0.0331106	0.0186844	0.0860116	0.15581
AC[+57.021464]FQPQESIK	2	sp|P36163|OMA1_YEAST	-0.145735	-0.147514	-0.150577	-0.140216	-0.12702	-0.110401	-0.0957429	-0.0753901	-0.0543633	-0.0296156
QNPGNEIDDILK	2	sp|Q04371|ARMT1_YEAST	0.830527	0.84333	0.856788	0.898053	0.922535	0.929272	0.930364	0.795001	0.640055	0.500191
QAPSMFLDDVLNGR	2	sp|P53947|YNF8_YEAST	0.387341	0.377742	0.363643	0.388548	0.416011	0.432641	0.428512	0.386005	0.332412	0.283305
FLMANGELTNILIHTDVTR	3	sp|P39958|GDI1_YEAST	0.048029	0.084208	0.137624	0.258894	0.626048	0.917042	0.989186	0.982975	0.965779	0.933657
ESIMYPLQVIESVGK	2	sp|P38120|RT09_YEAST	0.262482	0.24971	0.263595	0.292903	0.321851	0.35693	0.423523	0.56932	0.665754	0.711201
TLVLSIHQPR	2	sp|P25371|ADP1_YEAST	0.358771	0.452813	0.550613	0.614458	0.671983	0.685809	0.753515	0.765229	0.812881	0.841413
SPLDPSAPK	2	sp|P32453|ATP11_YEAST	0.0472622	0.0437687	0.0739456	0.131571	0.244158	0.369603	0.493469	0.651334	0.717048	0.757979
DPAIVFQTLK	2	sp|Q08873|SCP1_YEAST	-0.105892	-0.105892	-0.105892	-0.105892	-0.105892	-0.105891	-0.10589	-0.105888	-0.105887	-0.105886
AILGSVER	2	sp|P04801|SYTC_YEAST	0.923055	0.926667	0.92377	0.946149	0.964877	0.981434	0.991332	0.988034	0.970234	0.935255
DLVDLGIWDEGMK	2	sp|P21524|RIR1_YEAST	0.7171	0.733096	0.791837	0.863339	0.915753	0.960984	0.993844	0.945521	0.872965	0.793374
DGGDNIDC[+57.021464]SEDHQLVR	3	sp|Q3E6R5|YD381_YEAST	0.0617747	0.0643531	0.0742928	0.0995078	0.152453	0.247058	0.372434	0.41831	0.431619	0.438749
AFPVWLGIGFGVGR	2	sp|Q96VH5|MIC10_YEAST	0.83547	0.814123	0.783752	0.861896	0.904996	0.92118	0.926721	0.93355	0.942192	0.949941
LPFAEDER	2	sp|Q04437|KU80_YEAST	-0.0953611	-0.0953612	-0.0953612	-0.0953612	-0.0953612	-0.0953615	-0.0953612	-0.0953601	-0.0953589	-0.095358
HC[+57.021464]GWLALMAGIATGADYIFIPER	3	sp|P16861|PFKA1_YEAST	0.0325874	0.0304239	0.0355703	0.0398861	0.0680222	0.114339	0.195105	0.294492	0.398479	0.492289
AGWDSTNETIK	2	sp|P39715|ECM1_YEAST	0.918647	0.935802	0.932812	0.953899	0.969131	0.979127	0.983077	0.970543	0.912432	0.781318
HIFDVNTLC[+57.021464]LMTWK	3	sp|Q12018|CDC53_YEAST	0.183084	0.211818	0.263417	0.358452	0.482932	0.662175	0.839167	0.916458	0.931891	0.925915
ALQPSQFGMLC[+57.021464]TADTPEGEAC[+57.021464]GLVK	3	sp|P22276|RPC2_YEAST	0.409534	0.46439	0.522984	0.583492	0.658096	0.712615	0.776308	0.788656	0.776879	0.752846
FHADTWTR	2	sp|P11353|HEM6_YEAST	0.744564	0.756042	0.753744	0.764391	0.774787	0.796185	0.809511	0.803958	0.803272	0.791614
SILELVNEDYQSI	2	sp|P28778|RT06_YEAST	0.0313702	0.0509374	0.155298	0.318263	0.488957	0.577208	0.653344	0.714827	0.738146	0.736292
LVVDPVLVATSGSSLAGK	3	sp|Q08224|THI20_YEAST;sp|Q08975|THI21_YEAST	-0.0574026	-0.0386159	0.00664583	0.0721948	0.15532	0.255185	0.371155	0.456248	0.517292	0.559994
IVNGPEILSK	2	sp|P18759|SEC18_YEAST	0.15588	0.161585	0.166419	0.17471	0.193544	0.20162	0.23018	0.296133	0.326079	0.346309
DKGEILQR	2	sp|P32366|VA0D_YEAST	0.952628	0.96722	0.974739	0.987576	0.993518	0.995484	0.994221	0.988165	0.974587	0.949539
IIDDDVPTILQGAK	2	sp|P31539|HS104_YEAST	0.962986	0.941629	0.930617	0.970256	0.98692	0.997269	0.995342	0.923531	0.826968	0.687334
LNAIPLLK	2	sp|P53114|MED5_YEAST	0.569514	0.575734	0.600004	0.702444	0.829173	0.911407	0.934648	0.923664	0.896647	0.852308
YIDFLVTSVSNMK	2	sp|Q03921|DOP1_YEAST	0.675343	0.640562	0.637177	0.651671	0.650399	0.645588	0.618505	0.509456	0.427443	0.367286
LPVLQIGSGLHFR	3	sp|P53317|NOP19_YEAST	-0.0145526	-0.00564847	0.0194361	0.158491	0.361002	0.565685	0.628784	0.675747	0.719178	0.759888
ELVGEELNDSNMDALAGGK	2	sp|P27472|GYS2_YEAST	0.402273	0.428396	0.510721	0.568307	0.646954	0.800456	0.789231	0.790782	0.769588	0.740607
MFGGHVINMSVIPEAK	2	sp|Q07938|MTAP_YEAST	0.67159	0.710554	0.748983	0.78478	0.850367	0.919854	0.94951	0.94536	0.913166	0.861759
VLLINLGAIGSEITK	2	sp|Q06624|RHC31_YEAST	0.650484	0.638009	0.675859	0.742155	0.797228	0.854721	0.883781	0.839205	0.769489	0.708655
EYVQAAK	2	sp|Q03558|OYE2_YEAST	0.794689	0.781535	0.795196	0.817739	0.86549	0.932165	0.971096	0.940944	0.870775	0.816896
VTSSTSSSSSNGSVDVR	2	sp|P40335|PEP8_YEAST	0.446786	0.401541	0.385439	0.365334	0.372873	0.408349	0.447433	0.474757	0.481853	0.486246
IDFTLLNR	2	sp|P33334|PRP8_YEAST	0.371793	0.376786	0.381901	0.373602	0.364058	0.36024	0.380128	0.410814	0.475208	0.536808
TC[+57.021464]TGTGEC[+57.021464]GFFTVHR	3	sp|Q12116|TMS1_YEAST	-0.0238575	-0.0153448	0.00306982	0.0749776	0.270056	0.461441	0.545091	0.633991	0.714496	0.779916
THFGQVESINLIASDDFVDK	3	sp|Q12028|AP1G1_YEAST	0.0315895	0.0424867	0.0647898	0.128242	0.183447	0.238932	0.321567	0.395877	0.461177	0.507694
FGNFPAQWK	2	sp|Q12335|PST2_YEAST	0.921748	0.924348	0.933688	0.960824	0.976167	0.987843	0.994079	0.979584	0.941634	0.874627
SLQFETPIIR	2	sp|P34241|URB1_YEAST	-0.0402692	-0.0672889	-0.0809346	-0.0711029	-0.0514816	-0.0318409	0.0259858	0.0951985	0.205417	0.321299
GFVSDFGISFYEVK	2	sp|P20051|PYRC_YEAST	0.808624	0.827735	0.868333	0.91892	0.951341	0.98373	0.974778	0.830384	0.717821	0.621174
VEVPLFVQLAK	2	sp|P38903|2A5D_YEAST	0.717761	0.762654	0.8227	0.891242	0.94465	0.974354	0.980726	0.939919	0.899376	0.870152
FFDISLVDSYLNK	2	sp|P17558|RTPT_YEAST	0.718526	0.690264	0.747536	0.812842	0.859627	0.911711	0.949122	0.896046	0.823535	0.743977
IVTNLNYNQALIAR	2	sp|P32492|MYO4_YEAST	0.429907	0.424109	0.43625	0.499157	0.534451	0.544949	0.592086	0.61514	0.691277	0.743716
GDFLGQLITVR	2	sp|P38132|MCM7_YEAST	0.868529	0.87595	0.870137	0.893753	0.90796	0.918267	0.927932	0.933069	0.946776	0.955746
IYVC[+57.021464]SDSTVPGIIK	2	sp|Q12333|FRE7_YEAST	0.171954	0.129266	0.128487	0.13074	0.138547	0.151239	0.170101	0.187784	0.215424	0.248484
MVWPTNYFK	2	sp|P40566|YIS7_YEAST	-0.105497	-0.105786	-0.105572	-0.0968406	-0.0833721	-0.0694151	-0.0426731	0.00126144	0.0691743	0.157455
FPENIPSDVDFR	2	sp|P53261|PESC_YEAST	0.902473	0.865647	0.843188	0.886189	0.927642	0.953591	0.962535	0.93308	0.84508	0.728569
ILKDEIPIGED	2	sp|P36149|BET3_YEAST	0.849445	0.840589	0.832058	0.843478	0.869554	0.892914	0.865243	0.80339	0.709816	0.591927
VAAEVLGR	2	sp|Q05543|RT103_YEAST	0.527289	0.518598	0.50596	0.554214	0.598042	0.653249	0.678149	0.687016	0.677795	0.643411
IYPDLESVIAR	2	sp|P52918|MSN5_YEAST	0.504997	0.525971	0.528142	0.561161	0.592719	0.60023	0.606233	0.567108	0.573998	0.585827
SGEPIIAATQDFITGSYLISHK	3	sp|P04051|RPC1_YEAST	-0.049278	-0.0453484	-0.0246209	0.0276465	0.154855	0.233563	0.261405	0.273295	0.271851	0.262101
VDDLQNSIALK	2	sp|P37304|PAM1_YEAST	0.324146	0.266862	0.238919	0.216342	0.221511	0.241984	0.324619	0.434382	0.496094	0.543573
NNFYTTLVQAIVENKPADSSPDLSK	3	sp|P46982|MNN5_YEAST	0.206582	0.273409	0.337255	0.433591	0.689356	0.752201	0.808546	0.848307	0.854316	0.839352
LTINDVK	2	sp|Q12109|SYWC_YEAST	0.543033	0.48661	0.469533	0.466907	0.502476	0.600299	0.687074	0.658965	0.569554	0.495681
HNTAGDDDQEEEIQDILK	3	sp|Q03322|TLG1_YEAST	0.0845914	0.0710211	0.0883724	0.119393	0.175041	0.245847	0.338264	0.408574	0.44876	0.467684
THGYYVSTR	2	sp|P32902|RT04_YEAST	0.520795	0.522039	0.515795	0.527726	0.540338	0.567823	0.585105	0.609162	0.640584	0.675303
HSLGLNEAK	2	sp|P24276|SSD1_YEAST	0.337099	0.358857	0.431274	0.41367	0.449832	0.562886	0.672332	0.893542	0.91395	0.916346
GMFLC[+57.021464]PWNVTAVK	2	sp|P17883|SKI3_YEAST	0.82164	0.806517	0.817508	0.858528	0.880391	0.888465	0.880432	0.798792	0.68292	0.546004
KVLIDGPK	2	sp|P36105|RL14A_YEAST;sp|P38754|RL14B_YEAST	0.661316	0.649291	0.657453	0.692605	0.714168	0.720347	0.708898	0.547009	0.493758	0.433531
TILSSHGGISSSGK	2	sp|Q06698|YL419_YEAST	0.305352	0.285314	0.295857	0.314385	0.339102	0.368618	0.408209	0.436007	0.46239	0.479818
GTVSTSASALQNR	2	sp|P32461|DPH2_YEAST	-0.0326202	-0.0630595	-0.0798106	-0.0469725	-0.0217026	0.00289553	0.028442	0.0683948	0.132467	0.219231
VDQLYTQDMIQAYAGK	2	sp|P19524|MYO2_YEAST	0.626331	0.5905	0.646972	0.740641	0.842235	0.952733	0.96681	0.895843	0.846939	0.792848
DINEILSNYVK	2	sp|P00958|SYMC_YEAST	-0.186729	-0.186729	-0.186729	-0.186728	-0.186727	-0.186727	-0.186727	-0.186727	-0.186727	-0.186729
ELIYKEEGQEYAQITK	2	sp|P38912|IF1A_YEAST	0.395339	0.387127	0.440919	0.564469	0.705209	0.809951	0.838028	0.813204	0.802774	0.800878
LIGDEAWR	2	sp|P31383|2AAA_YEAST	0.819883	0.825184	0.827153	0.836546	0.846969	0.862956	0.884051	0.91422	0.935327	0.941128
GITELNEVFK	2	sp|P32854|PEP12_YEAST	-0.091187	-0.0911873	-0.0911874	-0.0911878	-0.0911879	-0.0911879	-0.0911868	-0.0911844	-0.0911827	-0.0911817
LAENILK	2	sp|P04046|PUR1_YEAST	0.291383	0.311325	0.3303	0.36614	0.425421	0.530567	0.701477	0.882713	0.874141	0.850945
LLSDVDVSIR	2	sp|Q08951|AP3D_YEAST	0.3	0.29482	0.289737	0.303876	0.313323	0.322694	0.319275	0.307265	0.283278	0.247395
APSATYAGYVWGADTR	2	sp|P06105|SC160_YEAST	0.831334	0.766125	0.749178	0.853159	0.927208	0.97317	0.958913	0.841356	0.723939	0.64367
ATSWQDYVEIK	2	sp|P40363|SFGH_YEAST	0.87307	0.865604	0.871553	0.881018	0.901319	0.92939	0.96216	0.87117	0.738882	0.617304
YPIFTGESWVK	2	sp|Q05166|NUP59_YEAST	-0.10155	-0.10155	-0.10155	-0.10155	-0.10155	-0.101549	-0.101549	-0.101549	-0.101549	-0.101548
IGTELTGLVIDKDTR	3	sp|Q05022|RRP5_YEAST	0.00458072	0.0159929	0.0292405	0.0388359	0.101802	0.212964	0.253084	0.265101	0.27098	0.278439
AQAQDIGNAVLPDLQDQHHNPFNILR	3	sp|Q06168|SFH1_YEAST	0.289618	0.310071	0.335669	0.380702	0.511496	0.565962	0.530295	0.506809	0.501863	0.508826
SSFDLIQFIQR	2	sp|Q12674|ATC8_YEAST	-0.102649	-0.102704	-0.102751	-0.102749	-0.10273	-0.102687	-0.10266	-0.102573	-0.102484	-0.102363
EVLYEPMK	2	sp|Q07418|PEX19_YEAST	-0.226645	-0.226646	-0.226645	-0.226643	-0.226639	-0.226635	-0.226634	-0.226633	-0.226632	-0.226631
IDSLAQNDC[+57.021464]NSALDQLLVLEK	3	sp|Q12250|RPN5_YEAST	0.624942	0.628885	0.659974	0.689366	0.682088	0.658033	0.613835	0.562157	0.512842	0.469983
AHNINVVDK	2	sp|P53184|PNC1_YEAST	0.73859	0.745458	0.792226	0.82026	0.871882	0.968845	0.983101	0.925016	0.89507	0.862925
ALNENEDISR	2	sp|P69771|DID2_YEAST	0.89303	0.893329	0.880785	0.91545	0.944595	0.968416	0.980694	0.969572	0.897238	0.769335
LIDVLFENK	2	sp|P53749|YN92_YEAST	-0.0360363	-0.0545349	-0.0595065	-0.0760012	-0.084601	-0.0792319	-0.033162	0.109061	0.202104	0.268253
YSLTIDPANR	2	sp|P38691|KSP1_YEAST	-0.162305	-0.162305	-0.162305	-0.162304	-0.162304	-0.162304	-0.162303	-0.162303	-0.162303	-0.162303
GFLTSLNGER	2	sp|Q04489|ASND1_YEAST	0.145191	0.123814	0.120018	0.123282	0.130523	0.131424	0.169905	0.204469	0.276692	0.353587
VQYGLAR	2	sp|P15891|ABP1_YEAST	0.691435	0.706537	0.717611	0.746053	0.77893	0.82112	0.877411	0.950422	0.974789	0.970287
LEGVTVLGDDVEVKDEIYINGGK	3	sp|P41940|MPG1_YEAST	0.193476	0.230946	0.276571	0.328548	0.542184	0.845733	0.951324	0.927188	0.901389	0.881748
LNGC[+57.021464]NVGGC[+57.021464]AVHAVR	3	sp|P17649|GABAT_YEAST	0.0224819	0.0263953	0.0328529	0.0542402	0.11413	0.196422	0.236569	0.297707	0.361693	0.43074
KEIEEHC[+57.021464]SMLGLDPEIVSHSR	3	sp|P16521|EF3A_YEAST	0.516079	0.494758	0.531277	0.698159	0.900691	0.962456	0.957285	0.925373	0.869257	0.784307
LSEC[+57.021464]YDIQSK	2	sp|P47087|YJY2_YEAST	0.174356	0.135038	0.109564	0.119058	0.141057	0.156425	0.22293	0.312466	0.400516	0.476947
SASAGGVPQSSWSVFK	2	sp|Q04013|YHM2_YEAST	0.95471	0.942671	0.947457	0.977	0.986951	0.990497	0.986375	0.904394	0.698231	0.40023
EIILGNEAR	2	sp|P53008|CWH41_YEAST	0.893158	0.897184	0.898471	0.919417	0.933704	0.950781	0.955158	0.960396	0.960842	0.958361
GYVFGTYDAIEGTVK	2	sp|Q02201|OSH6_YEAST	0.187746	0.178351	0.164198	0.17833	0.183246	0.161831	0.148619	0.104898	0.12622	0.15563
INELSDLEMNGMIR	2	sp|Q07442|BDF2_YEAST	0.199747	0.147891	0.149228	0.175811	0.201819	0.228099	0.289832	0.355659	0.484446	0.602987
GFGIC[+57.021464]ADLEHVLK	3	sp|P53095|DSD1_YEAST	-0.0393411	-0.0318203	-0.0169053	0.0303625	0.128259	0.289917	0.418909	0.517118	0.56825	0.59761
QTGTVDLLDPTSNR	2	sp|P53010|PAN2_YEAST	0.0945388	0.0978869	0.112714	0.142382	0.181409	0.221935	0.246919	0.270078	0.291838	0.315898
GC[+57.021464]GVVDILDLK	2	sp|Q06679|UTP4_YEAST	0.525252	0.520243	0.510558	0.544944	0.591401	0.640309	0.725932	0.786095	0.762231	0.708002
TDILGSLLAK	2	sp|P32829|MRE11_YEAST	0.772738	0.773374	0.775402	0.791015	0.817867	0.84106	0.895758	0.947577	0.946289	0.908102
NYSGGKEDDITVVVVR	3	sp|P38797|PP2C7_YEAST	0.132504	0.148842	0.168655	0.195257	0.270849	0.40416	0.505168	0.584044	0.666039	0.743932
DTLYILLDNALK	2	sp|P07806|SYV_YEAST	0.934368	0.918499	0.898708	0.940843	0.967605	0.983523	0.956433	0.851029	0.697147	0.523723
YMFLVAR	2	sp|Q04175|SXM1_YEAST	0.788652	0.806952	0.818513	0.839803	0.860256	0.882391	0.909674	0.944704	0.960289	0.953301
AVHINLSLDN	2	sp|P47771|ALDH2_YEAST	-0.0286221	-0.00312859	0.0461068	0.126088	0.251819	0.389877	0.514168	0.630077	0.701372	0.746493
NLGAEWAKPSEEDLWTIK	3	sp|P06782|SNF1_YEAST	0.00840439	0.0145112	0.0259108	0.0353547	0.0849268	0.187991	0.30207	0.445838	0.561557	0.637503
TMTAEILR	2	sp|P38719|DBP8_YEAST	-0.106599	-0.1008	-0.0974128	-0.0904791	-0.0767746	-0.056213	-0.0175543	0.0557823	0.132361	0.209009
IATAIEKK	2	sp|P00924|ENO1_YEAST;sp|P00925|ENO2_YEAST	0.122884	0.106001	0.0994844	0.0915653	0.0984314	0.115727	0.178903	0.338684	0.430372	0.501885
HGISFLFNLIPDETFPK	3	sp|P50101|UBP15_YEAST	0.497272	0.515817	0.53841	0.615718	0.67284	0.732015	0.786487	0.79254	0.751811	0.688768
ILQNDLK	2	sp|Q12482|AGC1_YEAST;sp|P14164|ABF1_YEAST	-0.0760026	-0.0713959	-0.0599346	-0.0361975	0.0146497	0.120337	0.321552	0.67848	0.826141	0.900656
KEDGAEGEDVQMAVEEK	2	sp|Q04636|POB3_YEAST	-0.263723	-0.260667	-0.189956	-0.156618	-0.0924602	0.0231043	0.0800557	0.0895261	0.0439437	0.00592537
SSDKENAPASFNK	2	sp|Q04305|UTP15_YEAST	0.461861	0.447947	0.449215	0.494095	0.547154	0.596678	0.638868	0.659979	0.695576	0.727038
WALANLYR	2	sp|P46970|NMD5_YEAST	0.377621	0.383677	0.381665	0.410264	0.44148	0.474315	0.51593	0.574861	0.660672	0.75079
NFLFFPHLQSPFLVGQTQLSK	3	sp|Q08287|NOP8_YEAST	0.333014	0.422108	0.509148	0.603066	0.785091	0.894683	0.94345	0.930432	0.895077	0.849765
AIQEMQGK	2	sp|P27476|NSR1_YEAST	0.515498	0.517662	0.527129	0.576393	0.668882	0.816988	0.955909	0.91155	0.808002	0.712375
KVTVIGGHSGETIIPIITDK	3	sp|P32419|MDHP_YEAST	0.260603	0.303231	0.354453	0.418255	0.562034	0.657135	0.644805	0.572859	0.492266	0.424229
IPALIFEEIK	2	sp|P19454|CSK22_YEAST	0.776033	0.777744	0.773762	0.835307	0.902857	0.951941	0.977876	0.954655	0.871081	0.771985
GFAFSQAEEGGQEK	2	sp|P39524|ATC3_YEAST	0.420368	0.363615	0.375649	0.412036	0.425711	0.418591	0.399453	0.323621	0.274345	0.236551
QQIINEDYSSYLR	2	sp|Q03266|PABC_YEAST	0.593315	0.577195	0.573171	0.59035	0.609924	0.628485	0.659083	0.662733	0.646352	0.583213
GIFDYVWYHDSDFLLTK	3	sp|Q08213|NGL1_YEAST	-0.157824	-0.156438	-0.151995	-0.142595	-0.086192	0.238913	0.665737	0.743832	0.794722	0.826963
IENGGNSVITLAEYEK	2	sp|P38687|SRP68_YEAST	0.744425	0.756914	0.774127	0.764963	0.756973	0.775939	0.775575	0.717628	0.637729	0.537756
NGTIEDIMNNLR	2	sp|P28817|HIBCH_YEAST	0.276943	0.242631	0.240012	0.266439	0.282604	0.281681	0.29985	0.293127	0.330114	0.367666
LYVAEALNK	2	sp|P33307|CSE1_YEAST	0.412804	0.416891	0.417877	0.419276	0.416996	0.40834	0.393759	0.315074	0.241316	0.190184
DPTFYFIHC[+57.021464]LR	3	sp|P39013|END3_YEAST	-0.0442989	-0.0441602	-0.0365438	0.0300081	0.108415	0.289522	0.363846	0.361206	0.357352	0.355982
DNLPVILVGTK	2	sp|P25378|RHEB_YEAST	0.355515	0.394907	0.463946	0.531617	0.598423	0.658347	0.787509	0.876628	0.918972	0.930754
DNFGVFISWDSGNSLGEVSGHSQR	3	sp|P46680|AIP1_YEAST	0.0781638	0.102166	0.121613	0.164356	0.338027	0.399049	0.405259	0.436164	0.470992	0.504689
GNIPAVTR	2	sp|P33307|CSE1_YEAST	0.665877	0.674267	0.683392	0.693591	0.705006	0.72092	0.742557	0.774069	0.807132	0.837123
TYNLAHYTK	2	sp|P41811|COPB2_YEAST	-0.166936	-0.170001	-0.167378	-0.175966	-0.182525	-0.198255	-0.207253	-0.205556	-0.171271	-0.129501
YNIPTIIDDLTSQASR	2	sp|Q06488|RSC2_YEAST	0.611291	0.698372	0.754969	0.797055	0.814855	0.812576	0.803803	0.769865	0.718943	0.650818
YNVFINFPR	2	sp|P06105|SC160_YEAST	0.91444	0.924484	0.927295	0.948819	0.960314	0.982376	0.969033	0.969769	0.949696	0.926148
ENSESTTQGGNVNLDNTAVGK	3	sp|P33297|PRS6A_YEAST	0.197623	0.173993	0.18365	0.172618	0.221177	0.322818	0.448114	0.539375	0.594693	0.630883
EELNGLNPK	2	sp|P38934|BFR1_YEAST	0.900251	0.884863	0.879701	0.878942	0.901393	0.932083	0.973925	0.965843	0.917666	0.861701
VLLNDLIDKK	2	sp|Q06631|BFR2_YEAST	0.454372	0.50319	0.534606	0.571984	0.58915	0.605423	0.623818	0.63419	0.602269	0.553368
SVFQEAGK	2	sp|P40893|REE1_YEAST	0.784432	0.790515	0.79548	0.812972	0.848974	0.912668	0.9815	0.909035	0.782701	0.656949
IDYNLENTVVELK	2	sp|Q08144|TLG2_YEAST	0.119009	0.0655708	0.0341781	0.0367526	0.0522001	0.088973	0.168894	0.299332	0.395461	0.473167
ELGWIGAEVIK	2	sp|P19524|MYO2_YEAST	0.864084	0.858818	0.852334	0.860885	0.870921	0.885749	0.910808	0.944534	0.955337	0.929437
QVFQENFGC[+57.021464]DR	2	sp|P50101|UBP15_YEAST	0.423953	0.379874	0.380438	0.338789	0.287359	0.22745	0.24692	0.261745	0.30183	0.317679
DLEFLENIR	2	sp|P38746|YLF2_YEAST	0.691683	0.698198	0.72879	0.731859	0.730934	0.690927	0.733683	0.736042	0.763783	0.770198
TTSSC[+57.021464]SIAIQMALSQPNK	2	sp|Q12154|GET3_YEAST	0.911019	0.901504	0.915786	0.915035	0.922911	0.977553	0.982684	0.888688	0.816511	0.752601
LHSHDHKPPVSESSDWQK	3	sp|P33775|PMT1_YEAST	0.420747	0.463358	0.512188	0.568142	0.668814	0.777628	0.830069	0.767487	0.686984	0.630448
TQELTLLQSNNDWLEK	2	sp|Q02455|MLP1_YEAST	0.319843	0.343862	0.404026	0.469777	0.583979	0.826766	0.872927	0.849755	0.798215	0.757693
EGGVPIGGC[+57.021464]LINNK	2	sp|Q12178|FCY1_YEAST	0.799817	0.817584	0.834084	0.881545	0.925519	0.966387	0.967244	0.860038	0.688454	0.49468
DNDC[+57.021464]FEGYDEGRK	3	sp|Q12055|KAD6_YEAST	0.0328122	0.0341502	0.0401372	0.0878385	0.252576	0.522688	0.688623	0.716847	0.729228	0.735338
DYGLEVGDFIK	2	sp|P25351|YCR3_YEAST	-0.128163	-0.154492	-0.172139	-0.16146	-0.143109	-0.117208	-0.0586651	0.0618168	0.178803	0.282336
EVPDTQEVYVNSR	2	sp|P47123|MOG1_YEAST	0.602568	0.613789	0.622319	0.675743	0.694842	0.702634	0.707148	0.7025	0.705048	0.696539
LLSYDIDNFK	2	sp|P46682|AP3B_YEAST	0.7856	0.795758	0.783083	0.808849	0.826818	0.841817	0.836617	0.688482	0.564511	0.466737
ATEDFFVR	2	sp|P01097|ATIF_YEAST	0.128165	0.127275	0.128402	0.138219	0.162847	0.19504	0.270167	0.366221	0.477749	0.572539
DVEFSEVVNAK	2	sp|P43569|CAF16_YEAST	0.668117	0.666306	0.665094	0.684898	0.699657	0.701907	0.677052	0.572631	0.527219	0.501635
SSIFAEGGSLPLAYAVAK	2	sp|P53622|COPA_YEAST	0.918454	0.910298	0.916482	0.924094	0.936923	0.969732	0.971504	0.822762	0.717996	0.603498
IIASILDGHILDQFDAAR	3	sp|P18963|IRA1_YEAST	0.087722	0.107989	0.122411	0.113765	0.179465	0.362948	0.455874	0.472154	0.491721	0.517622
DIEIKPDGLIYLPEIK	3	sp|P32787|MG101_YEAST	0.317593	0.372107	0.4477	0.59446	0.781019	0.918304	0.983171	0.992619	0.980683	0.957132
DC[+57.021464]VSEDIVPAYEYQAK	2	sp|P53235|EIF2A_YEAST	0.839176	0.835224	0.859122	0.908157	0.940558	0.974017	0.959371	0.789862	0.653419	0.529625
TVPNVYINGK	2	sp|P17695|GLRX2_YEAST	0.316395	0.299869	0.309806	0.277341	0.258288	0.244327	0.2425	0.207428	0.168589	0.133839
YDMEVYDAC[+57.021464]C[+57.021464]R	2	sp|P23287|PP2B1_YEAST	0.574688	0.573218	0.593023	0.661227	0.732811	0.798526	0.849966	0.869008	0.863121	0.839678
HLSSNQMYTDAAVAYEMLGK	3	sp|Q06706|ELP1_YEAST	0.0431635	0.0694559	0.130261	0.230935	0.362382	0.480562	0.594362	0.65696	0.691045	0.70501
TEVLSDLQHAIDILK	2	sp|Q07457|BRE1_YEAST	0.247116	0.243796	0.333842	0.455119	0.570679	0.651308	0.688596	0.70002	0.703407	0.708068
EAFDVPNIGTNK	2	sp|P34072|MKS1_YEAST	0.210258	0.207763	0.209165	0.214236	0.216988	0.21795	0.220181	0.210682	0.206313	0.198177
GGYFDSIGIIR	2	sp|P11412|G6PD_YEAST	-0.136214	-0.136221	-0.136226	-0.136225	-0.136225	-0.136219	-0.136216	-0.136192	-0.136214	-0.136237
AAETLSIAFSNSPAFHFIC[+57.021464]K	3	sp|Q04170|YD391_YEAST	0.0672892	0.0799932	0.107355	0.182145	0.380768	0.525696	0.566321	0.55747	0.530391	0.494932
TQVTTIYNK	2	sp|P22354|RM20_YEAST	0.0975376	0.0937542	0.107297	0.11907	0.145919	0.190733	0.272504	0.359382	0.394747	0.4222
VIGIIGLGDMGLLYANK	2	sp|P20049|TYR1_YEAST	0.45535	0.450817	0.511416	0.636864	0.792996	0.961068	0.980984	0.88995	0.843158	0.806976
IISASSLIDQK	2	sp|P53038|TEL2_YEAST	0.0902674	0.0833442	0.0857025	0.0714305	0.0564511	0.0407807	0.0489306	0.0656606	0.0927513	0.122251
YTSQHEWIAVHQDK	3	sp|P39726|GCSH_YEAST	0.251141	0.270015	0.295766	0.376428	0.513842	0.766934	0.868565	0.819469	0.751397	0.67913
IHEIENLLAGSNVANLDHVGDK	3	sp|P22137|CLH_YEAST	0.0167848	0.0460043	0.0955419	0.198538	0.315353	0.367944	0.401569	0.404702	0.390077	0.368165
EYLPEMAASYSHPK	2	sp|Q12074|SPEE_YEAST	0.768868	0.826123	0.869814	0.914023	0.952819	0.986672	0.984679	0.898206	0.742272	0.564796
LLTSVPGSK	2	sp|Q08971|YP225_YEAST	0.255741	0.26897	0.295482	0.390703	0.612196	0.903	0.990416	0.987646	0.975752	0.960524
NLFTVEDAIK	2	sp|P06168|ILV5_YEAST	0.920578	0.933167	0.936191	0.956157	0.970184	0.987058	0.988622	0.911752	0.748852	0.535598
NLDALSSIIMR	2	sp|P38694|MSC7_YEAST	0.925304	0.921542	0.908416	0.933697	0.950528	0.964773	0.965263	0.966155	0.953481	0.922639
EFNNSISAQDNYAK	2	sp|P53192|GET1_YEAST	0.8124	0.812156	0.809215	0.791401	0.785866	0.799009	0.819965	0.827626	0.78068	0.682069
ILEIVEQDER	2	sp|Q12102|CFT2_YEAST	0.398568	0.370793	0.367532	0.393457	0.410394	0.397863	0.431178	0.440707	0.45149	0.452372
IQNMANHIK	2	sp|P21771|RT28_YEAST	0.0434153	0.0327767	0.0360453	0.0263899	0.0255194	0.0226709	0.063556	0.151033	0.267302	0.391298
DILSVLAMYDNPK	2	sp|Q03823|YM35_YEAST	0.249566	0.204369	0.220355	0.293039	0.365537	0.445305	0.547716	0.660213	0.713156	0.73708
EIMDDFVK	2	sp|Q03631|WAR1_YEAST	0.0206141	-0.00132462	-0.0115026	-0.0324561	-0.0456238	-0.0490184	-0.0412596	0.00125381	0.027949	0.0530498
EGLHGTLGEPTK	2	sp|P37302|APE3_YEAST	0.899463	0.884553	0.886764	0.92592	0.956178	0.971223	0.956643	0.911189	0.841572	0.764086
QWLINLNNK	2	sp|Q06151|DCPS_YEAST	0.44986	0.460042	0.467047	0.468039	0.484926	0.520935	0.596518	0.703997	0.75167	0.770891
SVISLQLR	2	sp|P36051|MCD4_YEAST	-0.141949	-0.141949	-0.141949	-0.141948	-0.141948	-0.141948	-0.141947	-0.141947	-0.141946	-0.141946
SAEIDASKPVK	2	sp|P26637|SYLC_YEAST	0.902234	0.902861	0.905113	0.927825	0.946213	0.966719	0.967481	0.925694	0.837515	0.745823
SSGEPTSPSTSSNTR	2	sp|P38199|HEK2_YEAST	0.813932	0.844792	0.833544	0.88546	0.945444	0.98117	0.984709	0.980234	0.969512	0.94657
HFQHC[+57.021464]GDIVK	2	sp|P53883|NOP13_YEAST	0.227137	0.250006	0.296632	0.35948	0.457712	0.57237	0.643994	0.631834	0.641679	0.635617
KQSLIISK	2	sp|P35719|MRP8_YEAST	-0.257156	-0.273892	-0.294304	-0.309129	-0.299371	-0.256972	-0.212637	-0.146829	-0.127723	-0.11495
ITNQLQFPDVLLEAHSNK	3	sp|P38755|OSH7_YEAST	0.140989	0.182122	0.226882	0.396942	0.618749	0.734248	0.789476	0.737808	0.660669	0.576196
FITFLDAVYDSGGK	2	sp|P32317|AFG1_YEAST	-0.105983	-0.128166	-0.103629	-0.0996346	-0.0965079	-0.073216	-0.0048024	0.127181	0.160373	0.178876
LINC[+57.021464]PELC[+57.021464]SGLFIR	3	sp|Q12447|PAA1_YEAST	0.621424	0.653924	0.702107	0.815271	0.880091	0.917224	0.929831	0.923794	0.903989	0.875003
NVSMIADSSSR	2	sp|P17255|VATA_YEAST	0.926822	0.935202	0.933568	0.953108	0.966954	0.982855	0.983376	0.967487	0.920134	0.843843
LC[+57.021464]LQVLEAYNVPTPPR	3	sp|Q06685|VIP1_YEAST	0.771517	0.776491	0.795553	0.811811	0.821278	0.832142	0.840058	0.847122	0.850448	0.852091
GIQVLVISPTR	2	sp|P20447|DBP3_YEAST	0.713896	0.72279	0.746514	0.868581	0.936546	0.971669	0.971922	0.977547	0.965432	0.946546
NFGYPYTFLNDEEFTDEFKDGIK	3	sp|P38131|KTR4_YEAST	0.423039	0.550445	0.680034	0.726722	0.766699	0.806292	0.834733	0.85144	0.864964	0.875254
[truncated: 186 more rows]

## Sheet: Figure 2b & 2c
NCE	Library Size		NCE	Pecent Detected	Method
NCE15	53333		NCE15	0.906437	Empirically-Predicted
NCE18	53715		NCE18	0.91757	Empirically-Predicted
NCE21	54558		NCE21	0.925398	Empirically-Predicted
NCE24	57234		NCE24	0.950187	Empirically-Predicted
NCE27	59877		NCE27	0.966199	Empirically-Predicted
NCE30	62616		NCE30	0.983522	Empirically-Predicted
NCE33	64597		NCE33	0.995356	Empirically-Predicted
NCE36	65973		NCE36	0.9975	Empirically-Predicted
NCE39	65475		NCE39	1	Empirically-Predicted
NCE42	63891		NCE42	0.993718	Empirically-Predicted
			NCE15	0.800796	Predicted
			NCE18	0.807972	Predicted
			NCE21	0.821373	Predicted
			NCE24	0.861063	Predicted
			NCE27	0.906499	Predicted
			NCE30	0.94936	Predicted
			NCE33	0.977731	Predicted
			NCE36	1	Predicted
			NCE39	0.988649	Predicted
			NCE42	0.969519	Predicted

## Sheet: Figure 2d
Method	Average		Method	Number of Peptides
Fully Predicted	31611.2		Fully Predicted	31974
Plus Filtering	34998.2		Fully Predicted	32552
Plus Fragmentation	38490.5		Fully Predicted	31029
Plus Retention Times	39696.8		Fully Predicted	30890
Fully Empirically Corrected	43394.2		Plus Filtering	35603
			Plus Filtering	36190
			Plus Filtering	34073
			Plus Filtering	34127
			Plus Fragmentation	39545
			Plus Fragmentation	40148
			Plus Fragmentation	37133
			Plus Fragmentation	37136
			Plus Retention Times	40485
			Plus Retention Times	41186
			Plus Retention Times	38556
			Plus Retention Times	38560
			Fully Empirically Corrected	44676
			Fully Empirically Corrected	45403
			Fully Empirically Corrected	41987
			Fully Empirically Corrected	41511

## Sheet: Figure 3a
YEAST						HELA
Method	Average		Method	Number of Peptides		Method	Average		Method	Number of Peptides
Pecan	-17725.5		Pecan	-18043		Pecan	20565		Pecan	20682
Empirically Corrected Pecan	-30891.8		Pecan	-18440		Empirically Corrected Pecan	47767		Pecan	20585
SCX/DDA	-33186.8		Pecan	-17393		SCX/DDA	47863		Pecan	20428
Empirically Corrected SCX/DDA	-40224		Pecan	-17026		Empirically Corrected SCX/DDA	68576		Empirically Corrected Pecan	47689
Predicted	-31611.2		Empirically Corrected Pecan	-31324		Predicted	41276		Empirically Corrected Pecan	47715
Empirically Corrected Predicted	-43394.2		Empirically Corrected Pecan	-31732		Empirically Corrected Predicted	65492		Empirically Corrected Pecan	47897
			Empirically Corrected Pecan	-30307					SCX/DDA	47815
			Empirically Corrected Pecan	-30204					SCX/DDA	47372
			SCX/DDA	-33447					SCX/DDA	48402
			SCX/DDA	-33766					Empirically Corrected SCX/DDA	68104
			SCX/DDA	-32557					Empirically Corrected SCX/DDA	68593
			SCX/DDA	-32977					Empirically Corrected SCX/DDA	69031
			Empirically Corrected SCX/DDA	-40898					Predicted	40690
			Empirically Corrected SCX/DDA	-41156					Predicted	41411
			Empirically Corrected SCX/DDA	-39514					Predicted	41727
			Empirically Corrected SCX/DDA	-39328					Empirically Corrected Predicted	65219
			Predicted	-31974					Empirically Corrected Predicted	65675
			Predicted	-32552					Empirically Corrected Predicted	65845
			Predicted	-31029
			Predicted	-30890
			Empirically Corrected Predicted	-44676
			Empirically Corrected Predicted	-45403
			Empirically Corrected Predicted	-41987
			Empirically Corrected Predicted	-41511

## Sheet: Figure 4a
full clib		DIA quant elib		DDA quant		previous
PF3D7_0827900		PF3D7_1357000		PF3D7_0708400		PF3D7_0102900
PF3D7_1475500		PF3D7_1357100		PF3D7_1008700		PF3D7_0103000
PF3D7_1474400		PF3D7_1431100		PF3D7_0818900		PF3D7_0103200
PF3D7_0505200		PF3D7_1475500		PF3D7_1462800		PF3D7_0103800
PF3D7_1230700		PF3D7_0818900		PF3D7_0608800		PF3D7_0103900
PF3D7_1213800		PF3D7_0528700		PF3D7_1246200		PF3D7_0104200
PF3D7_1145100		PF3D7_1462800		PF3D7_1222300		PF3D7_0104400
PF3D7_0820700		PF3D7_0515700		PF3D7_0917900		PF3D7_0104500
PF3D7_0515700		PF3D7_1324900		PF3D7_0209000		PF3D7_0105200
PF3D7_1342100		PF3D7_1412500		PF3D7_1302100		PF3D7_0105300
PF3D7_1304500		PF3D7_1437700		PF3D7_0818200		PF3D7_0106100
PF3D7_0105700		PF3D7_1306600		PF3D7_0922500		PF3D7_0106300
PF3D7_0529500		PF3D7_1130400		PF3D7_1431100		PF3D7_0106400
PF3D7_0919000		PF3D7_1437900		PF3D7_1468700		PF3D7_0106800
PF3D7_1424400		PF3D7_1468700		PF3D7_0422300		PF3D7_0107000
PF3D7_0214000		PF3D7_0209000		PF3D7_0406200		PF3D7_0107400
PF3D7_0528700		PF3D7_0313600		PF3D7_1451100		PF3D7_0107500
PF3D7_0513600		PF3D7_1361800		PF3D7_1324900		PF3D7_0107700
PF3D7_1205600		PF3D7_0209800		PF3D7_0827900		PF3D7_0108000
PF3D7_1203900		PF3D7_1311900		PF3D7_1105000		PF3D7_0108300
PF3D7_0209000		PF3D7_1224300		PF3D7_1346700		PF3D7_0108700
PF3D7_0212300		PF3D7_1006200		PF3D7_0814200		PF3D7_0108800
PF3D7_1331700		PF3D7_0505200		PF3D7_0626800		PF3D7_0109000
PF3D7_1437700		PF3D7_1409800		PF3D7_1117700		PF3D7_0109100
PF3D7_0303700		PF3D7_0918000		PF3D7_1475500		PF3D7_0109200
PF3D7_1357900		PF3D7_1222300		PF3D7_1466800		PF3D7_0109300
PF3D7_1250100		PF3D7_0320300		PF3D7_1250100		PF3D7_0109400
PF3D7_0205900		PF3D7_1407000		PF3D7_0320800		PF3D7_0109800
PF3D7_1451100		PF3D7_0708400		PF3D7_1105100		PF3D7_0109950
PF3D7_1116400		PF3D7_1302100		PF3D7_1347500		PF3D7_0110400
PF3D7_0106300		PF3D7_1325200		PF3D7_1134000		PF3D7_0110600
PF3D7_1464700		PF3D7_1453700		PF3D7_1037300		PF3D7_0110700
PF3D7_1356300		PF3D7_1412800		PF3D7_1325200		PF3D7_0110800
PF3D7_1107400		PF3D7_0917900		PF3D7_1229500		PF3D7_0110900
PF3D7_1211400		PF3D7_0105700		PF3D7_0209800		PF3D7_0111000
PF3D7_0721600		PF3D7_0110700		PF3D7_0621200		PF3D7_0111300
PF3D7_1134000		PF3D7_0921000		PF3D7_1327300		PF3D7_0111500
PF3D7_0905900		PF3D7_0920800		PF3D7_1338300		PF3D7_0112000
PF3D7_0818900		PF3D7_0524000		PF3D7_0810600		PF3D7_0113900
PF3D7_1108700		PF3D7_0810600		PF3D7_0919000		PF3D7_0114000
PF3D7_1224300		PF3D7_1466800		PF3D7_1224300		PF3D7_0115100
PF3D7_1369700		PF3D7_1250100		PF3D7_0708800		PF3D7_0202200
PF3D7_1103800		PF3D7_0302900		PF3D7_0918000		PF3D7_0203000
PF3D7_1361800		PF3D7_0626800		PF3D7_0903700		PF3D7_0203400
PF3D7_1466800		PF3D7_1451100		PF3D7_1120100		PF3D7_0204000
PF3D7_1010900		PF3D7_0527000		PF3D7_0619400		PF3D7_0204100
PF3D7_0722400		PF3D7_0106300		PF3D7_1455800		PF3D7_0204200
PF3D7_0727400		PF3D7_0722400		PF3D7_1132200		PF3D7_0204400
PF3D7_1244600		PF3D7_1203900		PF3D7_1021600		PF3D7_0204500
PF3D7_1473200		PF3D7_0823200		PF3D7_1430800		PF3D7_0204700
PF3D7_1317800		PF3D7_0316800		PF3D7_0109100		PF3D7_0204900
PF3D7_0929400		PF3D7_1037300		PF3D7_0627500		PF3D7_0205100
PF3D7_0821700		PF3D7_1317800		PF3D7_1465900		PF3D7_0205200
PF3D7_1226300		PF3D7_1134000		PF3D7_1407000		PF3D7_0205300
PF3D7_1447900		PF3D7_0306900		PF3D7_0306800		PF3D7_0205400
PF3D7_1126800		PF3D7_1008700		PF3D7_0524000		PF3D7_0205600
PF3D7_1404200		PF3D7_0903700		PF3D7_1437900		PF3D7_0205900
PF3D7_1302500		PF3D7_1357800		PF3D7_1015600		PF3D7_0206200
PF3D7_1462800		PF3D7_1346700		PF3D7_1437200		PF3D7_0206700
PF3D7_1341300		PF3D7_1237700		PF3D7_1357800		PF3D7_0207100
PF3D7_1010600		PF3D7_0915400		PF3D7_1349200		PF3D7_0207200
PF3D7_0308600		PF3D7_1108500		PF3D7_1352500		PF3D7_0208100
PF3D7_1463200		PF3D7_0708800		PF3D7_0608700		PF3D7_0208200
PF3D7_1435300		PF3D7_1462300		PF3D7_0322900		PF3D7_0208700
PF3D7_1003800		PF3D7_1346300		PF3D7_0110700		PF3D7_0208800
PF3D7_1126000		PF3D7_0513600		PF3D7_1474900		PF3D7_0208900
PF3D7_1034900		PF3D7_0314700		PF3D7_0826700		PF3D7_0209000
PF3D7_1235700		PF3D7_1473200		PF3D7_0706000		PF3D7_0209100
PF3D7_1205500		PF3D7_1427900		PF3D7_1235600		PF3D7_0209200
PF3D7_1427900		PF3D7_1457300		PF3D7_1205600		PF3D7_0209400
PF3D7_1302800		PF3D7_0827900		PF3D7_1132800		PF3D7_0209800
PF3D7_0309500		PF3D7_0618500		PF3D7_1311900		PF3D7_0210000
PF3D7_1128300		PF3D7_1118200		PF3D7_0316800		PF3D7_0210100
PF3D7_0308200		PF3D7_1451800		PF3D7_1130200		PF3D7_0210200
PF3D7_1455200		PF3D7_0608800		PF3D7_0320300		PF3D7_0210700
PF3D7_1419300		PF3D7_1206800		PF3D7_1304500		PF3D7_0210900
PF3D7_0903600		PF3D7_0507600		PF3D7_1409800		PF3D7_0211200
PF3D7_0215000		PF3D7_0719700		PF3D7_1105400		PF3D7_0211500
PF3D7_1361700		PF3D7_1235700		PF3D7_1453700		PF3D7_0211800
PF3D7_1468700		PF3D7_0807900		PF3D7_1427900		PF3D7_0212000
PF3D7_1322200		PF3D7_1019400		PF3D7_0217100		PF3D7_0212300
PF3D7_1453700		PF3D7_1474900		PF3D7_0109400		PF3D7_0212400
PF3D7_0523100		PF3D7_1361400		PF3D7_1343000		PF3D7_0212500
PF3D7_0504600		PF3D7_1229500		PF3D7_1424100		PF3D7_0212900
PF3D7_1328800		PF3D7_0511800		PF3D7_0214000		PF3D7_0213000
PF3D7_0621800		PF3D7_0214000		PF3D7_1104400		PF3D7_0213100
PF3D7_1412800		PF3D7_1437200		PF3D7_0520000		PF3D7_0213500
PF3D7_1414400		PF3D7_0422300		PF3D7_0714000		PF3D7_0213600
PF3D7_0719200		PF3D7_0716800		PF3D7_0308200		PF3D7_0213700
PF3D7_1319000		PF3D7_1230700		PF3D7_1451600		PF3D7_0214000
PF3D7_0306500		PF3D7_0624000		PF3D7_0507100		PF3D7_0214100
PF3D7_0422700		PF3D7_0417200		PF3D7_1020900		PF3D7_0214800
PF3D7_1361100		PF3D7_0202000		PF3D7_1438900		PF3D7_0215000
PF3D7_0815600		PF3D7_0815400		PF3D7_0416800		PF3D7_0215700
PF3D7_0214100		PF3D7_1439400		PF3D7_0523000		PF3D7_0215800
PF3D7_0912400		PF3D7_0932200		PF3D7_1237700		PF3D7_0216000
PF3D7_0807900		PF3D7_0102900		PF3D7_1034900		PF3D7_0216400
PF3D7_0219600		PF3D7_1420700		PF3D7_1323100		PF3D7_0216600
PF3D7_1211900		PF3D7_1447000		PF3D7_0523100		PF3D7_0216900
PF3D7_0915400		PF3D7_0815600		PF3D7_1247400		PF3D7_0217100
PF3D7_1311500		PF3D7_1015900		PF3D7_1412500		PF3D7_0217500
PF3D7_0413600		PF3D7_1439600		PF3D7_1312600		PF3D7_0217800
PF3D7_0111000		PF3D7_1012300		PF3D7_0717500		PF3D7_0217900
PF3D7_1426500		PF3D7_0109000		PF3D7_0317600		PF3D7_0218000
PF3D7_1312900		PF3D7_1419300		PF3D7_1011800		PF3D7_0218500
PF3D7_0405400		PF3D7_1116400		PF3D7_1447000		PF3D7_0219100
PF3D7_0619400		PF3D7_0927200		PF3D7_0703500		PF3D7_0219400
PF3D7_1104000		PF3D7_1349200		PF3D7_0813900		PF3D7_0219600
PF3D7_1232100		PF3D7_0726500		PF3D7_0610400		PF3D7_0220600
PF3D7_1209500		PF3D7_1147700		PF3D7_0406100		PF3D7_0302000
PF3D7_1209500		PF3D7_1359400		PF3D7_0513600		PF3D7_0302100
PF3D7_1409400		PF3D7_0706000		PF3D7_1432100		PF3D7_0302900
PF3D7_0524000		PF3D7_1431600		PF3D7_0915400		PF3D7_0303000
PF3D7_0314700		PF3D7_1438900		PF3D7_0624000		PF3D7_0303100
PF3D7_0929200		PF3D7_1226300		PF3D7_0904800		PF3D7_0303200
PF3D7_1457300		PF3D7_1124700		PF3D7_1108600		PF3D7_0303300
PF3D7_1449100		PF3D7_0713700		PF3D7_0422400		PF3D7_0303400
PF3D7_1212700		PF3D7_1434300		PF3D7_0106300		PF3D7_0303500
PF3D7_0422500		PF3D7_1111100		PF3D7_1006200		PF3D7_0303600
PF3D7_1241700		PF3D7_1008400		PF3D7_1248900		PF3D7_0303700
PF3D7_0917500		PF3D7_1145400		PF3D7_0512600		PF3D7_0303900
PF3D7_0802000		PF3D7_1248900		PF3D7_0515700		PF3D7_0304200
PF3D7_0511800		PF3D7_0413900		PF3D7_1412300		PF3D7_0305300
PF3D7_0626800		PF3D7_0917500		PF3D7_0608600		PF3D7_0305500
PF3D7_0904500		PF3D7_1356300		PF3D7_0912400		PF3D7_0305600
PF3D7_0918900		PF3D7_0714500		PF3D7_1128300		PF3D7_0305700
PF3D7_1330600		PF3D7_1410400		PF3D7_0419600		PF3D7_0305800
PF3D7_1405600		PF3D7_1012400		PF3D7_0813300		PF3D7_0306000
PF3D7_0822600		PF3D7_1108400		PF3D7_0513700		PF3D7_0306200
PF3D7_1402500		PF3D7_1034900		PF3D7_0802000		PF3D7_0306300
PF3D7_1123200		PF3D7_0629200		PF3D7_0922200		PF3D7_0306400
PF3D7_1234800		PF3D7_1302800		PF3D7_0812400		PF3D7_0306500
PF3D7_1438000		PF3D7_1006700		PF3D7_1211400		PF3D7_0306700
PF3D7_0202000		PF3D7_1212700		PF3D7_0722400		PF3D7_0306800
PF3D7_0306800		PF3D7_0502400		PF3D7_0933600		PF3D7_0306900
PF3D7_1450100		PF3D7_1003800		PF3D7_0517400		PF3D7_0307100
PF3D7_1117700		PF3D7_1241700		PF3D7_1434300		PF3D7_0307200
PF3D7_1465000		PF3D7_1020900		PF3D7_0307200		PF3D7_0307300
PF3D7_0215700		PF3D7_1410600		PF3D7_1302800		PF3D7_0307400
PF3D7_1445700		PF3D7_1105100		PF3D7_1311500		PF3D7_0307700
PF3D7_1341200		PF3D7_0619400		PF3D7_0919400		PF3D7_0307900
PF3D7_0413900		PF3D7_1344800		PF3D7_1027800		PF3D7_0308000
PF3D7_1474000		PF3D7_1103800		PF3D7_0932200		PF3D7_0308200
PF3D7_0311800		PF3D7_1311500		PF3D7_0527500		PF3D7_0308500
PF3D7_0109950		PF3D7_0501300		PF3D7_1222700		PF3D7_0308600
PF3D7_0501800		PF3D7_1132200		PF3D7_1126200		PF3D7_0308900
PF3D7_0313600		PF3D7_0906910		PF3D7_1006800		PF3D7_0309000
PF3D7_1447000		PF3D7_0703500		PF3D7_1026800		PF3D7_0309100
PF3D7_0411900		PF3D7_0806800		PF3D7_1130400		PF3D7_0309200
PF3D7_0711500		PF3D7_1465000		PF3D7_1410600		PF3D7_0309500
PF3D7_1142800		PF3D7_0504600		PF3D7_1456800		PF3D7_0309600
PF3D7_1225800		PF3D7_1343000		PF3D7_1024800		PF3D7_0309800
PF3D7_1036900		PF3D7_0305300		PF3D7_0314700		PF3D7_0310300
PF3D7_1017000		PF3D7_0523000		PF3D7_0627700		PF3D7_0310500
PF3D7_1311900		PF3D7_0306800		PF3D7_0525100		PF3D7_0310600
PF3D7_0517400		PF3D7_0933600		PF3D7_0617900		PF3D7_0310700
PF3D7_1234900		PF3D7_0303700		PF3D7_1129000		PF3D7_0310800
PF3D7_0109100		PF3D7_0906500		PF3D7_1406800		PF3D7_0311300
PF3D7_0823900		PF3D7_1117100		PF3D7_1108400		PF3D7_0311800
PF3D7_1104400		PF3D7_1474400		PF3D7_1129900		PF3D7_0312200
PF3D7_1103100		PF3D7_1304500		PF3D7_0520900		PF3D7_0312300
PF3D7_0512000		PF3D7_0513800		PF3D7_1309100		PF3D7_0312400
PF3D7_1020700		PF3D7_1021600		PF3D7_1238100		PF3D7_0312800
PF3D7_0611300		PF3D7_0922200		PF3D7_1331800		PF3D7_0313600
PF3D7_1455500		PF3D7_0422100		PF3D7_1437700		PF3D7_0314000
PF3D7_1145400		PF3D7_0205900		PF3D7_0511800		PF3D7_0314100
PF3D7_0621100		PF3D7_0315100		PF3D7_0618500		PF3D7_0314200
PF3D7_0917900		PF3D7_0721600		PF3D7_0205900		PF3D7_0314400
PF3D7_1350100		PF3D7_1355900		PF3D7_1426500		PF3D7_0314700
PF3D7_1314500		PF3D7_1211400		PF3D7_1358800		PF3D7_0315100
PF3D7_1324900		PF3D7_0522900		PF3D7_0806800		PF3D7_0316300
PF3D7_0907400		PF3D7_1407800		PF3D7_1471100		PF3D7_0316500
PF3D7_0217100		PF3D7_0807300		PF3D7_0302900		PF3D7_0316600
PF3D7_0918000		PF3D7_1324800		PF3D7_1350100		PF3D7_0316700
PF3D7_0513300		PF3D7_0812400		PF3D7_0726500		PF3D7_0316800
PF3D7_0405700		PF3D7_1130200		PF3D7_1004000		PF3D7_0317000
PF3D7_1327300		PF3D7_1128300		PF3D7_1428300		PF3D7_0317300
PF3D7_1452700		PF3D7_0914700		PF3D7_1344200		PF3D7_0317600
PF3D7_0810600		PF3D7_1455800		PF3D7_0716800		PF3D7_0317700
PF3D7_1106000		PF3D7_1368100		PF3D7_0513300		PF3D7_0317800
PF3D7_0501300		PF3D7_1312600		PF3D7_0721600		PF3D7_0318100
PF3D7_1423700		PF3D7_1451600		PF3D7_1323700		PF3D7_0318200
PF3D7_1222300		PF3D7_0919000		PF3D7_1338200		PF3D7_0318300
PF3D7_1252100		PF3D7_1219100		PF3D7_0516900		PF3D7_0318400
PF3D7_1146800		PF3D7_1414400		PF3D7_1306400		PF3D7_0318900
PF3D7_1404900		PF3D7_1203700		PF3D7_1360900		PF3D7_0319200
PF3D7_0207600		PF3D7_1432100		PF3D7_1223100		PF3D7_0319400
PF3D7_1466600		PF3D7_1120100		PF3D7_1341200		PF3D7_0319600
PF3D7_1236900		PF3D7_0218000		PF3D7_1431600		PF3D7_0319700
PF3D7_1110400		PF3D7_1468100		PF3D7_0109000		PF3D7_0319800
PF3D7_1342600		PF3D7_1342100		PF3D7_1320600		PF3D7_0319900
PF3D7_0310300		PF3D7_1110400		PF3D7_1241700		PF3D7_0320000
PF3D7_1223100		PF3D7_1225800		PF3D7_1421200		PF3D7_0320100
PF3D7_0607000		PF3D7_1211900		PF3D7_0913200		PF3D7_0320300
PF3D7_1346700		PF3D7_1438000		PF3D7_1003500		PF3D7_0320600
PF3D7_1327800		PF3D7_0303200		PF3D7_0807300		PF3D7_0320700
PF3D7_1027800		PF3D7_0608700		PF3D7_1431700		PF3D7_0320800
PF3D7_0812400		PF3D7_0516200		PF3D7_1219100		PF3D7_0320900
PF3D7_0920500		PF3D7_1110500		PF3D7_1103800		PF3D7_0321600
PF3D7_0618200		PF3D7_1360800		PF3D7_1439400		PF3D7_0321900
PF3D7_1108500		PF3D7_1129900		PF3D7_1410400		PF3D7_0322000
PF3D7_1355100		PF3D7_1107300		PF3D7_1346100		PF3D7_0322300
PF3D7_0922600		PF3D7_1223100		PF3D7_0515600		PF3D7_0322400
PF3D7_1014700		PF3D7_0904800		PF3D7_0629200		PF3D7_0322600
PF3D7_0312300		PF3D7_0606900		PF3D7_0617200		PF3D7_0322800
PF3D7_1124700		PF3D7_1022400		PF3D7_0719600		PF3D7_0322900
PF3D7_1366900		PF3D7_1233600		PF3D7_1212700		PF3D7_0323100
PF3D7_1030600		PF3D7_0520900		PF3D7_0504600		PF3D7_0323500
PF3D7_0932200		PF3D7_0929200		PF3D7_1008400		PF3D7_0323700
PF3D7_0708400		PF3D7_0419600		PF3D7_0212300		PF3D7_0323800
PF3D7_1465900		PF3D7_0903200		PF3D7_1145400		PF3D7_0402100
PF3D7_0914700		PF3D7_0818200		PF3D7_0315100		PF3D7_0402300
PF3D7_1357800		PF3D7_1360900		PF3D7_1206200		PF3D7_0402400
PF3D7_1362200		PF3D7_0413600		PF3D7_1012400		PF3D7_0403100
PF3D7_1358900		PF3D7_1108600		PF3D7_1325100		PF3D7_0403700
PF3D7_0703500		PF3D7_0406100		PF3D7_1242700		PF3D7_0404300
PF3D7_0422100		PF3D7_1362200		PF3D7_1441400		PF3D7_0405100
PF3D7_0306400		PF3D7_0310500		PF3D7_0204700		PF3D7_0405400
PF3D7_1237700		PF3D7_1416100		PF3D7_1368100		PF3D7_0405600
PF3D7_1436600		PF3D7_1202200		PF3D7_0517700		PF3D7_0405700
PF3D7_0811200		PF3D7_1442300		PF3D7_1215000		PF3D7_0406100
PF3D7_1130400		PF3D7_1027800		PF3D7_0919100		PF3D7_0406200
PF3D7_1472200		PF3D7_1435700		PF3D7_1466300		PF3D7_0406400
PF3D7_1343300		PF3D7_1346100		PF3D7_1124600		PF3D7_0406700
PF3D7_1431100		PF3D7_1232100		PF3D7_0516200		PF3D7_0407200
PF3D7_1105700		PF3D7_0408500		PF3D7_1424400		PF3D7_0407500
PF3D7_1471200		PF3D7_0309500		PF3D7_1407800		PF3D7_0408200
PF3D7_0706000		PF3D7_0621100		PF3D7_1235700		PF3D7_0408500
PF3D7_0910900		PF3D7_0811200		PF3D7_1442300		PF3D7_0409000
PF3D7_0520900		PF3D7_1104400		PF3D7_1463200		PF3D7_0409500
PF3D7_1033400		PF3D7_1345700		PF3D7_0215000		PF3D7_0409600
PF3D7_1417500		PF3D7_0601900		PF3D7_0621100		PF3D7_0409900
PF3D7_1336800		PF3D7_0308200		PF3D7_0910100		PF3D7_0410300
PF3D7_1008400		PF3D7_0515600		PF3D7_1225800		PF3D7_0410400
PF3D7_0823800		PF3D7_0823800		PF3D7_1238800		PF3D7_0410600
PF3D7_1242800		PF3D7_0929400		PF3D7_1351400		PF3D7_0410800
PF3D7_0731800		PF3D7_0717700		PF3D7_0306400		PF3D7_0410900
PF3D7_1344200		PF3D7_1204300		PF3D7_0920800		PF3D7_0411100
PF3D7_1437200		PF3D7_1011800		PF3D7_0517000		PF3D7_0411900
PF3D7_1319400		PF3D7_0705400		PF3D7_1460700		PF3D7_0412000
PF3D7_0704400		PF3D7_0309600		PF3D7_1204300		PF3D7_0412200
PF3D7_0519800		PF3D7_0930300		PF3D7_1125100		PF3D7_0413500
PF3D7_1349200		PF3D7_0802000		PF3D7_0517300		PF3D7_0413600
PF3D7_1006700		PF3D7_1244600		PF3D7_1404200		PF3D7_0413700
PF3D7_0813300		PF3D7_0323800		PF3D7_1136300		PF3D7_0413900
PF3D7_1432700		PF3D7_1246200		PF3D7_1142500		PF3D7_0414000
PF3D7_0816600		PF3D7_1344200		PF3D7_1414300		PF3D7_0414500
PF3D7_1462300		PF3D7_0306000		PF3D7_1010600		PF3D7_0415000
PF3D7_1137400		PF3D7_1459600		PF3D7_0930300		PF3D7_0415300
PF3D7_1223400		PF3D7_0629100		PF3D7_0610800		PF3D7_0415400
PF3D7_1216300		PF3D7_1358800		PF3D7_1355600		PF3D7_0415500
PF3D7_1216700		PF3D7_1216300		PF3D7_0303700		PF3D7_0415600
PF3D7_0320300		PF3D7_1332900		PF3D7_1143000		PF3D7_0415700
PF3D7_0111500		PF3D7_1213700		PF3D7_0218000		PF3D7_0415900
PF3D7_1346100		PF3D7_0529500		PF3D7_0219600		PF3D7_0416500
PF3D7_1417800		PF3D7_0522800		PF3D7_0929400		PF3D7_0416700
PF3D7_1464900		PF3D7_0608600		PF3D7_1226600		PF3D7_0416800
PF3D7_1407100		PF3D7_0312300		PF3D7_1017900		PF3D7_0417000
PF3D7_0304200		PF3D7_0505700		PF3D7_1359400		PF3D7_0417200
PF3D7_0509100		PF3D7_1437000		PF3D7_0617800		PF3D7_0417300
PF3D7_0528100		PF3D7_1012600		PF3D7_1110500		PF3D7_0417500
PF3D7_1037300		PF3D7_1435300		PF3D7_0415900		PF3D7_0417600
PF3D7_0801800		PF3D7_1447900		PF3D7_1021900		PF3D7_0417900
PF3D7_0109800		PF3D7_1338300		PF3D7_1426000		PF3D7_0418000
PF3D7_1202600		PF3D7_0214100		PF3D7_0815200		PF3D7_0418100
PF3D7_1338100		PF3D7_0627500		PF3D7_1134100		PF3D7_0418200
PF3D7_0607400		PF3D7_0515000		PF3D7_0628300		PF3D7_0418500
PF3D7_1122900		PF3D7_1455200		PF3D7_1362200		PF3D7_0418700
PF3D7_1118300		PF3D7_0922100		PF3D7_1408600		PF3D7_0419000
PF3D7_1233600		PF3D7_1206200		PF3D7_0413600		PF3D7_0419500
PF3D7_1033200		PF3D7_0320800		PF3D7_1318800		PF3D7_0419600
PF3D7_1010700		PF3D7_1466300		PF3D7_1473200		PF3D7_0419800
PF3D7_1311800		PF3D7_1426500		PF3D7_1342000		PF3D7_0420500
PF3D7_0904600		PF3D7_1011400		PF3D7_1453800		PF3D7_0420600
PF3D7_1130200		PF3D7_0617200		PF3D7_1457300		PF3D7_0422000
PF3D7_0622800		PF3D7_0517400		PF3D7_1138500		PF3D7_0422100
PF3D7_1426700		PF3D7_0322900		PF3D7_0903900		PF3D7_0422300
PF3D7_1453800		PF3D7_0926700		PF3D7_1108500		PF3D7_0422400
PF3D7_0307200		PF3D7_0523100		PF3D7_1142800		PF3D7_0422500
PF3D7_0905400		PF3D7_0719200		PF3D7_0728000		PF3D7_0422600
PF3D7_0302900		PF3D7_0802800		PF3D7_1345700		PF3D7_0422700
PF3D7_0723900		PF3D7_0424600		PF3D7_1118200		PF3D7_0422900
PF3D7_1336900		PF3D7_0627700		PF3D7_1128100		PF3D7_0423200
PF3D7_0114000		PF3D7_1105400		PF3D7_1142600		PF3D7_0423500
PF3D7_0810800		PF3D7_0909900		PF3D7_0923900		PF3D7_0423600
PF3D7_1317000		PF3D7_0422600		PF3D7_1361900		PF3D7_0423700
PF3D7_0424600		PF3D7_1021900		PF3D7_1445900		PF3D7_0424600
PF3D7_0933600		PF3D7_0813300		PF3D7_1413200		PF3D7_0501000
PF3D7_1342800		PF3D7_0718500		PF3D7_1012300		PF3D7_0501100
PF3D7_0217900		PF3D7_1225200		PF3D7_0719200		PF3D7_0501200
PF3D7_1434800		PF3D7_1434800		PF3D7_0422000		PF3D7_0501300
PF3D7_0717500		PF3D7_1138500		PF3D7_0423500		PF3D7_0501500
PF3D7_0927200		PF3D7_0912900		PF3D7_1242800		PF3D7_0501600
PF3D7_1347700		PF3D7_0820700		PF3D7_0311800		PF3D7_0501800
PF3D7_0513800		PF3D7_0826500		PF3D7_0814000		PF3D7_0502000
PF3D7_0527900		PF3D7_1247400		PF3D7_1205500		PF3D7_0502400
PF3D7_1410600		PF3D7_0829200		PF3D7_0102900		PF3D7_0502500
PF3D7_1467900		PF3D7_1459400		PF3D7_1423700		PF3D7_0503200
PF3D7_0500800		PF3D7_0307200		PF3D7_1213800		PF3D7_0503300
PF3D7_1216900		PF3D7_1444800		PF3D7_1454700		PF3D7_0503400
PF3D7_1011800		PF3D7_0219600		PF3D7_0618300		PF3D7_0503800
PF3D7_0211800		PF3D7_0903400		PF3D7_0713700		PF3D7_0504600
PF3D7_1358800		PF3D7_0814200		PF3D7_0503400		PF3D7_0504900
PF3D7_0218000		PF3D7_0513300		PF3D7_1011000		PF3D7_0505000
PF3D7_1021400		PF3D7_0919100		PF3D7_1439800		PF3D7_0505200
PF3D7_1132200		PF3D7_1136300		PF3D7_1331700		PF3D7_0505500
PF3D7_0717700		PF3D7_0217100		PF3D7_1107300		PF3D7_0505700
PF3D7_1248600		PF3D7_0819600		PF3D7_1464700		PF3D7_0505800
PF3D7_0803700		PF3D7_1033400		PF3D7_1211900		PF3D7_0505900
PF3D7_0806800		PF3D7_0604500		PF3D7_0313600		PF3D7_0506000
PF3D7_1332300		PF3D7_0525100		PF3D7_1218600		PF3D7_0506100
PF3D7_0913400		PF3D7_1124600		PF3D7_1409300		PF3D7_0507100
PF3D7_0920900		PF3D7_1318300		PF3D7_1407900		PF3D7_0507600
PF3D7_0422600		PF3D7_1306400		PF3D7_1408000		PF3D7_0507700
PF3D7_0618500		PF3D7_0904600		PF3D7_1033400		PF3D7_0507800
PF3D7_0505900		PF3D7_1104100		PF3D7_1031000		PF3D7_0508000
PF3D7_0903400		PF3D7_1323100		PF3D7_1429800		PF3D7_0508200
PF3D7_0715500		PF3D7_1328800		PF3D7_0925900		PF3D7_0508400
PF3D7_1102500		PF3D7_0605100		PF3D7_0823200		PF3D7_0508700
PF3D7_1119300		PF3D7_1222700		PF3D7_1130100		PF3D7_0508800
PF3D7_1017900		PF3D7_1404200		PF3D7_0413900		PF3D7_0509000
PF3D7_1444800		PF3D7_1417500		PF3D7_1402300		PF3D7_0509100
PF3D7_1021900		PF3D7_1460100		PF3D7_1116800		PF3D7_0509200
PF3D7_0606600		PF3D7_1236000		PF3D7_1123400		PF3D7_0510000
PF3D7_1128100		PF3D7_0826700		PF3D7_0934500		PF3D7_0510200
PF3D7_1127500		PF3D7_1456800		PF3D7_0932800		PF3D7_0510300
PF3D7_1127000		PF3D7_0507100		PF3D7_1347700		PF3D7_0510500
PF3D7_1424100		PF3D7_0410300		PF3D7_0106100		PF3D7_0510800
PF3D7_0907600		PF3D7_1472200		PF3D7_1126000		PF3D7_0511000
PF3D7_0918300		PF3D7_1327300		PF3D7_1360800		PF3D7_0511700
PF3D7_1219100		PF3D7_0922600		PF3D7_1358700		PF3D7_0511800
PF3D7_1229500		PF3D7_1218500		PF3D7_0105200		PF3D7_0512000
PF3D7_1116200		PF3D7_0727400		PF3D7_0606700		PF3D7_0512200
PF3D7_0708800		PF3D7_1030600		PF3D7_0320900		PF3D7_0512600
PF3D7_0613700		PF3D7_1455500		PF3D7_1338100		PF3D7_0512700
PF3D7_0410300		PF3D7_0211800		PF3D7_1414400		PF3D7_0512900
PF3D7_0608700		PF3D7_1005500		PF3D7_0312400		PF3D7_0513000
PF3D7_1345600		PF3D7_1126200		PF3D7_0519400		PF3D7_0513200
PF3D7_1430800		PF3D7_1116800		PF3D7_1317800		PF3D7_0513300
PF3D7_0305300		PF3D7_1110200		PF3D7_1231100		PF3D7_0513600
PF3D7_0523000		PF3D7_0308600		PF3D7_1232100		PF3D7_0513700
PF3D7_0909800		PF3D7_1417900		PF3D7_1346300		PF3D7_0513800
PF3D7_0909900		PF3D7_0831700		PF3D7_1108700		PF3D7_0514000
PF3D7_1034400		PF3D7_0519800		PF3D7_0424600		PF3D7_0514200
PF3D7_1466300		PF3D7_1326000		PF3D7_1361800		PF3D7_0514600
PF3D7_1218600		PF3D7_1302500		PF3D7_1420700		PF3D7_0514700
PF3D7_1446200		PF3D7_1108700		PF3D7_0614500		PF3D7_0515000
PF3D7_0206700		PF3D7_1353900		PF3D7_1341300		PF3D7_0515100
PF3D7_1413200		PF3D7_1341300		PF3D7_1111100		PF3D7_0515600
PF3D7_0930300		PF3D7_0918900		PF3D7_0816600		PF3D7_0515700
PF3D7_0630500		PF3D7_1454700		PF3D7_0912900		PF3D7_0516200
PF3D7_0515600		PF3D7_1305000		PF3D7_0501600		PF3D7_0516400
PF3D7_0916700		PF3D7_0708900		PF3D7_1105800		PF3D7_0516700
PF3D7_1101700		PF3D7_0721700		PF3D7_1459400		PF3D7_0516800
PF3D7_0831700		PF3D7_1429800		PF3D7_0823800		PF3D7_0516900
PF3D7_0926700		PF3D7_1426000		PF3D7_1450100		PF3D7_0517000
PF3D7_0816700		PF3D7_1439800		PF3D7_0929200		PF3D7_0517300
PF3D7_1304900		PF3D7_0406200		PF3D7_0622800		PF3D7_0517400
PF3D7_1118500		PF3D7_1357900		PF3D7_0505200		PF3D7_0517500
PF3D7_1206100		PF3D7_1215000		PF3D7_0322000		PF3D7_0517600
PF3D7_1407000		PF3D7_1325100		PF3D7_0815600		PF3D7_0517700
PF3D7_1366500		PF3D7_0314100		PF3D7_0811200		PF3D7_0518200
PF3D7_1442300		PF3D7_0928900		PF3D7_1451800		PF3D7_0518300
PF3D7_0621200		PF3D7_1242800		PF3D7_0802200		PF3D7_0518500
PF3D7_1021600		PF3D7_1404900		PF3D7_0418200		PF3D7_0518600
PF3D7_0904000		PF3D7_1015800		PF3D7_1206800		PF3D7_0518700
PF3D7_1246800		PF3D7_1013300		PF3D7_0211800		PF3D7_0519200
PF3D7_0405600		PF3D7_1402500		PF3D7_0528200		PF3D7_0519400
PF3D7_1318400		PF3D7_1355600		PF3D7_1405600		PF3D7_0519500
PF3D7_0626700		PF3D7_0717500		PF3D7_1457000		PF3D7_0519700
PF3D7_1139500		PF3D7_0621900		PF3D7_0727400		PF3D7_0520000
PF3D7_1426800		PF3D7_1139900		PF3D7_1311100		PF3D7_0520100
PF3D7_0619300		PF3D7_1331700		PF3D7_1129100		PF3D7_0520200
PF3D7_0507700		PF3D7_1343300		PF3D7_0503800		PF3D7_0520300
PF3D7_1218400		PF3D7_0114000		PF3D7_1462300		PF3D7_0520400
PF3D7_1017300		PF3D7_1137300		PF3D7_0914700		PF3D7_0520500
PF3D7_1017300		PF3D7_1017000		PF3D7_1102500		PF3D7_0520600
PF3D7_1367700		PF3D7_1467600		PF3D7_0214100		PF3D7_0520900
PF3D7_1125100		PF3D7_1118500		PF3D7_1144900		PF3D7_0521100
PF3D7_0209800		PF3D7_1104000		PF3D7_1015800		PF3D7_0521700
PF3D7_1226600		PF3D7_0825900		PF3D7_0717700		PF3D7_0521800
PF3D7_0318200		PF3D7_1134100		PF3D7_1332900		PF3D7_0521900
PF3D7_1208900		PF3D7_1015600		PF3D7_1036900		PF3D7_0522400
PF3D7_1212400		PF3D7_0416800		PF3D7_0309600		PF3D7_0522600
PF3D7_0312400		PF3D7_0815200		PF3D7_1217900		PF3D7_0522800
PF3D7_1363400		PF3D7_0936800		PF3D7_1012600		PF3D7_0522900
PF3D7_1323100		PF3D7_1462700		PF3D7_1420400		PF3D7_0523000
PF3D7_0604000		PF3D7_0801800		PF3D7_0820700		PF3D7_0523100
PF3D7_1368600		PF3D7_1137400		PF3D7_0507600		PF3D7_0523300
PF3D7_1129400		PF3D7_1205500		PF3D7_0823900		PF3D7_0523400
PF3D7_0707400		PF3D7_0723900		PF3D7_1202200		PF3D7_0523500
PF3D7_0415600		PF3D7_0822800		PF3D7_1346800		PF3D7_0523600
PF3D7_0505700		PF3D7_1116200		PF3D7_1342400		PF3D7_0524000
PF3D7_0714500		PF3D7_0302100		PF3D7_0217500		PF3D7_0524300
PF3D7_1432800		PF3D7_1429600		PF3D7_1244600		PF3D7_0524400
PF3D7_1314100		PF3D7_0415400		PF3D7_0918300		PF3D7_0525100
PF3D7_1237200		PF3D7_1405600		PF3D7_1321100		PF3D7_0525400
PF3D7_1029200		PF3D7_1017900		PF3D7_1215100		PF3D7_0525500
PF3D7_1124000		PF3D7_1464700		PF3D7_1019400		PF3D7_0525900
PF3D7_1410400		PF3D7_1129000		PF3D7_1328300		PF3D7_0526500
PF3D7_0730400		PF3D7_1103100		PF3D7_0519200		PF3D7_0526600
PF3D7_1454700		PF3D7_1457000		PF3D7_1145100		PF3D7_0526800
PF3D7_1441400		PF3D7_1304100		PF3D7_0927800		PF3D7_0526900
PF3D7_0831300		PF3D7_1366600		PF3D7_1323400		PF3D7_0527000
PF3D7_0627800		PF3D7_0709100		PF3D7_1419700		PF3D7_0527100
PF3D7_1226100		PF3D7_0621200		PF3D7_1106000		PF3D7_0527200
PF3D7_1408000		PF3D7_1213800		PF3D7_1121700		PF3D7_0527500
PF3D7_1015900		PF3D7_1426700		PF3D7_0807900		PF3D7_0527600
PF3D7_1233200		PF3D7_1234900		PF3D7_0729900		PF3D7_0527900
PF3D7_1233200		PF3D7_1317100		PF3D7_0822600		PF3D7_0528100
PF3D7_0305500		PF3D7_1463200		PF3D7_1441200		PF3D7_0528200
PF3D7_0909000		PF3D7_0630600		PF3D7_1016900		PF3D7_0528700
PF3D7_1456500		PF3D7_0714000		PF3D7_1439600		PF3D7_0528800
PF3D7_1451600		PF3D7_0319600		PF3D7_1462700		PF3D7_0528900
PF3D7_1369500		PF3D7_1310000		PF3D7_1305300		PF3D7_0529000
PF3D7_0610800		PF3D7_1415400		PF3D7_1310600		PF3D7_0529400
PF3D7_0919400		PF3D7_1110700		PF3D7_0213100		PF3D7_0529500
PF3D7_1104100		PF3D7_0215700		PF3D7_1250300		PF3D7_0530100
PF3D7_0934500		PF3D7_1242700		PF3D7_1459000		PF3D7_0530200
PF3D7_0521700		PF3D7_1423300		PF3D7_1416100		PF3D7_0530600
PF3D7_0501000		PF3D7_0415600		PF3D7_0202000		PF3D7_0601600
PF3D7_1015600		PF3D7_1369700		PF3D7_1361100		PF3D7_0602000
PF3D7_1325200		PF3D7_1010700		PF3D7_1449000		PF3D7_0602100
PF3D7_1037100		PF3D7_1456700		PF3D7_0821700		PF3D7_0602200
PF3D7_0922100		PF3D7_0610800		PF3D7_1032800		PF3D7_0603100
PF3D7_0210900		PF3D7_1226600		PF3D7_0310300		PF3D7_0603200
PF3D7_1342400		PF3D7_0606700		PF3D7_1343700		PF3D7_0603300
PF3D7_1311200		PF3D7_1210600		PF3D7_1030500		PF3D7_0603400
PF3D7_1109900		PF3D7_1006800		PF3D7_0616800		PF3D7_0603600
PF3D7_1305000		PF3D7_1361100		PF3D7_0607000		PF3D7_0603900
PF3D7_0905000		PF3D7_1327800		PF3D7_1365500		PF3D7_0604000
PF3D7_0627700		PF3D7_0727800		PF3D7_1213600		PF3D7_0604500
PF3D7_0726500		PF3D7_1441400		PF3D7_1426700		PF3D7_0604700
PF3D7_1352800		PF3D7_1106000		PF3D7_1417500		PF3D7_0605100
PF3D7_0611800		PF3D7_1472900		PF3D7_1417800		PF3D7_0605300
PF3D7_1368200		PF3D7_1426900		PF3D7_0719700		PF3D7_0605400
PF3D7_1020100		PF3D7_1034400		PF3D7_1203900		PF3D7_0605600
PF3D7_0322100		PF3D7_1025300		PF3D7_1355500		PF3D7_0605800
PF3D7_1317100		PF3D7_1318800		PF3D7_0502400		PF3D7_0605900
PF3D7_1032800		PF3D7_0108300		PF3D7_1226300		PF3D7_0606100
PF3D7_1225200		PF3D7_1409300		PF3D7_1002900		PF3D7_0606200
PF3D7_1355600		PF3D7_0618300		PF3D7_1456700		PF3D7_0606300
PF3D7_1136300		PF3D7_1245100		PF3D7_1017400		PF3D7_0606500
PF3D7_0829300		PF3D7_1145100		PF3D7_0708000		PF3D7_0606600
PF3D7_1005500		PF3D7_0617800		PF3D7_1472200		PF3D7_0606700
PF3D7_0729900		PF3D7_1354500		PF3D7_1342100		PF3D7_0606800
PF3D7_1342000		PF3D7_0501800		PF3D7_0405400		PF3D7_0606900
PF3D7_1022500		PF3D7_0312400		PF3D7_1223700		PF3D7_0607000
PF3D7_0823200		PF3D7_1438600		PF3D7_0605100		PF3D7_0607100
PF3D7_0936800		PF3D7_0626700		PF3D7_1467900		PF3D7_0607400
PF3D7_0206800		PF3D7_1465900		PF3D7_1426200		PF3D7_0607600
PF3D7_1437900		PF3D7_0803700		PF3D7_0812100		PF3D7_0608310
PF3D7_1359400		PF3D7_0729900		PF3D7_1129200		PF3D7_0608400
PF3D7_1344700		PF3D7_1365500		PF3D7_0319600		PF3D7_0608500
PF3D7_0616800		PF3D7_0811000		PF3D7_1007900		PF3D7_0608600
PF3D7_1407300		PF3D7_0715500		PF3D7_1406700		PF3D7_0608700
PF3D7_0501500		PF3D7_0720400		PF3D7_1014700		PF3D7_0608800
PF3D7_0403700		PF3D7_1342000		PF3D7_0811500		PF3D7_0609000
PF3D7_0515000		PF3D7_0728000		PF3D7_0306900		PF3D7_0609500
PF3D7_0401800		PF3D7_1442900		PF3D7_1124900		PF3D7_0609800
PF3D7_0821600		PF3D7_0422700		PF3D7_1203700		PF3D7_0610200
PF3D7_0320800		PF3D7_1017300		PF3D7_0305700		PF3D7_0610400
PF3D7_0911800		PF3D7_1017300		PF3D7_0702400		PF3D7_0610500
PF3D7_0406100		PF3D7_0809700		PF3D7_0611300		PF3D7_0610700
PF3D7_1464600		PF3D7_1342600		PF3D7_0417200		PF3D7_0610800
PF3D7_1445900		PF3D7_1205600		PF3D7_0825900		PF3D7_0610900
PF3D7_1248900		PF3D7_0207600		PF3D7_1304100		PF3D7_0611300
PF3D7_1220000		PF3D7_0616800		PF3D7_0217800		PF3D7_0611400
PF3D7_1242300		PF3D7_0807800		PF3D7_0904000		PF3D7_0611700
PF3D7_1432100		PF3D7_1413200		PF3D7_1326000		PF3D7_0612100
PF3D7_0819600		PF3D7_0922500		PF3D7_0103200		PF3D7_0612700
PF3D7_1410000		PF3D7_0528100		PF3D7_1340700		PF3D7_0613500
PF3D7_1363800		PF3D7_1036900		PF3D7_1118500		PF3D7_0613700
PF3D7_0621900		PF3D7_0805100		PF3D7_0709700		PF3D7_0614500
PF3D7_0316300		PF3D7_1215900		PF3D7_0718500		PF3D7_0614900
PF3D7_0316300		PF3D7_0405400		PF3D7_0711500		PF3D7_0615100
PF3D7_1108400		PF3D7_0710100		PF3D7_1251300		PF3D7_0615500
PF3D7_1366600		PF3D7_1303200		PF3D7_0320700		PF3D7_0615700
PF3D7_0606700		PF3D7_1020100		PF3D7_0711000		PF3D7_0615800
PF3D7_1312600		PF3D7_0618000		PF3D7_0206700		PF3D7_0616200
PF3D7_1233400		PF3D7_1123500		PF3D7_0928100		PF3D7_0616300
PF3D7_0106800		PF3D7_1473700		PF3D7_1306600		PF3D7_0616800
PF3D7_1012400		PF3D7_0212300		PF3D7_1117100		PF3D7_0617000
PF3D7_1467600		PF3D7_1104200		PF3D7_1234800		PF3D7_0617100
PF3D7_1417200		PF3D7_1369000		PF3D7_0829200		PF3D7_0617200
PF3D7_0108700		PF3D7_0422500		PF3D7_1445700		PF3D7_0617300
PF3D7_1336400		PF3D7_1117700		PF3D7_1011500		PF3D7_0617800
PF3D7_1435700		PF3D7_1331800		PF3D7_1353900		PF3D7_0617900
PF3D7_1130700		PF3D7_0910100		PF3D7_1003800		PF3D7_0618200
PF3D7_1420400		PF3D7_1234800		PF3D7_1407100		PF3D7_0618300
PF3D7_1439900		PF3D7_1474600		PF3D7_1419200		PF3D7_0618500
PF3D7_0604500		PF3D7_1008800		PF3D7_0518700		PF3D7_0618600
PF3D7_0729100		PF3D7_1119300		PF3D7_0721400		PF3D7_0618700
PF3D7_0912900		PF3D7_0831300		PF3D7_1027300		PF3D7_0619300
PF3D7_0307700		PF3D7_1471200		PF3D7_1110400		PF3D7_0619400
PF3D7_0904900		PF3D7_1419200		PF3D7_1435300		PF3D7_0619500
PF3D7_0408500		PF3D7_0306400		PF3D7_1409400		PF3D7_0619700
PF3D7_0510300		PF3D7_0306700		PF3D7_1367700		PF3D7_0619900
PF3D7_0110600		PF3D7_0201900		PF3D7_0909900		PF3D7_0620100
PF3D7_1235500		PF3D7_1347700		PF3D7_1434800		PF3D7_0620500
PF3D7_0620100		PF3D7_1118300		PF3D7_0528100		PF3D7_0620600
PF3D7_1007700		PF3D7_1002900		PF3D7_0306500		PF3D7_0621100
PF3D7_1107100		PF3D7_1211700		PF3D7_1010700		PF3D7_0621200
PF3D7_0602600		PF3D7_0109100		PF3D7_1137300		PF3D7_0621800
PF3D7_1147700		PF3D7_1003600		PF3D7_1128400		PF3D7_0621900
PF3D7_1455800		PF3D7_1124000		PF3D7_1433500		PF3D7_0622300
PF3D7_1007900		PF3D7_1319000		PF3D7_1132300		PF3D7_0622500
PF3D7_0707700		PF3D7_0205400		PF3D7_1013300		PF3D7_0622600
PF3D7_1464500		PF3D7_0626100		PF3D7_1104000		PF3D7_0622800
PF3D7_1354500		PF3D7_0306500		PF3D7_0606600		PF3D7_0623000
PF3D7_1121100		PF3D7_1433600		PF3D7_0629100		PF3D7_0623100
PF3D7_0914200		PF3D7_1426100		PF3D7_1308300		PF3D7_0623500
PF3D7_1013300		PF3D7_1304900		PF3D7_0905900		PF3D7_0623900
PF3D7_0728000		PF3D7_0617000		PF3D7_0501300		PF3D7_0624000
PF3D7_1023900		PF3D7_0500800		PF3D7_1354500		PF3D7_0624200
PF3D7_0311300		PF3D7_0912400		PF3D7_0918900		PF3D7_0624300
PF3D7_0711000		PF3D7_0719600		PF3D7_1463500		PF3D7_0624400
PF3D7_1351100		PF3D7_0602200		PF3D7_1008900		PF3D7_0624600
PF3D7_1121700		PF3D7_0405600		PF3D7_1310000		PF3D7_0624700
PF3D7_0624600		PF3D7_1368600		PF3D7_0801800		PF3D7_0624900
PF3D7_1353100		PF3D7_0215000		PF3D7_0927300		PF3D7_0625700
PF3D7_1305300		PF3D7_1351100		PF3D7_1236100		PF3D7_0626100
PF3D7_1117100		PF3D7_0711500		PF3D7_1341900		PF3D7_0626200
PF3D7_1345800		PF3D7_0204900		PF3D7_0720400		PF3D7_0626500
PF3D7_0826100		PF3D7_1423700		PF3D7_1344800		PF3D7_0626600
PF3D7_0716000		PF3D7_0311800		PF3D7_0414000		PF3D7_0626700
PF3D7_1416100		PF3D7_0414000		PF3D7_0603100		PF3D7_0626800
PF3D7_0204900		PF3D7_1236100		PF3D7_0903200		PF3D7_0627000
PF3D7_1131600		PF3D7_1439700		PF3D7_1123900		PF3D7_0627100
PF3D7_0815200		PF3D7_1115600		PF3D7_1124700		PF3D7_0627500
PF3D7_0106100		PF3D7_0811400		PF3D7_1366500		PF3D7_0627700
PF3D7_1123500		PF3D7_1352500		PF3D7_1006700		PF3D7_0627800
PF3D7_1118200		PF3D7_0303100		PF3D7_0512000		PF3D7_0628000
PF3D7_0804900		PF3D7_1033900		PF3D7_0620100		PF3D7_0628200
PF3D7_1038900		PF3D7_1235500		PF3D7_1211700		PF3D7_0628300
PF3D7_1251300		PF3D7_1006600		PF3D7_0927200		PF3D7_0629100
PF3D7_1459400		PF3D7_1213900		PF3D7_1003700		PF3D7_0629200
PF3D7_1473700		PF3D7_0412000		PF3D7_1320800		PF3D7_0629400
PF3D7_1110700		PF3D7_0931400		PF3D7_0916700		PF3D7_0629500
PF3D7_1325100		PF3D7_0602000		PF3D7_1438000		PF3D7_0629800
PF3D7_1116800		PF3D7_1347500		PF3D7_0921000		PF3D7_0630300
PF3D7_0826500		PF3D7_1444300		PF3D7_1117300		PF3D7_0630400
PF3D7_0821300		PF3D7_1326300		PF3D7_1134800		PF3D7_0630500
PF3D7_1016300		PF3D7_1457200		PF3D7_1336800		PF3D7_0630600
PF3D7_0905300		PF3D7_0907400		PF3D7_0831700		PF3D7_0630800
PF3D7_1113400		PF3D7_1126000		PF3D7_1216200		PF3D7_0702400
PF3D7_0928000		PF3D7_0213700		PF3D7_0309100		PF3D7_0703000
PF3D7_0809700		PF3D7_1146800		PF3D7_0606900		PF3D7_0703100
PF3D7_0314000		PF3D7_1238600		PF3D7_1118300		PF3D7_0703500
PF3D7_1446500		PF3D7_0411900		PF3D7_1430900		PF3D7_0703800
PF3D7_1134100		PF3D7_1209400		PF3D7_1432700		PF3D7_0704400
PF3D7_1349100		PF3D7_0105200		PF3D7_1414000		PF3D7_0704600
PF3D7_1236100		PF3D7_0914400		PF3D7_1349100		PF3D7_0705100
PF3D7_1434300		PF3D7_1142800		PF3D7_0524400		PF3D7_0705300
PF3D7_0208900		PF3D7_0904500		PF3D7_0618000		PF3D7_0705400
PF3D7_1407200		PF3D7_0512600		PF3D7_1105700		PF3D7_0705700
PF3D7_1003600		PF3D7_0303000		PF3D7_1144000		PF3D7_0706000
PF3D7_1429800		PF3D7_1139300		PF3D7_1218500		PF3D7_0706400
PF3D7_1105600		PF3D7_0810800		PF3D7_1355100		PF3D7_0706700
PF3D7_0804500		PF3D7_1459000		PF3D7_0905000		PF3D7_0707400
PF3D7_1320800		PF3D7_0622600		PF3D7_1447900		PF3D7_0707600
PF3D7_1346300		PF3D7_0310300		PF3D7_0621800		PF3D7_0707700
PF3D7_1206200		PF3D7_1240000		PF3D7_0303000		PF3D7_0708000
PF3D7_1445100		PF3D7_0501600		PF3D7_0527000		PF3D7_0708100
PF3D7_1437000		PF3D7_1322800		PF3D7_1468100		PF3D7_0708200
PF3D7_1136500		PF3D7_0812100		PF3D7_0927100		PF3D7_0708300
PF3D7_0801300		PF3D7_0905300		PF3D7_1130700		PF3D7_0708400
PF3D7_1402300		PF3D7_1405800		PF3D7_1010300		PF3D7_0708700
PF3D7_0716800		PF3D7_1206100		PF3D7_1311300		PF3D7_0708800
PF3D7_1347900		PF3D7_0925900		PF3D7_1103700		PF3D7_0708900
PF3D7_0529400		PF3D7_1474000		PF3D7_1465000		PF3D7_0709000
PF3D7_0803800		PF3D7_1021200		PF3D7_0933200		PF3D7_0709100
PF3D7_1311400		PF3D7_1310600		PF3D7_0106800		PF3D7_0709500
PF3D7_1353800		PF3D7_1346800		PF3D7_0505900		PF3D7_0709700
PF3D7_1036800		PF3D7_1238800		PF3D7_0312300		PF3D7_0710100
PF3D7_1031000		PF3D7_0314000		PF3D7_0810800		PF3D7_0710200
PF3D7_1456300		PF3D7_1239600		PF3D7_1012900		PF3D7_0710600
PF3D7_1012900		PF3D7_1359300		PF3D7_0602000		PF3D7_0711000
PF3D7_1108600		PF3D7_0925700		PF3D7_1008800		PF3D7_0711500
PF3D7_0308900		PF3D7_0206700		PF3D7_0627800		PF3D7_0713500
PF3D7_0618000		PF3D7_1456500		PF3D7_1445100		PF3D7_0713700
PF3D7_1441100		PF3D7_0822600		PF3D7_0309500		PF3D7_0714000
PF3D7_0723800		PF3D7_1464600		PF3D7_0915000		PF3D7_0714100
PF3D7_0904800		PF3D7_1251300		PF3D7_1408100		PF3D7_0714400
PF3D7_0812100		PF3D7_1402300		PF3D7_0612100		PF3D7_0714500
PF3D7_0108300		PF3D7_1445900		PF3D7_0108300		PF3D7_0715000
PF3D7_1415400		PF3D7_0927300		PF3D7_1004400		PF3D7_0715500
PF3D7_0302200		PF3D7_0410600		PF3D7_1444300		PF3D7_0715800
PF3D7_1201000		PF3D7_0813400		PF3D7_1417900		PF3D7_0715900
PF3D7_0713700		PF3D7_0628200		PF3D7_1412800		PF3D7_0716000
PF3D7_0806200		PF3D7_1471400		PF3D7_0307100		PF3D7_0716800
PF3D7_1452000		PF3D7_1428300		PF3D7_1440500		PF3D7_0717500
PF3D7_1120000		PF3D7_0619500		PF3D7_1115600		PF3D7_0717700
PF3D7_0410600		PF3D7_1130700		PF3D7_0807800		PF3D7_0717900
PF3D7_0927300		PF3D7_1336800		PF3D7_0318200		PF3D7_0718000
PF3D7_0102200		PF3D7_1202100		PF3D7_1223400		PF3D7_0718500
PF3D7_1140200		PF3D7_1202100		PF3D7_0819600		PF3D7_0719000
PF3D7_1129900		PF3D7_0403700		PF3D7_1116900		PF3D7_0719200
PF3D7_1230400		PF3D7_0422400		PF3D7_0518200		PF3D7_0719400
PF3D7_1205900		PF3D7_1467900		PF3D7_0316600		PF3D7_0719500
PF3D7_0810300		PF3D7_0913400		PF3D7_1017000		PF3D7_0719600
PF3D7_0602000		PF3D7_1420200		PF3D7_0422500		PF3D7_0719700
PF3D7_1361900		PF3D7_1247800		PF3D7_0621900		PF3D7_0720000
PF3D7_1347500		PF3D7_0914900		PF3D7_1419300		PF3D7_0720400
PF3D7_1033700		PF3D7_0518700		PF3D7_0219100		PF3D7_0720500
PF3D7_0110700		PF3D7_1017400		PF3D7_0907600		PF3D7_0720700
PF3D7_1032100		PF3D7_0927800		PF3D7_1330600		PF3D7_0720800
PF3D7_0108000		PF3D7_0525400		PF3D7_1461900		PF3D7_0720900
PF3D7_0306900		PF3D7_1235600		PF3D7_0413700		PF3D7_0721100
PF3D7_1456800		PF3D7_0211200		PF3D7_0312800		PF3D7_0721400
PF3D7_0904100		PF3D7_0706500		PF3D7_0904400		PF3D7_0721600
PF3D7_1430300		PF3D7_0320900		PF3D7_0302100		PF3D7_0721700
PF3D7_1222100		PF3D7_0507700		PF3D7_0822500		PF3D7_0722100
PF3D7_1360800		PF3D7_0210100		PF3D7_1312900		PF3D7_0722400
PF3D7_0107500		PF3D7_1212800		PF3D7_0710600		PF3D7_0722700
PF3D7_1025100		PF3D7_0310600		PF3D7_1460600		PF3D7_0723000
PF3D7_0708000		PF3D7_0310600		PF3D7_0210100		PF3D7_0723200
PF3D7_1037500		PF3D7_0621800		PF3D7_1357900		PF3D7_0723500
PF3D7_1408600		PF3D7_0618200		PF3D7_1302500		PF3D7_0723600
PF3D7_1308500		PF3D7_1202600		PF3D7_0709000		PF3D7_0723800
PF3D7_0109000		PF3D7_1424400		PF3D7_0722700		PF3D7_0723900
PF3D7_0522100		PF3D7_0512000		PF3D7_0915700		PF3D7_0724500
PF3D7_1112500		PF3D7_1460400		PF3D7_0422700		PF3D7_0724600
PF3D7_1352700		PF3D7_0518200		PF3D7_1444800		PF3D7_0725200
PF3D7_1308200		PF3D7_0907600		PF3D7_0608500		PF3D7_0726300
PF3D7_1474800		PF3D7_1355500		PF3D7_1319800		PF3D7_0726400
PF3D7_0528200		PF3D7_1003700		PF3D7_0903400		PF3D7_0726500
PF3D7_1244100		PF3D7_0308900		PF3D7_0308000		PF3D7_0726900
PF3D7_0934700		PF3D7_1338200		PF3D7_1226100		PF3D7_0727200
PF3D7_1447700		PF3D7_0519200		PF3D7_0507700		PF3D7_0727400
PF3D7_0323500		PF3D7_0204700		PF3D7_0622600		PF3D7_0727800
PF3D7_0903700		PF3D7_1026800		PF3D7_1140100		PF3D7_0728000
PF3D7_0102900		PF3D7_0304200		PF3D7_1366600		PF3D7_0728100
PF3D7_1237900		PF3D7_1406700		PF3D7_0107400		PF3D7_0728200
PF3D7_0726600		PF3D7_1304400		PF3D7_1315900		PF3D7_0728600
PF3D7_1022400		PF3D7_1455300		PF3D7_0928000		PF3D7_0729000
PF3D7_1009200		PF3D7_0920500		PF3D7_0103900		PF3D7_0729100
PF3D7_0312500		PF3D7_1471100		PF3D7_0217900		PF3D7_0729200
PF3D7_1359200		PF3D7_1332000		PF3D7_0926700		PF3D7_0729900
PF3D7_1250600		PF3D7_1419700		PF3D7_1402200		PF3D7_0730200
PF3D7_0318100		PF3D7_0715900		PF3D7_0936600		PF3D7_0730400
PF3D7_1021200		PF3D7_1128400		PF3D7_1339400		PF3D7_0730900
PF3D7_0714200		PF3D7_1342800		PF3D7_1329100		PF3D7_0731100
PF3D7_0303000		PF3D7_1345600		PF3D7_0215700		PF3D7_0731800
PF3D7_1420200		PF3D7_0103200		PF3D7_0508200		PF3D7_0801600
PF3D7_0917600		PF3D7_0617100		PF3D7_0528700		PF3D7_0801800
PF3D7_1318800		PF3D7_1220000		PF3D7_0306000		PF3D7_0802000
PF3D7_1413900		PF3D7_1329100		PF3D7_0923000		PF3D7_0802200
PF3D7_0404300		PF3D7_1336900		PF3D7_0810300		PF3D7_0802700
PF3D7_0201900		PF3D7_1436600		PF3D7_1354400		PF3D7_0802800
PF3D7_0518200		PF3D7_1308300		PF3D7_1310500		PF3D7_0802900
PF3D7_1459600		PF3D7_1113100		PF3D7_1308500		PF3D7_0803200
PF3D7_1332900		PF3D7_1424100		PF3D7_0811600		PF3D7_0803700
PF3D7_0708500		PF3D7_0801400		PF3D7_0705400		PF3D7_0803800
PF3D7_0708300		PF3D7_0603600		PF3D7_1472900		PF3D7_0804500
PF3D7_1015200		PF3D7_1401800		PF3D7_0809700		PF3D7_0804800
PF3D7_1015200		PF3D7_0804900		PF3D7_1125600		PF3D7_0804900
PF3D7_1015200		PF3D7_0521700		PF3D7_1336900		PF3D7_0805000
PF3D7_0919800		PF3D7_0217500		PF3D7_0922100		PF3D7_0806200
PF3D7_0316500		PF3D7_0520000		PF3D7_1127000		PF3D7_0806300
PF3D7_0628200		PF3D7_0414300		PF3D7_0114000		PF3D7_0806400
PF3D7_1472600		PF3D7_0927100		PF3D7_1438100		PF3D7_0806500
PF3D7_1007200		PF3D7_0919400		PF3D7_1022400		PF3D7_0806800
PF3D7_1402000		PF3D7_1354200		PF3D7_1118000		PF3D7_0807000
PF3D7_0111300		PF3D7_0318200		PF3D7_1315600		PF3D7_0807200
PF3D7_1210600		PF3D7_1460600		PF3D7_0526900		PF3D7_0807300
PF3D7_0603600		PF3D7_1367700		PF3D7_0922600		PF3D7_0807500
PF3D7_0106400		PF3D7_1142700		PF3D7_0935800		PF3D7_0807600
PF3D7_0103800		PF3D7_0317000		PF3D7_1144500		PF3D7_0807800
PF3D7_0304500		PF3D7_1466600		PF3D7_0303200		PF3D7_0807900
PF3D7_1427600		PF3D7_1345800		PF3D7_1104100		PF3D7_0808200
PF3D7_0714000		PF3D7_1311100		PF3D7_0105700		PF3D7_0808300
PF3D7_0413700		PF3D7_0935000		PF3D7_0304200		PF3D7_0808400
PF3D7_0423500		PF3D7_0904400		PF3D7_1317100		PF3D7_0809700
PF3D7_1457500		PF3D7_0528200		PF3D7_1245100		PF3D7_0810000
PF3D7_1419200		PF3D7_1032800		PF3D7_1474400		PF3D7_0810200
PF3D7_0627600		PF3D7_1343700		PF3D7_1354200		PF3D7_0810300
PF3D7_1329300		PF3D7_1350100		PF3D7_0513800		PF3D7_0810500
PF3D7_1473100		PF3D7_0909000		PF3D7_0807500		PF3D7_0810600
PF3D7_0501100		PF3D7_0517300		PF3D7_1368200		PF3D7_0810800
PF3D7_0501100		PF3D7_0524400		PF3D7_0316700		PF3D7_0811000
PF3D7_1137300		PF3D7_0110600		PF3D7_1023100		PF3D7_0811100
PF3D7_0706500		PF3D7_0624600		PF3D7_0705700		PF3D7_0811200
PF3D7_1238600		PF3D7_1023900		PF3D7_1324800		PF3D7_0811300
PF3D7_0807500		PF3D7_1024800		PF3D7_1252100		PF3D7_0811400
PF3D7_1023100		PF3D7_1341200		PF3D7_1303000		PF3D7_0811500
PF3D7_1114100		PF3D7_0731800		PF3D7_0706500		PF3D7_0811600
PF3D7_1408100		PF3D7_0630300		PF3D7_1416200		PF3D7_0812100
PF3D7_1138500		PF3D7_0914200		PF3D7_1230400		PF3D7_0812400
PF3D7_1132000		PF3D7_0306200		PF3D7_1474800		PF3D7_0812500
PF3D7_1338300		PF3D7_1312900		PF3D7_1116400		PF3D7_0812600
PF3D7_0619000		PF3D7_1308200		PF3D7_0826500		PF3D7_0812700
PF3D7_0619000		PF3D7_1146900		PF3D7_1343300		PF3D7_0813000
PF3D7_1031600		PF3D7_0527100		PF3D7_1308200		PF3D7_0813200
PF3D7_0516800		PF3D7_1105000		PF3D7_0509000		PF3D7_0813300
PF3D7_1462700		PF3D7_0109400		PF3D7_1331300		PF3D7_0813400
PF3D7_0302100		PF3D7_1014700		PF3D7_1430100		PF3D7_0813500
PF3D7_1315400		PF3D7_0611800		PF3D7_1446600		PF3D7_0813900
PF3D7_1034000		PF3D7_1008900		PF3D7_1034400		PF3D7_0814000
PF3D7_1245100		PF3D7_0934700		PF3D7_0928900		PF3D7_0814200
PF3D7_1135400		PF3D7_1007200		PF3D7_0308600		PF3D7_0814900
PF3D7_0818700		PF3D7_0410800		PF3D7_0714500		PF3D7_0815200
PF3D7_1355700		PF3D7_1311300		PF3D7_0306200		PF3D7_0815300
PF3D7_1139900		PF3D7_1330400		PF3D7_0919800		PF3D7_0815400
PF3D7_1107300		PF3D7_1233200		PF3D7_1455000		PF3D7_0815600
PF3D7_1432300		PF3D7_1233200		PF3D7_1429600		PF3D7_0816100
PF3D7_0612100		PF3D7_1329300		PF3D7_0208800		PF3D7_0816200
PF3D7_1020900		PF3D7_1252100		PF3D7_1220000		PF3D7_0816300
PF3D7_1111300		PF3D7_1140100		PF3D7_1413900		PF3D7_0816400
PF3D7_0727800		PF3D7_1241400		PF3D7_0510300		PF3D7_0816600
PF3D7_1460700		PF3D7_0518500		PF3D7_1333400		PF3D7_0816900
PF3D7_1322800		PF3D7_1432700		PF3D7_1438700		PF3D7_0817500
PF3D7_0805100		PF3D7_0721400		PF3D7_1126800		PF3D7_0817900
PF3D7_1123900		PF3D7_1007700		PF3D7_0311300		PF3D7_0818200
PF3D7_1013900		PF3D7_0527500		PF3D7_1334200		PF3D7_0818500
PF3D7_1032200		PF3D7_0526900		PF3D7_0808400		PF3D7_0818600
PF3D7_1426100		PF3D7_1216200		PF3D7_0501200		PF3D7_0818700
PF3D7_1111100		PF3D7_0312500		PF3D7_0306300		PF3D7_0818900
PF3D7_1452800		PF3D7_1351400		PF3D7_1113900		PF3D7_0819500
PF3D7_1304100		PF3D7_0409500		PF3D7_1458400		PF3D7_0819600
PF3D7_0112200		PF3D7_1003500		PF3D7_1460400		PF3D7_0819800
PF3D7_0608800		PF3D7_0415000		PF3D7_1328800		PF3D7_0819900
PF3D7_1012600		PF3D7_0919800		PF3D7_0729100		PF3D7_0820200
PF3D7_1438600		PF3D7_1453800		PF3D7_1213700		PF3D7_0820500
PF3D7_1303500		PF3D7_1313000		PF3D7_0111500		PF3D7_0820600
PF3D7_1407500		PF3D7_1441800		PF3D7_1474000		PF3D7_0820700
PF3D7_0307500		PF3D7_1314500		PF3D7_1125200		PF3D7_0821000
PF3D7_1200700		PF3D7_0801000		PF3D7_0605900		PF3D7_0821200
PF3D7_0625700		PF3D7_1219000		PF3D7_0825400		PF3D7_0821300
PF3D7_0303400		PF3D7_1330600		PF3D7_1463300		PF3D7_0821400
PF3D7_1202200		PF3D7_0513700		PF3D7_1130800		PF3D7_0821700
PF3D7_0821200		PF3D7_0408200		PF3D7_0422600		PF3D7_0821800
PF3D7_1110100		PF3D7_1474800		PF3D7_1410000		PF3D7_0822100
PF3D7_1306400		PF3D7_0622800		PF3D7_0617000		PF3D7_0822300
PF3D7_0709300		PF3D7_1028400		PF3D7_0803700		PF3D7_0822400
PF3D7_0808400		PF3D7_1442100		PF3D7_0625700		PF3D7_0822500
PF3D7_0704600		PF3D7_1021400		PF3D7_0320100		PF3D7_0822600
PF3D7_0519400		PF3D7_1340600		PF3D7_1128600		PF3D7_0822800
PF3D7_1308300		PF3D7_1010600		PF3D7_0413500		PF3D7_0823200
PF3D7_0418200		PF3D7_1122900		PF3D7_0521700		PF3D7_0823300
PF3D7_0202200		PF3D7_1472600		PF3D7_0511000		PF3D7_0823800
PF3D7_1438700		PF3D7_1136500		PF3D7_1230700		PF3D7_0823900
PF3D7_1346400		PF3D7_1136500		PF3D7_0411900		PF3D7_0824200
PF3D7_1002900		PF3D7_1002100		PF3D7_0831300		PF3D7_0824400
PF3D7_0315100		PF3D7_1419400		PF3D7_0626700		PF3D7_0824600
PF3D7_1218500		PF3D7_1105800		PF3D7_1109900		PF3D7_0825100
PF3D7_1333400		PF3D7_1201500		PF3D7_0609000		PF3D7_0825400
PF3D7_0925800		PF3D7_1320800		PF3D7_1210600		PF3D7_0825900
PF3D7_0516200		PF3D7_1116900		PF3D7_1022700		PF3D7_0826100
PF3D7_1468100		PF3D7_0111500		PF3D7_0607700		PF3D7_0826500
PF3D7_1038100		PF3D7_1353800		PF3D7_1229400		PF3D7_0826700
PF3D7_1415300		PF3D7_1016300		PF3D7_0905400		PF3D7_0827900
PF3D7_1120100		PF3D7_1306200		PF3D7_1363400		PF3D7_0828300
PF3D7_1236300		PF3D7_0607000		PF3D7_1329300		PF3D7_0828500
PF3D7_0623100		PF3D7_0821700		PF3D7_0907500		PF3D7_0828700
PF3D7_0505500		PF3D7_0517700		PF3D7_1439700		PF3D7_0828800
PF3D7_1306500		PF3D7_1215100		PF3D7_1410700		PF3D7_0828900
PF3D7_1320000		PF3D7_1361900		PF3D7_0518500		PF3D7_0829000
PF3D7_1439800		PF3D7_0505900		PF3D7_0308500		PF3D7_0829200
PF3D7_0314100		PF3D7_0108800		PF3D7_1005500		PF3D7_0829300
PF3D7_0106700		PF3D7_0418200		PF3D7_0936000		PF3D7_0829600
PF3D7_0829200		PF3D7_1426200		PF3D7_1116200		PF3D7_0831300
PF3D7_1340600		PF3D7_1342400		PF3D7_0914400		PF3D7_0831700
PF3D7_1125500		PF3D7_1451900		PF3D7_1345800		PF3D7_0902200
PF3D7_1458400		PF3D7_0503400		PF3D7_1438800		PF3D7_0903100
PF3D7_1211700		PF3D7_0206800		PF3D7_0906500		PF3D7_0903200
PF3D7_0718500		PF3D7_1334200		PF3D7_0818700		PF3D7_0903400
PF3D7_0105800		PF3D7_0317600		PF3D7_1139900		PF3D7_0903600
PF3D7_1408200		PF3D7_1222100		PF3D7_0630600		PF3D7_0903700
PF3D7_1322000		PF3D7_0915700		PF3D7_0306600		PF3D7_0903900
PF3D7_0110400		PF3D7_1308900		PF3D7_1455500		PF3D7_0904000
PF3D7_1470700		PF3D7_1461900		PF3D7_0415600		PF3D7_0904100
PF3D7_0529000		PF3D7_1405500		PF3D7_1216900		PF3D7_0904400
PF3D7_0511500		PF3D7_0804500		PF3D7_1137400		PF3D7_0904500
PF3D7_1463300		PF3D7_1460700		PF3D7_1107200		PF3D7_0904600
PF3D7_0606900		PF3D7_1405900		PF3D7_1319000		PF3D7_0904700
PF3D7_0109300		PF3D7_0320100		PF3D7_0716000		PF3D7_0904800
PF3D7_0510800		PF3D7_1452500		PF3D7_1461300		PF3D7_0904900
PF3D7_0114100		PF3D7_1408000		PF3D7_0303400		PF3D7_0905000
PF3D7_1471400		PF3D7_1332300		PF3D7_1115400		PF3D7_0905100
PF3D7_1431600		PF3D7_0932800		PF3D7_1468800		PF3D7_0905300
PF3D7_0520000		PF3D7_1007900		PF3D7_1360000		PF3D7_0905400
PF3D7_0709700		PF3D7_0910400		PF3D7_0408200		PF3D7_0905600
PF3D7_1316600		PF3D7_1238100		PF3D7_1345300		PF3D7_0905900
PF3D7_0518500		PF3D7_1347900		PF3D7_0323800		PF3D7_0906100
PF3D7_0422300		PF3D7_0529400		PF3D7_0914200		PF3D7_0906400
PF3D7_0906400		PF3D7_1030500		PF3D7_1007700		PF3D7_0906500
PF3D7_1409600		PF3D7_1438700		PF3D7_0103800		PF3D7_0906700
PF3D7_0705400		PF3D7_0532400		PF3D7_0522900		PF3D7_0906910
PF3D7_1454000		PF3D7_1458400		PF3D7_0109800		PF3D7_0907400
PF3D7_1018500		PF3D7_0109800		PF3D7_0910300		PF3D7_0907500
PF3D7_0309600		PF3D7_0509000		PF3D7_0529000		PF3D7_0907600
PF3D7_1415000		PF3D7_1106700		PF3D7_0108000		PF3D7_0907700
PF3D7_0624000		PF3D7_0522600		PF3D7_1365900		PF3D7_0908000
PF3D7_0214800		PF3D7_1139500		PF3D7_1353200		PF3D7_0909000
PF3D7_0217500		PF3D7_1407100		PF3D7_0505500		PF3D7_0909300
PF3D7_1412600		PF3D7_0108700		PF3D7_1033900		PF3D7_0909600
PF3D7_0706700		PF3D7_0407200		PF3D7_1471200		PF3D7_0909800
PF3D7_1213900		PF3D7_1123400		PF3D7_1311400		PF3D7_0909900
PF3D7_0702500		PF3D7_1421200		PF3D7_1467800		PF3D7_0910100
PF3D7_1311100		PF3D7_1315400		PF3D7_1201500		PF3D7_0910300
PF3D7_1237000		PF3D7_1445100		PF3D7_0917600		PF3D7_0910400
PF3D7_1426200		PF3D7_0704400		PF3D7_1426100		PF3D7_0910600
PF3D7_0931400		PF3D7_0807500		PF3D7_0213500		PF3D7_0910700
PF3D7_1438900		PF3D7_0103900		PF3D7_1238600		PF3D7_0910800
PF3D7_1209400		PF3D7_1143000		PF3D7_0815400		PF3D7_0910900
PF3D7_1124600		PF3D7_1105700		PF3D7_1206100		PF3D7_0911100
PF3D7_1003700		PF3D7_1352800		PF3D7_0524700		PF3D7_0911200
PF3D7_1465600		PF3D7_1216900		PF3D7_1103100		PF3D7_0911400
PF3D7_0416400		PF3D7_0413700		PF3D7_1437000		PF3D7_0911800
PF3D7_0910100		PF3D7_1319300		PF3D7_1111500		PF3D7_0911900
PF3D7_0925700		PF3D7_0714200		PF3D7_0318100		PF3D7_0912100
PF3D7_1426300		PF3D7_1103600		PF3D7_1022500		PF3D7_0912400
PF3D7_0303200		PF3D7_1206700		PF3D7_0810000		PF3D7_0912500
PF3D7_1306600		PF3D7_1249100		PF3D7_1234500		PF3D7_0912900
PF3D7_0205100		PF3D7_1407900		PF3D7_1369400		PF3D7_0913200
PF3D7_1143300		PF3D7_1136900		PF3D7_1246800		PF3D7_0913300
PF3D7_1343700		PF3D7_1143600		PF3D7_1319400		PF3D7_0913400
PF3D7_1416200		PF3D7_1314100		PF3D7_1358900		PF3D7_0913800
PF3D7_1212500		PF3D7_1412600		PF3D7_0828800		PF3D7_0914200
PF3D7_0409600		PF3D7_0808400		PF3D7_1024300		PF3D7_0914300
PF3D7_0111400		PF3D7_0934800		PF3D7_1015900		PF3D7_0914400
PF3D7_0414300		PF3D7_0307100		PF3D7_1466600		PF3D7_0914800
PF3D7_1232300		PF3D7_1409400		PF3D7_0720700		PF3D7_0914900
PF3D7_0802800		PF3D7_0919700		PF3D7_0415000		PF3D7_0915000
PF3D7_1110500		PF3D7_1223400		PF3D7_1136400		PF3D7_0915100
PF3D7_1234400		PF3D7_0606600		PF3D7_0905300		PF3D7_0915200
PF3D7_0601600		PF3D7_1213600		PF3D7_0934800		PF3D7_0915400
PF3D7_0631000		PF3D7_0415900		PF3D7_1143400		PF3D7_0915700
PF3D7_0527200		PF3D7_1413900		PF3D7_1003100		PF3D7_0916100
PF3D7_1005300		PF3D7_1128100		PF3D7_0319900		PF3D7_0916500
PF3D7_0509800		PF3D7_0810200		PF3D7_1439900		PF3D7_0916700
PF3D7_0812600		PF3D7_0905400		PF3D7_1353800		PF3D7_0917000
PF3D7_0811400		PF3D7_0213500		PF3D7_1330800		PF3D7_0917500
PF3D7_1241400		PF3D7_1023100		PF3D7_0409500		PF3D7_0917600
PF3D7_1028600		PF3D7_0308500		PF3D7_1007200		PF3D7_0917700
PF3D7_1306200		PF3D7_1439000		PF3D7_1449100		PF3D7_0917900
PF3D7_0936600		PF3D7_1016900		PF3D7_1203500		PF3D7_0918000
PF3D7_1440500		PF3D7_1127000		PF3D7_1123500		PF3D7_0918300
PF3D7_0932800		PF3D7_1308500		PF3D7_1351100		PF3D7_0918800
PF3D7_0204100		PF3D7_0322000		PF3D7_1148700		PF3D7_0918900
PF3D7_1354200		PF3D7_1230200		PF3D7_1361000		PF3D7_0919000
PF3D7_0507600		PF3D7_1416200		PF3D7_1022900		PF3D7_0919100
PF3D7_0530600		PF3D7_0822100		PF3D7_0912500		PF3D7_0919400
PF3D7_1345700		PF3D7_1133400		PF3D7_1011400		PF3D7_0919600
PF3D7_1024400		PF3D7_1446600		PF3D7_1311800		PF3D7_0919700
PF3D7_0924600		PF3D7_1002700		PF3D7_0212900		PF3D7_0919800
PF3D7_1030500		PF3D7_1230800		PF3D7_0309300		PF3D7_0920100
PF3D7_1315900		PF3D7_0806500		PF3D7_1369700		PF3D7_0920500
PF3D7_1227800		PF3D7_0208800		PF3D7_0934300		PF3D7_0920700
PF3D7_0628300		PF3D7_1223700		PF3D7_1403900		PF3D7_0920800
PF3D7_1121400		PF3D7_0404300		PF3D7_0604500		PF3D7_0920900
PF3D7_0725300		PF3D7_0411100		PF3D7_1415400		PF3D7_0921000
PF3D7_0418700		PF3D7_1452700		PF3D7_1314100		PF3D7_0921900
PF3D7_0720400		PF3D7_1408100		PF3D7_0813400		PF3D7_0922000
PF3D7_0417200		PF3D7_1341900		PF3D7_1468900		PF3D7_0922100
PF3D7_1013600		PF3D7_1355700		PF3D7_0527100		PF3D7_0922200
PF3D7_0527500		PF3D7_1216700		PF3D7_1104200		PF3D7_0922500
PF3D7_1453900		PF3D7_1440500		PF3D7_1208900		PF3D7_0922600
PF3D7_1334200		PF3D7_0813900		PF3D7_0811000		PF3D7_0922900
PF3D7_0507100		PF3D7_1412300		PF3D7_1361400		PF3D7_0923000
PF3D7_0105600		PF3D7_0619300		PF3D7_0704600		PF3D7_0923100
PF3D7_0108800		PF3D7_0422000		PF3D7_0907400		PF3D7_0923200
PF3D7_1015800		PF3D7_1033200		PF3D7_0906100		PF3D7_0923500
PF3D7_1439700		PF3D7_0305500		PF3D7_1249100		PF3D7_0923700
PF3D7_1308900		PF3D7_0916700		PF3D7_1116300		PF3D7_0923800
PF3D7_1105400		PF3D7_0709700		PF3D7_0813600		PF3D7_0923900
PF3D7_1344800		PF3D7_1342300		PF3D7_1233600		PF3D7_0924000
PF3D7_0302000		PF3D7_1464900		PF3D7_0920900		PF3D7_0924300
PF3D7_0916000		PF3D7_0828800		PF3D7_0513000		PF3D7_0924700
PF3D7_1143000		PF3D7_0910900		PF3D7_0802800		PF3D7_0925000
PF3D7_0317700		PF3D7_1427500		PF3D7_1438600		PF3D7_0925600
PF3D7_1329100		PF3D7_1140200		PF3D7_1330400		PF3D7_0925700
PF3D7_0507800		PF3D7_1205700		PF3D7_1212500		PF3D7_0925900
PF3D7_0605100		PF3D7_0604000		PF3D7_0213700		PF3D7_0926300
PF3D7_0503300		PF3D7_1363400		PF3D7_0723900		PF3D7_0926700
PF3D7_1332800		PF3D7_1038900		PF3D7_0102200		PF3D7_0927100
PF3D7_1241200		PF3D7_1322200		PF3D7_0908000		PF3D7_0927200
PF3D7_0921200		PF3D7_1414300		PF3D7_1322200		PF3D7_0927300
PF3D7_0919100		PF3D7_1032100		PF3D7_1346000		PF3D7_0927400
PF3D7_0810000		PF3D7_1218600		PF3D7_1456500		PF3D7_0927500
PF3D7_0805000		PF3D7_0826100		PF3D7_1470900		PF3D7_0927800
PF3D7_1116900		PF3D7_1216500		PF3D7_0317000		PF3D7_0927900
PF3D7_0513000		PF3D7_0905000		PF3D7_0608310		PF3D7_0928000
PF3D7_1422600		PF3D7_1449000		PF3D7_0906400		PF3D7_0928100
PF3D7_0720900		PF3D7_0802200		PF3D7_0913400		PF3D7_0928700
PF3D7_0617000		PF3D7_0716000		PF3D7_1328100		PF3D7_0928900
PF3D7_1215900		PF3D7_0928000		PF3D7_1306200		PF3D7_0929100
PF3D7_0505000		PF3D7_0823900		PF3D7_1426900		PF3D7_0929200
PF3D7_0520100		PF3D7_1226100		PF3D7_0522100		PF3D7_0929400
PF3D7_0630300		PF3D7_0206200		PF3D7_0707700		PF3D7_0929500
PF3D7_0419500		PF3D7_1311800		PF3D7_1114000		PF3D7_0929700
PF3D7_1302100		PF3D7_0204100		PF3D7_0904600		PF3D7_0930200
PF3D7_1141700		PF3D7_1121700		PF3D7_0113900		PF3D7_0930500
PF3D7_1144900		PF3D7_0709000		PF3D7_0408500		PF3D7_0930800
PF3D7_1359100		PF3D7_1031000		PF3D7_1313000		PF3D7_0930900
PF3D7_1004200		PF3D7_0821000		PF3D7_1455200		PF3D7_0931200
PF3D7_1332000		PF3D7_1236900		PF3D7_0501800		PF3D7_0931400
PF3D7_0113700		PF3D7_0905900		PF3D7_1124000		PF3D7_0931600
PF3D7_1241900		PF3D7_1024300		PF3D7_0917500		PF3D7_0931700
PF3D7_0522900		PF3D7_1420400		PF3D7_1213900		PF3D7_0931800
PF3D7_0629100		PF3D7_0811600		PF3D7_0831400		PF3D7_0931900
PF3D7_0608400		PF3D7_0413500		PF3D7_0904900		PF3D7_0932100
PF3D7_1446700		PF3D7_1037100		PF3D7_0505700		PF3D7_0932200
PF3D7_1435600		PF3D7_1406200		PF3D7_1114700		PF3D7_0932300
PF3D7_1421100		PF3D7_1228800		PF3D7_1120000		PF3D7_0932800
PF3D7_0219100		PF3D7_0518300		PF3D7_0314000		PF3D7_0932900
PF3D7_0617100		PF3D7_0516900		PF3D7_1119300		PF3D7_0933200
PF3D7_1249800		PF3D7_0910800		PF3D7_1370300		PF3D7_0933300
PF3D7_1250300		PF3D7_0934100		PF3D7_1356300		PF3D7_0933500
PF3D7_1466200		PF3D7_0316600		PF3D7_1422800		PF3D7_0933600
PF3D7_1337500		PF3D7_0311300		PF3D7_1314500		PF3D7_0934300
PF3D7_1419400		PF3D7_1112400		PF3D7_1237800		PF3D7_0934500
PF3D7_1123100		PF3D7_0308000		PF3D7_1206700		PF3D7_0934700
PF3D7_1422700		PF3D7_1449100		PF3D7_0619500		PF3D7_0934800
PF3D7_1328300		PF3D7_1306900		PF3D7_1436600		PF3D7_0935000
PF3D7_0305200		PF3D7_1107000		PF3D7_1021400		PF3D7_0935200
PF3D7_1004500		PF3D7_0923000		PF3D7_0419800		PF3D7_0935500
PF3D7_1004400		PF3D7_0216600		PF3D7_1355900		PF3D7_0935900
PF3D7_0526500		PF3D7_1417800		PF3D7_0727800		PF3D7_0936000
PF3D7_1349800		PF3D7_1209200		PF3D7_0936800		PF3D7_0936300
PF3D7_0614400		PF3D7_0302200		PF3D7_0525800		PF3D7_0936600
PF3D7_1132300		PF3D7_0909700		PF3D7_0810200		PF3D7_0936800
PF3D7_1305400		PF3D7_1332800		PF3D7_1342600		PF3D7_1002100
PF3D7_0622200		PF3D7_0505500		PF3D7_0926400		PF3D7_1002400
PF3D7_1456700		PF3D7_1212000		PF3D7_0624600		PF3D7_1002900
PF3D7_0605600		PF3D7_1333400		PF3D7_1369000		PF3D7_1003100
PF3D7_0813600		PF3D7_0111000		PF3D7_0910900		PF3D7_1003300
PF3D7_1419700		PF3D7_1103700		PF3D7_1023900		PF3D7_1003500
PF3D7_1368100		PF3D7_1416400		PF3D7_0602200		PF3D7_1003700
PF3D7_0610900		PF3D7_0517000		PF3D7_1346400		PF3D7_1003800
PF3D7_1120500		PF3D7_1305400		PF3D7_1333300		PF3D7_1004000
PF3D7_0213700		PF3D7_1362000		PF3D7_0109950		PF3D7_1004400
PF3D7_0318400		PF3D7_1425700		PF3D7_0804500		PF3D7_1004500
PF3D7_1113100		PF3D7_0532100		PF3D7_0629400		PF3D7_1005300
PF3D7_0414000		PF3D7_1438800		PF3D7_1364800		PF3D7_1005500
PF3D7_0615700		PF3D7_0213100		PF3D7_0611400		PF3D7_1006100
PF3D7_1144600		PF3D7_0908300		PF3D7_1141200		PF3D7_1006200
mal_mito_3:mRNA-p1		PF3D7_0908300		PF3D7_1416900		PF3D7_1006600
PF3D7_1443000		PF3D7_1441200		PF3D7_1404900		PF3D7_1006700
PF3D7_0502400		PF3D7_1246800		PF3D7_1321700		PF3D7_1006800
PF3D7_1126900		PF3D7_1444100		PF3D7_0806500		PF3D7_1007000
PF3D7_0609000		PF3D7_1034000		PF3D7_0802900		PF3D7_1007100
PF3D7_0729500		PF3D7_0319100		PF3D7_0532100		PF3D7_1007200
PF3D7_0720700		PF3D7_0934300		PF3D7_0828900		PF3D7_1007700
PF3D7_1369400		PF3D7_0603300		PF3D7_0617300		PF3D7_1007800
PF3D7_0322900		PF3D7_0622500		PF3D7_0410600		PF3D7_1007900
PF3D7_1128600		PF3D7_0821200		PF3D7_0415400		PF3D7_1008100
PF3D7_0532100		PF3D7_1144900		PF3D7_1032500		PF3D7_1008400
PF3D7_0416700		PF3D7_1123100		PF3D7_0417300		PF3D7_1008700
PF3D7_1106900		PF3D7_0823500		PF3D7_0702500		PF3D7_1008800
PF3D7_0218700		PF3D7_1033500		PF3D7_1106700		PF3D7_1008900
PF3D7_0717200		PF3D7_1415300		PF3D7_0909600		PF3D7_1009000
PF3D7_0416800		PF3D7_0629800		PF3D7_1435500		PF3D7_1009200
PF3D7_0523300		PF3D7_0110400		PF3D7_1222100		PF3D7_1010100
PF3D7_0518700		PF3D7_1406800		PF3D7_0110800		PF3D7_1010300
PF3D7_1410300		PF3D7_1114700		PF3D7_0826100		PF3D7_1010400
PF3D7_0925600		PF3D7_1445700		PF3D7_1345600		PF3D7_1010500
PF3D7_1419800		PF3D7_0316300		PF3D7_0618200		PF3D7_1010600
PF3D7_1419800		PF3D7_0316300		PF3D7_0812600		PF3D7_1010700
PF3D7_1128700		PF3D7_1209500		PF3D7_0803800		PF3D7_1010900
PF3D7_1104200		PF3D7_1209500		PF3D7_0307300		PF3D7_1011000
PF3D7_1011700		PF3D7_1328100		PF3D7_0204500		PF3D7_1011400
PF3D7_0616200		PF3D7_1105600		PF3D7_0202500		PF3D7_1011500
PF3D7_0810500		PF3D7_1136800		PF3D7_1032100		PF3D7_1011700
PF3D7_0509000		PF3D7_1025100		PF3D7_0520400		PF3D7_1011800
PF3D7_1417900		PF3D7_0912500		PF3D7_1202300		PF3D7_1012300
PF3D7_1219000		PF3D7_1003300		PF3D7_1323200		PF3D7_1012400
PF3D7_1243800		PF3D7_1011000		PF3D7_1427600		PF3D7_1012500
PF3D7_0105200		PF3D7_0204500		PF3D7_1118100		PF3D7_1012600
PF3D7_0815400		PF3D7_0526200		PF3D7_1224500		PF3D7_1012700
PF3D7_0512600		PF3D7_0526200		PF3D7_1231300		PF3D7_1012900
PF3D7_1428500		PF3D7_1358900		PF3D7_0708700		PF3D7_1013300
PF3D7_0206300		PF3D7_0921200		PF3D7_0707400		PF3D7_1013600
PF3D7_1023600		PF3D7_0501900		PF3D7_1452700		PF3D7_1013700
PF3D7_1346200		PF3D7_1315900		PF3D7_0309800		PF3D7_1014000
PF3D7_1026800		PF3D7_0212900		PF3D7_1328900		PF3D7_1014200
PF3D7_0517700		PF3D7_1015700		PF3D7_1452200		PF3D7_1014300
PF3D7_1104600		PF3D7_1310500		PF3D7_1025100		PF3D7_1014700
PF3D7_1034700		PF3D7_0522100		PF3D7_0804800		PF3D7_1014800
PF3D7_0728200		PF3D7_0309100		PF3D7_1236000		PF3D7_1015000
PF3D7_1124400		PF3D7_1446700		PF3D7_1360200		PF3D7_1015200
PF3D7_1456400		PF3D7_0625700		PF3D7_0623100		PF3D7_1015300
PF3D7_1472000		PF3D7_1036800		PF3D7_0722200		PF3D7_1015600
PF3D7_0320700		PF3D7_1446200		PF3D7_1421100		PF3D7_1015800
PF3D7_1229300		PF3D7_0806200		PF3D7_1323500		PF3D7_1015900
PF3D7_0915200		PF3D7_0816600		PF3D7_1473700		PF3D7_1016100
PF3D7_1324800		PF3D7_0107400		PF3D7_1362000		PF3D7_1016200
PF3D7_1006900		PF3D7_1241200		PF3D7_0213200		PF3D7_1016300
PF3D7_1238800		PF3D7_0707700		PF3D7_1346200		PF3D7_1016900
PF3D7_1416600		PF3D7_1356100		PF3D7_1240000		PF3D7_1017000
PF3D7_0530200		PF3D7_0510300		PF3D7_1127600		PF3D7_1017400
PF3D7_0627500		PF3D7_0704600		PF3D7_1464600		PF3D7_1017900
PF3D7_1125400		PF3D7_1352700		PF3D7_0706400		PF3D7_1018100
PF3D7_0731100		PF3D7_0811300		PF3D7_1350200		PF3D7_1018300
PF3D7_0608500		PF3D7_1408400		PF3D7_0422100		PF3D7_1019400
PF3D7_1219700		PF3D7_0606100		PF3D7_1415300		PF3D7_1019600
PF3D7_0804800		PF3D7_1307200		PF3D7_0708100		PF3D7_1019900
PF3D7_1407800		PF3D7_1320000		PF3D7_1129400		PF3D7_1020100
PF3D7_0525100		PF3D7_0113900		PF3D7_1457500		PF3D7_1020300
PF3D7_0409500		PF3D7_1028600		PF3D7_1037500		PF3D7_1020600
PF3D7_0610200		PF3D7_1466900		PF3D7_0205100		PF3D7_1020700
PF3D7_1002700		PF3D7_1355100		PF3D7_1332800		PF3D7_1020900
PF3D7_0630600		PF3D7_0619700		PF3D7_1435400		PF3D7_1021100
PF3D7_1247400		PF3D7_0828500		PF3D7_1474600		PF3D7_1021200
PF3D7_1025300		PF3D7_0410900		PF3D7_1107000		PF3D7_1021400
PF3D7_1406800		PF3D7_0501500		PF3D7_0821000		PF3D7_1021500
PF3D7_1405100		PF3D7_1338100		PF3D7_1412900		PF3D7_1021600
PF3D7_1140500		PF3D7_1129200		PF3D7_0418500		PF3D7_1021700
PF3D7_1468900		PF3D7_1436300		PF3D7_1147700		PF3D7_1021900
PF3D7_0619500		PF3D7_1445200		PF3D7_1446200		PF3D7_1022100
PF3D7_0306000		PF3D7_0722200		PF3D7_1460100		PF3D7_1022400
PF3D7_1405500		PF3D7_1136400		PF3D7_0529500		PF3D7_1022500
PF3D7_0320900		PF3D7_1128600		PF3D7_1019900		PF3D7_1022600
PF3D7_0306700		PF3D7_0111400		PF3D7_1363200		PF3D7_1022700
PF3D7_1024800		PF3D7_1455000		PF3D7_0403100		PF3D7_1022900
PF3D7_1459000		PF3D7_0904000		PF3D7_1369500		PF3D7_1023100
PF3D7_1202100		PF3D7_1346000		PF3D7_1406200		PF3D7_1023200
PF3D7_1202100		PF3D7_0930600		PF3D7_0903300		PF3D7_1023400
PF3D7_1320600		PF3D7_1408600		PF3D7_1014300		PF3D7_1023600
PF3D7_0603400		PF3D7_0210900		PF3D7_1110200		PF3D7_1023700
PF3D7_0405100		PF3D7_1430100		PF3D7_1340600		PF3D7_1023900
PF3D7_0719900		PF3D7_0417000		PF3D7_1426300		PF3D7_1024300
PF3D7_1366300		PF3D7_1369500		PF3D7_1415000		PF3D7_1024400
PF3D7_0311600		PF3D7_1237500		PF3D7_0730400		PF3D7_1024500
PF3D7_0907500		PF3D7_1308000		PF3D7_0508300		PF3D7_1024800
PF3D7_0806500		PF3D7_0409600		PF3D7_1002700		PF3D7_1025000
PF3D7_1025000		PF3D7_1409600		PF3D7_1425700		PF3D7_1025100
PF3D7_0914400		PF3D7_1029200		PF3D7_0522800		PF3D7_1025300
PF3D7_0909600		PF3D7_1315600		PF3D7_0819500		PF3D7_1025500
PF3D7_0731600		PF3D7_1232300		PF3D7_0806200		PF3D7_1025800
PF3D7_1004300		PF3D7_0516800		PF3D7_1473100		PF3D7_1026000
PF3D7_1344100		PF3D7_0707400		PF3D7_0801600		PF3D7_1026800
PF3D7_1451000		PF3D7_0106100		PF3D7_1212000		PF3D7_1026900
PF3D7_0627100		PF3D7_1121100		PF3D7_0510800		PF3D7_1027300
PF3D7_0510500		PF3D7_1138100		PF3D7_1229700		PF3D7_1027400
PF3D7_1234500		PF3D7_1119800		PF3D7_0211200		PF3D7_1027700
PF3D7_1238300		PF3D7_1324500		PF3D7_0603900		PF3D7_1027800
PF3D7_1128400		PF3D7_0702400		PF3D7_1359300		PF3D7_1028600
PF3D7_1353600		PF3D7_0807600		PF3D7_1358400		PF3D7_1028700
PF3D7_0818200		PF3D7_0711000		PF3D7_0923700		PF3D7_1029200
PF3D7_1139300		PF3D7_0608310		PF3D7_0204900		PF3D7_1029400
PF3D7_1430100		PF3D7_1006900		PF3D7_1218900		PF3D7_1029500
PF3D7_0317300		PF3D7_0305200		PF3D7_0622500		PF3D7_1029600
PF3D7_0214400		PF3D7_1430900		PF3D7_1244800		PF3D7_1029900
PF3D7_1310000		PF3D7_1305300		PF3D7_0501000		PF3D7_1030000
PF3D7_1108100		PF3D7_1107400		PF3D7_1033700		PF3D7_1030100
PF3D7_1357500		PF3D7_0720700		PF3D7_0201900		PF3D7_1030500
PF3D7_0414500		PF3D7_0109300		PF3D7_1212800		PF3D7_1030600
PF3D7_0807300		PF3D7_1111300		PF3D7_0801000		PF3D7_1030900
PF3D7_1307200		PF3D7_1349800		PF3D7_0811400		PF3D7_1031000
PF3D7_1442900		PF3D7_1142500		PF3D7_0921900		PF3D7_1031400
PF3D7_1474900		PF3D7_0726400		PF3D7_1366900		PF3D7_1032100
PF3D7_0615100		PF3D7_0603400		PF3D7_1125500		PF3D7_1032200
PF3D7_0608310		PF3D7_1461600		PF3D7_1478000		PF3D7_1032500
PF3D7_0308500		PF3D7_1250300		PF3D7_1345900		PF3D7_1032600
PF3D7_1038000		PF3D7_1326500		PF3D7_0210900		PF3D7_1032800
PF3D7_1038000		PF3D7_0608400		PF3D7_1006100		PF3D7_1033200
PF3D7_0410900		PF3D7_0613500		PF3D7_1029600		PF3D7_1033400
PF3D7_0318300		PF3D7_1344700		PF3D7_0603300		PF3D7_1033500
PF3D7_0823500		PF3D7_1217900		PF3D7_0932000		PF3D7_1033700
PF3D7_0910800		PF3D7_1428800		PF3D7_1218800		PF3D7_1033900
PF3D7_0213500		PF3D7_1428800		PF3D7_1110700		PF3D7_1034000
PF3D7_1326500		PF3D7_0818700		PF3D7_1140200		PF3D7_1034100
PF3D7_1356600		PF3D7_1421100		PF3D7_0715500		PF3D7_1034400
PF3D7_1239600		PF3D7_1212500		PF3D7_1418000		PF3D7_1034700
PF3D7_0519600		PF3D7_0911100		PF3D7_1122900		PF3D7_1034900
PF3D7_0909700		PF3D7_1123200		PF3D7_1025000		PF3D7_1036800
PF3D7_1346800		PF3D7_0708000		PF3D7_1126900		PF3D7_1036900
PF3D7_0823300		PF3D7_0520400		PF3D7_0925700		PF3D7_1037100
PF3D7_1304000		PF3D7_0316500		PF3D7_0310700		PF3D7_1037300
PF3D7_0517300		PF3D7_0420600		PF3D7_0618600		PF3D7_1037700
PF3D7_1228600		PF3D7_0705300		PF3D7_1403800		PF3D7_1037800
PF3D7_0811000		PF3D7_0627800		PF3D7_0606500		PF3D7_1038000
PF3D7_1227600		PF3D7_0915200		PF3D7_0104400		PF3D7_1038100
PF3D7_1353200		PF3D7_1208900		PF3D7_0821800		PF3D7_1038300
PF3D7_0307100		PF3D7_0623100		PF3D7_1239600		PF3D7_1038400
PF3D7_1458800		PF3D7_0814000		PF3D7_1447800		PF3D7_1038900
PF3D7_1414000		PF3D7_0611300		PF3D7_0812500		PF3D7_1102500
PF3D7_1311300		PF3D7_0414500		PF3D7_1033200		PF3D7_1102600
PF3D7_1113900		PF3D7_1433500		PF3D7_1132000		PF3D7_1103100
PF3D7_1414800		PF3D7_0821300		PF3D7_0516700		PF3D7_1103600
PF3D7_0406000		PF3D7_0934500		PF3D7_0218500		PF3D7_1103700
PF3D7_1433500		PF3D7_1231300		PF3D7_0401800		PF3D7_1103800
PF3D7_0926100		PF3D7_0705100		PF3D7_1027400		PF3D7_1104000
PF3D7_1314000		PF3D7_0609000		PF3D7_1464900		PF3D7_1104100
PF3D7_1231600		PF3D7_1141300		PF3D7_0909700		PF3D7_1104200
PF3D7_0709100		PF3D7_1368200		PF3D7_0919700		PF3D7_1104400
PF3D7_1429200		PF3D7_1237000		PF3D7_0207600		PF3D7_1104500
PF3D7_1436300		PF3D7_1200700		PF3D7_1436000		PF3D7_1104600
PF3D7_0608600		PF3D7_0816400		PF3D7_0920500		PF3D7_1104700
PF3D7_1104500		PF3D7_1310700		PF3D7_0909800		PF3D7_1105000
PF3D7_0417300		PF3D7_1422500		PF3D7_0821200		PF3D7_1105100
PF3D7_1247800		PF3D7_1311400		PF3D7_0910400		PF3D7_1105400
PF3D7_1406200		PF3D7_0503800		PF3D7_1324600		PF3D7_1105600
PF3D7_1122400		PF3D7_1369400		PF3D7_0731800		PF3D7_1105700
PF3D7_1033600		PF3D7_1427600		PF3D7_1454400		PF3D7_1105800
PF3D7_0811300		PF3D7_1125100		PF3D7_0810500		PF3D7_1106000
PF3D7_0216600		PF3D7_0401800		PF3D7_1103600		PF3D7_1106700
PF3D7_0821000		PF3D7_0409400		PF3D7_1352800		PF3D7_1106900
PF3D7_0423600		PF3D7_0423500		PF3D7_1146900		PF3D7_1107000
PF3D7_1308000		PF3D7_0626500		PF3D7_1215900		PF3D7_1107100
PF3D7_0508800		PF3D7_0501000		PF3D7_0817700		PF3D7_1107200
PF3D7_0828800		PF3D7_1410300		PF3D7_1243000		PF3D7_1107300
PF3D7_0510200		PF3D7_1343800		PF3D7_0505800		PF3D7_1107400
PF3D7_1136900		PF3D7_1450100		PF3D7_0518300		PF3D7_1107500
PF3D7_0708900		PF3D7_0803800		PF3D7_1472600		PF3D7_1107600
PF3D7_1232600		PF3D7_0813600		PF3D7_1121800		PF3D7_1107900
PF3D7_0935200		PF3D7_1402000		PF3D7_1107100		PF3D7_1108000
PF3D7_1451800		PF3D7_0415500		PF3D7_1459600		PF3D7_1108100
PF3D7_1008500		PF3D7_0321600		PF3D7_1241400		PF3D7_1108200
PF3D7_1460100		PF3D7_0907500		PF3D7_0601900		PF3D7_1108400
PF3D7_0817700		PF3D7_0303400		PF3D7_1344100		PF3D7_1108500
PF3D7_1010400		PF3D7_0628300		PF3D7_0501500		PF3D7_1108600
PF3D7_1423300		PF3D7_1366500		PF3D7_1452500		PF3D7_1108700
PF3D7_0802300		PF3D7_0913200		PF3D7_1310700		PF3D7_1108800
PF3D7_0715300		PF3D7_API02900		PF3D7_0522600		PF3D7_1109200
PF3D7_0314400		PF3D7_0109200		PF3D7_1003600		PF3D7_1109900
PF3D7_0503400		PF3D7_1366400		PF3D7_1220900		PF3D7_1110200
PF3D7_0807800		PF3D7_0417900		PF3D7_0305600		PF3D7_1110400
PF3D7_0931000		PF3D7_1403800		PF3D7_1216300		PF3D7_1110500
PF3D7_0930600		PF3D7_0821600		PF3D7_1135900		PF3D7_1110700
PF3D7_1141600		PF3D7_1430800		PF3D7_0824200		PF3D7_1110800
PF3D7_1359300		PF3D7_1141200		PF3D7_0829600		PF3D7_1111100
PF3D7_0928300		PF3D7_0508400		PF3D7_0403700		PF3D7_1111200
PF3D7_0629400		PF3D7_0603100		PF3D7_1320000		PF3D7_1111300
PF3D7_0501600		PF3D7_1004400		PF3D7_1235000		PF3D7_1111500
PF3D7_1409800		PF3D7_0921900		PF3D7_1442900		PF3D7_1111600
PF3D7_0812500		PF3D7_1244100		PF3D7_1202600		PF3D7_1111900
PF3D7_1430900		PF3D7_1022500		PF3D7_1244100		PF3D7_1112200
PF3D7_1360900		PF3D7_0527200		PF3D7_1016300		PF3D7_1112400
PF3D7_1362700		PF3D7_0318900		PF3D7_0216400		PF3D7_1112500
PF3D7_0317000		PF3D7_1108900		PF3D7_1322800		PF3D7_1112600
PF3D7_0721400		PF3D7_0505100		PF3D7_1227700		PF3D7_1112700
PF3D7_1022700		PF3D7_1010100		PF3D7_0629800		PF3D7_1112900
PF3D7_1011500		PF3D7_1233400		PF3D7_0204100		PF3D7_1113100
PF3D7_0928900		PF3D7_0915000		PF3D7_0904500		PF3D7_1113300
PF3D7_1210300		PF3D7_0204200		PF3D7_0925800		PF3D7_1113400
PF3D7_1342300		PF3D7_0612100		PF3D7_1456300		PF3D7_1113700
PF3D7_0519500		PF3D7_1033700		PF3D7_0822800		PF3D7_1113800
PF3D7_0918400		PF3D7_1129400		PF3D7_1313900		PF3D7_1113900
PF3D7_1203700		PF3D7_1413800		PF3D7_0419500		PF3D7_1114000
PF3D7_0917000		PF3D7_1113700		PF3D7_1307000		PF3D7_1114200
PF3D7_0919700		PF3D7_0924700		PF3D7_1210100		PF3D7_1114700
PF3D7_0309300		PF3D7_1134800		PF3D7_1248300		PF3D7_1115400
PF3D7_1129100		PF3D7_0810000		PF3D7_0720500		PF3D7_1115600
PF3D7_1107200		PF3D7_1004000		PF3D7_1146800		PF3D7_1115700
PF3D7_0307300		PF3D7_0811500		PF3D7_1119000		PF3D7_1116200
PF3D7_0422400		PF3D7_0726300		PF3D7_0931400		PF3D7_1116300
PF3D7_1414500		PF3D7_0529000		PF3D7_1455400		PF3D7_1116400
PF3D7_0527000		PF3D7_0208900		PF3D7_0703800		PF3D7_1116500
PF3D7_1313000		PF3D7_1143400		PF3D7_0920700		PF3D7_1116600
PF3D7_0629200		PF3D7_0218500		PF3D7_0821600		PF3D7_1116700
PF3D7_0715900		PF3D7_1235900		PF3D7_1301700		PF3D7_1116800
PF3D7_1437800		PF3D7_1330800		PF3D7_1447700		PF3D7_1116900
PF3D7_0710100		PF3D7_1141700		PF3D7_0935200		PF3D7_1117100
PF3D7_0405900		PF3D7_1248300		PF3D7_0409600		PF3D7_1117300
PF3D7_1325400		PF3D7_1319800		PF3D7_1444100		PF3D7_1117700
PF3D7_1215800		PF3D7_1025800		PF3D7_1237000		PF3D7_1117800
PF3D7_1215000		PF3D7_1317000		PF3D7_1038900		PF3D7_1118000
PF3D7_0822100		PF3D7_1360000		PF3D7_1319700		PF3D7_1118100
PF3D7_1447800		PF3D7_1020300		PF3D7_0209400		PF3D7_1118200
PF3D7_1367000		PF3D7_0903900		PF3D7_1304900		PF3D7_1118300
PF3D7_0825900		PF3D7_0418500		PF3D7_0405600		PF3D7_1118400
PF3D7_1319300		PF3D7_0729500		PF3D7_1248700		PF3D7_1118500
PF3D7_1338700		PF3D7_1214800		PF3D7_0412000		PF3D7_1118900
PF3D7_0927500		PF3D7_1021500		PF3D7_1416400		PF3D7_1119000
PF3D7_1142100		PF3D7_0501200		PF3D7_1345100		PF3D7_1119300
PF3D7_0606200		PF3D7_1333000		PF3D7_0417000		PF3D7_1119400
PF3D7_0220000		PF3D7_1012900		PF3D7_0405100		PF3D7_1119500
PF3D7_0209100		PF3D7_0305700		PF3D7_1365400		PF3D7_1119800
PF3D7_1127600		PF3D7_0104800		PF3D7_1472000		PF3D7_1120000
PF3D7_1121600		PF3D7_1243000		PF3D7_0727200		PF3D7_1120100
PF3D7_1038300		PF3D7_1439900		PF3D7_0813200		PF3D7_1120500
PF3D7_0707200		PF3D7_1338700		PF3D7_1326300		PF3D7_1120600
PF3D7_0822800		PF3D7_1018500		PF3D7_0516800		PF3D7_1121100
PF3D7_1310800		PF3D7_1451000		PF3D7_1231600		PF3D7_1121200
PF3D7_0906910		PF3D7_1108800		PF3D7_0619700		PF3D7_1121400
PF3D7_1303700		PF3D7_1457500		PF3D7_0602100		PF3D7_1121500
PF3D7_1333000		PF3D7_0813500		PF3D7_0304400		PF3D7_1121600
PF3D7_1030100		PF3D7_1221600		PF3D7_1022600		PF3D7_1121700
PF3D7_1215400		PF3D7_0317700		PF3D7_1113300		PF3D7_1121800
PF3D7_1366400		PF3D7_0906400		PF3D7_1414800		PF3D7_1121900
PF3D7_1110200		PF3D7_1435600		PF3D7_0931800		PF3D7_1122100
PF3D7_1469300		PF3D7_0907700		PF3D7_0606100		PF3D7_1122300
PF3D7_1114700		PF3D7_0102200		PF3D7_0801400		PF3D7_1122400
PF3D7_1365400		PF3D7_1143700		PF3D7_1205900		PF3D7_1122500
PF3D7_0921900		PF3D7_0111300		PF3D7_1311200		PF3D7_1122600
PF3D7_0216400		PF3D7_0904900		PF3D7_0521100		PF3D7_1122900
PF3D7_0726400		PF3D7_0610900		PF3D7_0610900		PF3D7_1123100
PF3D7_0603100		PF3D7_0729100		PF3D7_1142100		PF3D7_1123200
PF3D7_1226400		PF3D7_0508300		PF3D7_1122100		PF3D7_1123400
PF3D7_1341900		PF3D7_1443000		PF3D7_0923200		PF3D7_1123500
PF3D7_0606500		PF3D7_0405700		PF3D7_1012500		PF3D7_1123900
PF3D7_0908000		PF3D7_0905600		PF3D7_1025300		PF3D7_1124000
PF3D7_1023700		PF3D7_0902200		PF3D7_0604000		PF3D7_1124200
PF3D7_0419600		PF3D7_1109900		PF3D7_1310800		PF3D7_1124300
PF3D7_1304400		PF3D7_0823300		PF3D7_1448900		PF3D7_1124400
PF3D7_1037700		PF3D7_1010900		PF3D7_1352400		PF3D7_1124600
PF3D7_1425700		PF3D7_1121800		PF3D7_1203300		PF3D7_1124700
PF3D7_1329500		PF3D7_1111500		PF3D7_1425900		PF3D7_1124900
PF3D7_1230200		PF3D7_0923900		PF3D7_0111400		PF3D7_1125100
PF3D7_1227700		PF3D7_0812600		PF3D7_1412600		PF3D7_1125200
PF3D7_0505100		PF3D7_0814900		PF3D7_1353600		PF3D7_1125400
PF3D7_1316500		PF3D7_1203200		PF3D7_1438500		PF3D7_1125500
PF3D7_0415500		PF3D7_1033100		PF3D7_1207200		PF3D7_1125600
PF3D7_0702400		PF3D7_0904100		PF3D7_0216600		PF3D7_1126000
PF3D7_1348300		PF3D7_0808200		PF3D7_0108800		PF3D7_1126200
PF3D7_1403700		PF3D7_1412900		PF3D7_0111300		PF3D7_1126600
PF3D7_0406400		PF3D7_1408200		PF3D7_0935000		PF3D7_1126800
PF3D7_0525400		PF3D7_0708300		PF3D7_0415500		PF3D7_1126900
PF3D7_1138100		PF3D7_0530200		PF3D7_1420200		PF3D7_1127100
PF3D7_1303200		PF3D7_0406700		PF3D7_1361700		PF3D7_1127500
PF3D7_1317700		PF3D7_0914300		PF3D7_1318400		PF3D7_1127600
PF3D7_1409300		PF3D7_1022700		PF3D7_1136900		PF3D7_1127700
PF3D7_1334000		PF3D7_1432800		PF3D7_0723800		PF3D7_1128100
PF3D7_0310500		PF3D7_1466400		PF3D7_0511300		PF3D7_1128200
PF3D7_1307800		PF3D7_1218900		PF3D7_1227100		PF3D7_1128300
PF3D7_0927800		PF3D7_1118600		PF3D7_1326400		PF3D7_1128400
PF3D7_1010100		PF3D7_1470700		PF3D7_1020100		PF3D7_1128600
PF3D7_1324600		PF3D7_1318400		PF3D7_0615800		PF3D7_1128700
PF3D7_1129200		PF3D7_1108100		PF3D7_1413000		PF3D7_1129000
PF3D7_1008800		PF3D7_1311200		PF3D7_0904100		PF3D7_1129100
PF3D7_0527100		PF3D7_1107100		PF3D7_1477300		PF3D7_1129200
PF3D7_0507500		mal_mito_3:mRNA-p1		PF3D7_1226400		PF3D7_1129400
PF3D7_0619700		PF3D7_0933200		PF3D7_1316500		PF3D7_1129900
PF3D7_0727200		PF3D7_1323200		PF3D7_1446900		PF3D7_1130100
PF3D7_0923900		PF3D7_0606200		PF3D7_1445200		PF3D7_1130200
PF3D7_0209200		PF3D7_0936000		PF3D7_0612900		PF3D7_1130400
PF3D7_0613500		PF3D7_1248600		PF3D7_0505000		PF3D7_1130500
PF3D7_1248700		PF3D7_0625600		PF3D7_0828500		PF3D7_1130700
PF3D7_1403800		PF3D7_1448600		PF3D7_1351600		PF3D7_1130800
PF3D7_1440200		PF3D7_1355800		PF3D7_0302200		PF3D7_1131200
PF3D7_0208800		PF3D7_1367000		PF3D7_1433600		PF3D7_1132000
PF3D7_0524300		PF3D7_0719400		PF3D7_0111000		PF3D7_1132200
PF3D7_0913200		PF3D7_1326100		PF3D7_0310500		PF3D7_1132300
PF3D7_0824200		PF3D7_1452800		PF3D7_0518600		PF3D7_1132800
PF3D7_1213600		PF3D7_0106700		PF3D7_1332300		PF3D7_1134000
PF3D7_1441700		PF3D7_1116500		PF3D7_0316500		PF3D7_1134100
PF3D7_1405800		PF3D7_1216400		PF3D7_1006600		PF3D7_1134800
PF3D7_1133800		PF3D7_1319400		PF3D7_0627100		PF3D7_1134900
PF3D7_0802200		PF3D7_0507500		PF3D7_0305300		PF3D7_1135000
PF3D7_1360300		PF3D7_1468800		PF3D7_1216700		PF3D7_1135400
PF3D7_1142700		PF3D7_0217900		PF3D7_1021500		PF3D7_1135600
PF3D7_1353900		PF3D7_1118100		PF3D7_0525400		PF3D7_1135900
PF3D7_0811600		PF3D7_1407200		PF3D7_1233400		PF3D7_1136300
PF3D7_0726300		PF3D7_0918300		PF3D7_0611800		PF3D7_1136400
PF3D7_0516700		PF3D7_0506900		PF3D7_1309500		PF3D7_1136500
PF3D7_0622600		PF3D7_1365400		PF3D7_0523400		PF3D7_1136800
PF3D7_1429600		PF3D7_0629400		PF3D7_0418700		PF3D7_1136900
PF3D7_1227100		PF3D7_1460500		PF3D7_1319300		PF3D7_1137300
PF3D7_0723200		PF3D7_1319900		PF3D7_0508700		PF3D7_1137400
PF3D7_0903900		PF3D7_0611400		PF3D7_0515000		PF3D7_1137600
PF3D7_0924700		PF3D7_1463500		PF3D7_0507500		PF3D7_1137700
PF3D7_1428300		PF3D7_1346400		PF3D7_0506900		PF3D7_1137900
PF3D7_0603300		PF3D7_0107500		PF3D7_1358500		PF3D7_1138500
PF3D7_0902200		PF3D7_1310800		PF3D7_0819900		PF3D7_1138600
PF3D7_0319900		PF3D7_1126800		PF3D7_1355800		PF3D7_1139300
PF3D7_1246200		PF3D7_0217800		PF3D7_1408400		PF3D7_1139500
PF3D7_0323800		PF3D7_1463300		PF3D7_1436300		PF3D7_1139800
PF3D7_1121800		PF3D7_1102500		PF3D7_1336400		PF3D7_1139900
PF3D7_0419800		PF3D7_0822500		PF3D7_0205600		PF3D7_1140100
PF3D7_1352900		PF3D7_1250200		PF3D7_0930900		PF3D7_1140200
PF3D7_0828000		PF3D7_0924600		PF3D7_1222500		PF3D7_1140500
PF3D7_1230800		PF3D7_0512300		PF3D7_1355700		PF3D7_1140800
PF3D7_1403200		PF3D7_0618600		PF3D7_1209200		PF3D7_1141200
PF3D7_1405900		PF3D7_1130800		PF3D7_0714100		PF3D7_1141500
PF3D7_1355500		PF3D7_1118000		PF3D7_1356200		PF3D7_1141600
PF3D7_1017400		PF3D7_1364800		PF3D7_1147900		PF3D7_1141700
PF3D7_1115600		PF3D7_1363200		PF3D7_1407500		PF3D7_1142100
PF3D7_1444100		PF3D7_1141600		PF3D7_1228600		PF3D7_1142500
PF3D7_1313800		PF3D7_1323400		PF3D7_0511700		PF3D7_1142600
PF3D7_0516400		PF3D7_0106800		PF3D7_1443300		PF3D7_1142700
PF3D7_1228800		PF3D7_0103800		PF3D7_0721700		PF3D7_1142800
PF3D7_0308000		PF3D7_0209200		PF3D7_1309700		PF3D7_1143000
PF3D7_1217500		PF3D7_1027300		PF3D7_1304400		PF3D7_1143300
PF3D7_1443300		PF3D7_0419500		PF3D7_0516400		PF3D7_1143400
PF3D7_1015300		PF3D7_1146500		PF3D7_0614300		PF3D7_1143700
PF3D7_0517500		PF3D7_1407500		PF3D7_1333000		PF3D7_1143900
PF3D7_0812700		PF3D7_0306300		PF3D7_0710100		PF3D7_1144000
PF3D7_1307700		PF3D7_1237200		PF3D7_1235900		PF3D7_1144200
PF3D7_1241800		PF3D7_1245600		PF3D7_1352700		PF3D7_1144500
PF3D7_0903100		PF3D7_1407300		PF3D7_0209200		PF3D7_1144600
PF3D7_1309100		PF3D7_1357500		PF3D7_1314600		PF3D7_1144900
PF3D7_0212100		PF3D7_0218200		PF3D7_1037100		PF3D7_1145100
PF3D7_1462100		PF3D7_0824200		PF3D7_1203200		PF3D7_1145400
PF3D7_1466400		PF3D7_1351600		PF3D7_1471400		PF3D7_1146000
PF3D7_1022900		PF3D7_0510500		PF3D7_1324700		PF3D7_1146500
PF3D7_1021700		PF3D7_1124200		PF3D7_1239900		PF3D7_1146700
PF3D7_0403100		PF3D7_1113400		PF3D7_0606200		PF3D7_1146800
PF3D7_1420700		PF3D7_0416400		PF3D7_1435700		PF3D7_1147300
PF3D7_0922200		PF3D7_1324700		PF3D7_0404300		PF3D7_1147700
PF3D7_0705300		PF3D7_1417200		PF3D7_1028400		PF3D7_1147900
PF3D7_1416300		PF3D7_0629500		PF3D7_1116500		PF3D7_1148000
PF3D7_1461900		PF3D7_1454000		PF3D7_1211200		PF3D7_1148700
PF3D7_1345300		PF3D7_1144500		PF3D7_0414900		PF3D7_1149100
PF3D7_1355800		PF3D7_1117300		PF3D7_0523300		PF3D7_1201500
PF3D7_1021500		PF3D7_1224500		PF3D7_1367600		PF3D7_1202100
PF3D7_0513700		PF3D7_1121600		PF3D7_1120500		PF3D7_1202200
PF3D7_0303100		PF3D7_0812500		PF3D7_1405900		PF3D7_1202300
PF3D7_1348700		PF3D7_0627100		PF3D7_0924700		PF3D7_1202600
PF3D7_0927100		PF3D7_1037700		PF3D7_0630300		PF3D7_1202900
PF3D7_API02900		PF3D7_1366900		PF3D7_0510200		PF3D7_1203000
PF3D7_1351600		PF3D7_1230500		PF3D7_1113400		PF3D7_1203200
PF3D7_0825500		PF3D7_0616200		PF3D7_1131600		PF3D7_1203300
PF3D7_0819500		PF3D7_1209700		PF3D7_0110600		PF3D7_1203400
PF3D7_1002400		PF3D7_0513000		PF3D7_0805000		PF3D7_1203500
PF3D7_1446600		PF3D7_1348700		PF3D7_0726900		PF3D7_1203700
PF3D7_0926500		PF3D7_1447700		PF3D7_0414500		PF3D7_1203900
PF3D7_1331300		PF3D7_1125500		PF3D7_0824400		PF3D7_1204000
PF3D7_1237600		PF3D7_1323600		PF3D7_1401800		PF3D7_1204300
PF3D7_0811500		PF3D7_1466700		PF3D7_0715900		PF3D7_1205300
PF3D7_0511300		PF3D7_1339900		PF3D7_0708300		PF3D7_1205500
PF3D7_1203300		PF3D7_0933500		PF3D7_1452000		PF3D7_1205600
PF3D7_0922500		PF3D7_1124400		PF3D7_1461600		PF3D7_1205700
PF3D7_1449000		PF3D7_1228600		PF3D7_1417200		PF3D7_1205900
PF3D7_1238100		PF3D7_0816900		PF3D7_1477700		PF3D7_1206100
PF3D7_0813200		PF3D7_0720800		PF3D7_0110400		PF3D7_1206200
PF3D7_1449600		PF3D7_1013900		PF3D7_0319100		PF3D7_1206400
PF3D7_1110800		PF3D7_1132600		PF3D7_API02900		PF3D7_1206700
PF3D7_0321600		PF3D7_1238700		PF3D7_1315400		PF3D7_1206800
PF3D7_1360500		PF3D7_0623900		PF3D7_1451900		PF3D7_1206900
PF3D7_1436000		PF3D7_1019700		PF3D7_0618700		PF3D7_1207000
PF3D7_1463500		PF3D7_1448900		PF3D7_1435000		PF3D7_1207800
PF3D7_1117800		PF3D7_1212100		PF3D7_1038100		PF3D7_1208600
PF3D7_1412500		PF3D7_1033600		PF3D7_1237900		PF3D7_1208900
PF3D7_1025800		PF3D7_1227100		PF3D7_1322000		PF3D7_1209000
PF3D7_0828700		PF3D7_1328300		PF3D7_0303100		PF3D7_1209200
PF3D7_1362000		PF3D7_0416000		PF3D7_0205400		PF3D7_1209500
PF3D7_0317800		PF3D7_0608500		PF3D7_0507800		PF3D7_1209700
PF3D7_1349500		PF3D7_1125200		PF3D7_1238500		PF3D7_1209900
PF3D7_1119000		PF3D7_1132800		PF3D7_1018300		PF3D7_1210100
PF3D7_0407200		PF3D7_0630500		PF3D7_0724200		PF3D7_1210300
PF3D7_1416400		PF3D7_1229300		PF3D7_0814900		PF3D7_1210600
PF3D7_1218200		PF3D7_1121400		PF3D7_1251200		PF3D7_1211200
PF3D7_1447200		PF3D7_1224000		PF3D7_0911100		PF3D7_1211400
PF3D7_0213100		PF3D7_1249800		PF3D7_0210000		PF3D7_1211700
PF3D7_0908300		PF3D7_1414000		PF3D7_1037800		PF3D7_1211800
PF3D7_0908300		PF3D7_1105300		PF3D7_1401600		PF3D7_1211900
PF3D7_0931800		PF3D7_1465200		PF3D7_1119500		PF3D7_1212000
PF3D7_0520500		PF3D7_0526800		PF3D7_0108700		PF3D7_1212100
PF3D7_0532400		PF3D7_0626200		PF3D7_1123100		PF3D7_1212300
PF3D7_1355900		PF3D7_1132000		PF3D7_0715300		PF3D7_1212400
PF3D7_0708700		PF3D7_1120000		PF3D7_0816400		PF3D7_1212500
PF3D7_1346000		PF3D7_1010200		PF3D7_0826900		PF3D7_1212700
PF3D7_0824400		PF3D7_1344100		PF3D7_0807000		PF3D7_1212800
PF3D7_1009400		PF3D7_0202200		PF3D7_0817500		PF3D7_1212900
PF3D7_1103600		PF3D7_0104400		PF3D7_1340300		PF3D7_1213200
PF3D7_0524400		PF3D7_1420900		PF3D7_0628200		PF3D7_1213600
PF3D7_0718100		PF3D7_0527600		PF3D7_1428500		PF3D7_1213700
PF3D7_1326300		PF3D7_1466200		PF3D7_0406500		PF3D7_1213800
PF3D7_0626100		PF3D7_0405100		PF3D7_0315800		PF3D7_1213900
PF3D7_1329400		PF3D7_0721100		PF3D7_1142700		PF3D7_1214700
PF3D7_1130800		PF3D7_1306500		PF3D7_1327800		PF3D7_1215000
PF3D7_0624400		PF3D7_1321700		PF3D7_0410800		PF3D7_1215100
PF3D7_1115400		PF3D7_1032200		PF3D7_0817800		PF3D7_1215300
PF3D7_1235600		PF3D7_1018300		PF3D7_0933500		PF3D7_1215700
PF3D7_0104400		PF3D7_0807000		PF3D7_0216000		PF3D7_1215800
PF3D7_0602200		PF3D7_0306600		PF3D7_0318300		PF3D7_1215900
PF3D7_1203000		PF3D7_1361700		PF3D7_1443000		PF3D7_1216200
PF3D7_0616000		PF3D7_0605900		PF3D7_1466700		PF3D7_1216300
PF3D7_0524700		PF3D7_1343900		PF3D7_1362700		PF3D7_1216500
PF3D7_1439600		PF3D7_1229400		PF3D7_0932300		PF3D7_1216700
PF3D7_1470200		PF3D7_1422700		PF3D7_1327600		PF3D7_1216900
PF3D7_1352500		PF3D7_1120500		PF3D7_0603400		PF3D7_1217900
PF3D7_0113900		PF3D7_1367200		PF3D7_1422500		PF3D7_1218200
PF3D7_1345900		PF3D7_1313800		PF3D7_1427500		PF3D7_1218500
PF3D7_0933100		PF3D7_0920700		PF3D7_1241200		PF3D7_1218600
PF3D7_0618600		PF3D7_0309200		PF3D7_0628600		PF3D7_1218800
PF3D7_1033500		PF3D7_0319900		PF3D7_1430300		PF3D7_1218900
PF3D7_1249300		PF3D7_1314900		PF3D7_0823300		PF3D7_1219100
PF3D7_1206700		PF3D7_1441100		PF3D7_1216500		PF3D7_1219600
PF3D7_0317200		PF3D7_1304300		PF3D7_1034000		PF3D7_1219900
PF3D7_1328500		PF3D7_1349100		PF3D7_1004500		PF3D7_1220000
PF3D7_1439400		PF3D7_0727000		PF3D7_0321600		PF3D7_1220900
PF3D7_0612800		PF3D7_1227800		PF3D7_1139300		PF3D7_1222100
PF3D7_0703000		PF3D7_1239900		PF3D7_1012700		PF3D7_1222300
PF3D7_1028400		PF3D7_1114100		PF3D7_1143300		PF3D7_1222500
PF3D7_1231100		PF3D7_1143300		PF3D7_1225700		PF3D7_1222700
PF3D7_1358200		PF3D7_1337000		PF3D7_1349300		PF3D7_1223100
PF3D7_1007100		PF3D7_0715600		PF3D7_0907700		PF3D7_1223400
PF3D7_1428900		PF3D7_1472000		PF3D7_0306700		PF3D7_1223700
PF3D7_1007800		PF3D7_0420400		PF3D7_0530100		PF3D7_1223800
PF3D7_1113800		PF3D7_1346200		PF3D7_1355300		PF3D7_1224300
PF3D7_1449700		PF3D7_0104200		PF3D7_0934700		PF3D7_1224400
PF3D7_1238700		PF3D7_0205100		PF3D7_1470700		PF3D7_1224500
PF3D7_1106700		PF3D7_0511000		PF3D7_0808200		PF3D7_1224600
PF3D7_1343400		PF3D7_1233000		PF3D7_0926500		PF3D7_1224900
PF3D7_0924300		PF3D7_0523300		PF3D7_0805100		PF3D7_1225800
PF3D7_1323700		PF3D7_1416600		PF3D7_1146000		PF3D7_1226100
PF3D7_0807600		PF3D7_1357300		PF3D7_0530200		PF3D7_1226300
PF3D7_0508300		PF3D7_1420000		PF3D7_1209400		PF3D7_1226400
PF3D7_0504800		PF3D7_0831100		PF3D7_1413800		PF3D7_1226600
PF3D7_1205700		PF3D7_1220900		PF3D7_1317000		PF3D7_1226800
PF3D7_1002100		PF3D7_0910300		PF3D7_1432400		PF3D7_1226900
PF3D7_1455000		PF3D7_0402000		PF3D7_1306500		PF3D7_1227100
PF3D7_1324500		PF3D7_1347400		PF3D7_0703000		PF3D7_1227200
PF3D7_0417000		PF3D7_1320600		PF3D7_0104500		PF3D7_1227500
PF3D7_0602100		PF3D7_1140500		PF3D7_0626100		PF3D7_1227600
PF3D7_0616300		PF3D7_1101700		PF3D7_0603600		PF3D7_1227700
PF3D7_0801000		PF3D7_1231100		PF3D7_0209100		PF3D7_1228300
PF3D7_0723600		PF3D7_0817700		PF3D7_0410300		PF3D7_1229400
PF3D7_1413800		PF3D7_1142100		PF3D7_1230800		PF3D7_1229500
PF3D7_1245600		PF3D7_1004300		PF3D7_1007000		PF3D7_1229700
PF3D7_1217900		PF3D7_1132300		PF3D7_1348700		PF3D7_1230000
PF3D7_1209900		PF3D7_1333200		PF3D7_1343900		PF3D7_1230200
PF3D7_1215100		PF3D7_1235300		PF3D7_0821300		PF3D7_1230400
PF3D7_0910300		PF3D7_1323700		PF3D7_0311100		PF3D7_1230700
PF3D7_1417700		PF3D7_1227600		PF3D7_1359100		PF3D7_1230800
PF3D7_1206800		PF3D7_1408700		PF3D7_1006900		PF3D7_1231100
PF3D7_1339900		PF3D7_1333300		PF3D7_1433100		PF3D7_1231300
PF3D7_1441200		PF3D7_1004200		PF3D7_0528800		PF3D7_1231600
PF3D7_0906500		PF3D7_0908000		PF3D7_0210200		PF3D7_1232100
PF3D7_0922800		PF3D7_1129100		PF3D7_0623500		PF3D7_1232200
PF3D7_0319500		PF3D7_1145800		PF3D7_0910800		PF3D7_1232300
PF3D7_0722700		PF3D7_1410700		PF3D7_0719000		PF3D7_1232700
PF3D7_0816900		PF3D7_1135100		PF3D7_1408700		PF3D7_1233200
PF3D7_1319900		PF3D7_1367600		PF3D7_1121600		PF3D7_1233400
PF3D7_0603900		PF3D7_1340700		PF3D7_1346600		PF3D7_1233600
PF3D7_1335500		PF3D7_1349500		PF3D7_0317300		PF3D7_1233900
PF3D7_1451900		PF3D7_1007100		PF3D7_0906910		PF3D7_1234000
PF3D7_0406700		PF3D7_0319200		PF3D7_0318900		PF3D7_1234300
PF3D7_0907300		PF3D7_1006100		PF3D7_1304300		PF3D7_1234400
PF3D7_1448300		PF3D7_1360100		PF3D7_1106900		PF3D7_1234500
PF3D7_1414600		PF3D7_0817200		PF3D7_1215400		PF3D7_1234800
PF3D7_1240000		PF3D7_1422800		PF3D7_1455300		PF3D7_1235000
PF3D7_1136800		PF3D7_0802900		PF3D7_0303800		PF3D7_1235300
PF3D7_0528500		PF3D7_1203300		PF3D7_1466900		PF3D7_1235500
PF3D7_0218400		PF3D7_0518600		PF3D7_0824600		PF3D7_1235600
PF3D7_0905600		PF3D7_1344300		PF3D7_0503200		PF3D7_1235700
PF3D7_0722200		PF3D7_1316100		PF3D7_1127500		PF3D7_1235800
PF3D7_0202500		PF3D7_1403200		PF3D7_0106400		PF3D7_1236000
PF3D7_0705100		PF3D7_0524300		PF3D7_1402000		PF3D7_1236100
PF3D7_0619900		PF3D7_1328500		PF3D7_1342800		PF3D7_1236300
PF3D7_0720000		PF3D7_0909800		PF3D7_1359200		PF3D7_1236600
PF3D7_1465200		PF3D7_1234600		PF3D7_1469600		PF3D7_1236900
PF3D7_0320100		PF3D7_1131600		PF3D7_1030100		PF3D7_1237000
PF3D7_0518600		PF3D7_1225700		PF3D7_1124200		PF3D7_1237300
PF3D7_1216500		PF3D7_1327700		PF3D7_1125400		PF3D7_1237400
PF3D7_0814200		PF3D7_1366300		PF3D7_0804900		PF3D7_1237700
PF3D7_1123400		PF3D7_1323500		PF3D7_1408800		PF3D7_1237800
PF3D7_1335300		PF3D7_1250600		PF3D7_0630500		PF3D7_1238100
PF3D7_1335400		PF3D7_1111600		PF3D7_1367000		PF3D7_1238300
PF3D7_1423800		PF3D7_0508700		PF3D7_1112400		PF3D7_1238400
PF3D7_0212900		PF3D7_0216400		PF3D7_1021200		PF3D7_1238500
PF3D7_0719700		PF3D7_0511300		PF3D7_1214100		PF3D7_1238600
PF3D7_0515800		PF3D7_0715800		PF3D7_1406100		PF3D7_1238800
PF3D7_0411100		PF3D7_0928100		PF3D7_1224000		PF3D7_1239000
PF3D7_1343900		PF3D7_0515900		PF3D7_0208900		PF3D7_1239600
PF3D7_1219600		PF3D7_1413000		PF3D7_0811300		PF3D7_1239800
PF3D7_1410700		PF3D7_0523600		PF3D7_0717400		PF3D7_1239900
PF3D7_0418300		PF3D7_1003400		PF3D7_1306900		PF3D7_1240000
PF3D7_1433100		PF3D7_1115300		PF3D7_0730100		PF3D7_1241200
PF3D7_1111600		PF3D7_1115700		PF3D7_0317700		PF3D7_1241400
PF3D7_1412200		PF3D7_1031400		PF3D7_1232300		PF3D7_1241500
PF3D7_1338900		PF3D7_1431700		PF3D7_0729500		PF3D7_1241700
PF3D7_1032500		PF3D7_0614500		PF3D7_1313800		PF3D7_1241900
PF3D7_0530100		PF3D7_1322000		PF3D7_1114200		PF3D7_1242400
PF3D7_1010200		PF3D7_1114000		PF3D7_1236900		PF3D7_1242700
PF3D7_0410500		PF3D7_1340500		PF3D7_1348400		PF3D7_1242800
PF3D7_0606300		PF3D7_1231600		PF3D7_1030000		PF3D7_1243000
PF3D7_1459800		PF3D7_0108000		PF3D7_1110100		PF3D7_1243600
PF3D7_1220900		PF3D7_1212400		PF3D7_0322100		PF3D7_1244100
PF3D7_1134700		PF3D7_1218800		PF3D7_1034100		PF3D7_1244200
PF3D7_0810200		PF3D7_1230400		PF3D7_1003300		PF3D7_1244600
PF3D7_1370300		PF3D7_0918400		PF3D7_0823100		PF3D7_1244800
PF3D7_1460500		PF3D7_0922800		PF3D7_0314100		PF3D7_1245000
PF3D7_1236000		PF3D7_0824400		PF3D7_0909000		PF3D7_1245100
PF3D7_1239900		PF3D7_1307000		PF3D7_1251500		PF3D7_1245300
PF3D7_0506900		PF3D7_1037500		PF3D7_1440600		PF3D7_1245600
PF3D7_1024300		PF3D7_1218400		PF3D7_1458700		PF3D7_1246200
PF3D7_1213700		PF3D7_1432400		PF3D7_1365700		PF3D7_1246400
PF3D7_1211800		PF3D7_0715300		PF3D7_0104200		PF3D7_1246800
PF3D7_1365900		PF3D7_1438100		PF3D7_0720800		PF3D7_1247400
PF3D7_1216200		PF3D7_0723000		PF3D7_1474500		PF3D7_1247500
PF3D7_0802600		PF3D7_1404800		PF3D7_1310300		PF3D7_1247800
PF3D7_1012500		PF3D7_1469100		PF3D7_1368900		PF3D7_1248300
PF3D7_1006100		PF3D7_1243800		PF3D7_1107400		PF3D7_1248500
PF3D7_1212300		PF3D7_1315100		PF3D7_1326100		PF3D7_1248600
PF3D7_1103700		PF3D7_1340300		PF3D7_0927900		PF3D7_1248700
PF3D7_1430500		PF3D7_0502500		PF3D7_0728600		PF3D7_1248900
PF3D7_0813500		PF3D7_1116300		PF3D7_0726400		PF3D7_1249100
PF3D7_1008900		PF3D7_1037600		PF3D7_0519800		PF3D7_1249200
PF3D7_1438800		PF3D7_1434500		PF3D7_1406500		PF3D7_1249500
PF3D7_0606100		PF3D7_0708100		PF3D7_1457200		PF3D7_1249800
PF3D7_1343800		PF3D7_1419800		PF3D7_0520300		PF3D7_1250100
PF3D7_1220100		PF3D7_1419800		PF3D7_0110900		PF3D7_1250300
PF3D7_1147300		PF3D7_0935800		PF3D7_0416500		PF3D7_1250600
PF3D7_0109200		PF3D7_1335500		PF3D7_0519500		PF3D7_1250700
PF3D7_1323400		PF3D7_1336400		PF3D7_0606800		PF3D7_1251000
PF3D7_1027300		PF3D7_1249600		PF3D7_0807600		PF3D7_1251300
PF3D7_1403100		PF3D7_1237600		PF3D7_0214800		PF3D7_1252100
PF3D7_1130500		PF3D7_0602600		mal_mito_3		PF3D7_1252700
PF3D7_1349300		PF3D7_1427300				PF3D7_1253000
PF3D7_0410800		PF3D7_0205600				PF3D7_1301700
PF3D7_0914900		PF3D7_0616000				PF3D7_1302000
PF3D7_1427300		PF3D7_1128700				PF3D7_1302100
PF3D7_1441800		PF3D7_1335300				PF3D7_1302800
PF3D7_0109400		PF3D7_1335400				PF3D7_1303000
PF3D7_1328000		PF3D7_1434100				PF3D7_1303100
PF3D7_1462500		PF3D7_1203500				PF3D7_1303200
PF3D7_1126500		PF3D7_0607400				PF3D7_1303700
PF3D7_1443900		PF3D7_0601600				PF3D7_1303900
PF3D7_1138800		PF3D7_0631000				PF3D7_1304100
PF3D7_1323500		PF3D7_1361000				PF3D7_1304300
PF3D7_1131800		PF3D7_0503200				PF3D7_1304400
PF3D7_1421200		PF3D7_1241100				PF3D7_1304500
PF3D7_1408900		PF3D7_1348800				PF3D7_1304900
PF3D7_0108100		PF3D7_0603900				PF3D7_1305300
PF3D7_0422900		PF3D7_1226400				PF3D7_1306200
PF3D7_1118400		PF3D7_1107200				PF3D7_1306400
PF3D7_1203500		PF3D7_1436000				PF3D7_1306500
PF3D7_1363200		PF3D7_0913600				PF3D7_1306600
PF3D7_1411300		PF3D7_0608000				PF3D7_1306900
PF3D7_1346600		PF3D7_1237900				PF3D7_1307000
PF3D7_1124200		PF3D7_1408900				PF3D7_1307400
PF3D7_0802700		PF3D7_1232200				PF3D7_1308100
PF3D7_1477700		PF3D7_0106400				PF3D7_1308200
PF3D7_1344300		PF3D7_0605600				PF3D7_1308300
PF3D7_1134800		PF3D7_1127500				PF3D7_1308500
PF3D7_1020300		PF3D7_0209100				PF3D7_1308900
PF3D7_0610600		PF3D7_0903100				PF3D7_1309000
PF3D7_1210100		PF3D7_1301700				PF3D7_1309100
PF3D7_0803500		PF3D7_1227700				PF3D7_1309500
PF3D7_0206200		PF3D7_1029600				PF3D7_1310000
PF3D7_1212100		PF3D7_1206900				PF3D7_1310300
PF3D7_1012700		PF3D7_1144000				PF3D7_1310500
PF3D7_0415000		PF3D7_1443300				PF3D7_1310600
PF3D7_1019700		PF3D7_1468900				PF3D7_1310800
PF3D7_1358000		PF3D7_0717900				PF3D7_1311100
PF3D7_1365500		PF3D7_1351000				PF3D7_1311200
PF3D7_0511700		PF3D7_1241900				PF3D7_1311300
PF3D7_1412300		PF3D7_0719100				PF3D7_1311400
PF3D7_0504000		PF3D7_0913300				PF3D7_1311500
PF3D7_0525800		PF3D7_1428500				PF3D7_1311700
PF3D7_0110500		PF3D7_1023700				PF3D7_1311800
PF3D7_1427500		PF3D7_1031500				PF3D7_1311900
PF3D7_1348400		PF3D7_0302000				PF3D7_1312600
PF3D7_1343000		PF3D7_1411100				PF3D7_1312800
PF3D7_0823100		PF3D7_1411100				PF3D7_1312900
PF3D7_0208100		PF3D7_1137700				PF3D7_1313000
PF3D7_1445400		PF3D7_0617300				PF3D7_1313700
PF3D7_0910400		PF3D7_0417600				PF3D7_1313800
PF3D7_0514200		PF3D7_1115400				PF3D7_1313900
PF3D7_0413500		PF3D7_0613700				PF3D7_1314100
PF3D7_1328100		PF3D7_1110100				PF3D7_1314500
PF3D7_1118100		PF3D7_1416900				PF3D7_1314700
PF3D7_0104500		PF3D7_1031600				PF3D7_1314800
PF3D7_1136400		PF3D7_1314600				PF3D7_1314900
PF3D7_1454400		PF3D7_1430300				PF3D7_1315000
PF3D7_0924000		PF3D7_1332700				PF3D7_1315100
PF3D7_1003500		PF3D7_1437800				PF3D7_1315400
PF3D7_0814000		PF3D7_0936600				PF3D7_1315600
PF3D7_0935800		PF3D7_0309300				PF3D7_1315700
PF3D7_0935000		PF3D7_0520100				PF3D7_1315900
PF3D7_1218800		PF3D7_1401600				PF3D7_1316400
PF3D7_0931700		PF3D7_0405900				PF3D7_1316500
PF3D7_0306100		PF3D7_1417000				PF3D7_1316800
PF3D7_1209000		PF3D7_1401400				PF3D7_1317000
PF3D7_0825400		PF3D7_1418000				PF3D7_1317100
PF3D7_1139800		PF3D7_1038000				PF3D7_1317300
PF3D7_0717900		PF3D7_1038000				PF3D7_1317400
PF3D7_1369000		PF3D7_0109950				PF3D7_1317800
PF3D7_1126200		PF3D7_1348500				PF3D7_1318300
PF3D7_1144500		PF3D7_0219100				PF3D7_1318400
PF3D7_1464300		PF3D7_1372100				PF3D7_1318800
PF3D7_1324200		PF3D7_1444200				PF3D7_1319000
PF3D7_1031400		PF3D7_1348000				PF3D7_1319100
PF3D7_1434600		PF3D7_0520500				PF3D7_1319200
PF3D7_0205400		PF3D7_1113900				PF3D7_1319300
PF3D7_0626400		PF3D7_1146000				PF3D7_1319400
PF3D7_1477300		PF3D7_0516700				PF3D7_1319700
PF3D7_1008700		PF3D7_1435500				PF3D7_1319800
PF3D7_1448900		PF3D7_0423600				PF3D7_1319900
PF3D7_0305800		PF3D7_0210200				PF3D7_1320000
PF3D7_1433600		PF3D7_0926100				PF3D7_1320600
PF3D7_0522800		PF3D7_0315800				PF3D7_1320800
PF3D7_0207100		PF3D7_1420600				PF3D7_1320900
PF3D7_0415400		PF3D7_1325400				PF3D7_1321700
PF3D7_1235900		PF3D7_1008500				PF3D7_1322000
PF3D7_0933500		PF3D7_1248700				PF3D7_1322200
PF3D7_0927600		PF3D7_1358500				PF3D7_1322300
PF3D7_1029600		PF3D7_0525900				PF3D7_1322500
PF3D7_0522600		PF3D7_1355300				PF3D7_1322800
PF3D7_0316900		PF3D7_0614400				PF3D7_1323100
PF3D7_0801900		PF3D7_0303500				PF3D7_1323200
PF3D7_1333800		PF3D7_1014600				PF3D7_1323300
PF3D7_0625600		PF3D7_1330500				PF3D7_1323400
PF3D7_0107200		PF3D7_0417300				PF3D7_1323500
PF3D7_1318300		PF3D7_0103100				PF3D7_1323600
PF3D7_1348500		PF3D7_1464500				PF3D7_1323700
PF3D7_1355300		PF3D7_0412200				PF3D7_1324300
PF3D7_1319700		PF3D7_0509100				PF3D7_1324400
PF3D7_1466900		PF3D7_0917600				PF3D7_1324500
PF3D7_1432400		PF3D7_0917000				PF3D7_1324600
PF3D7_1341500		PF3D7_1364000				PF3D7_1324700
PF3D7_1033100		PF3D7_0812700				PF3D7_1324800
PF3D7_0714100		PF3D7_1112000				PF3D7_1324900
PF3D7_0705500		PF3D7_0519700				PF3D7_1325100
PF3D7_1360000		PF3D7_1218200				PF3D7_1325200
PF3D7_0915000		PF3D7_1316500				PF3D7_1325300
PF3D7_1412900		PF3D7_0409900				PF3D7_1326000
PF3D7_1133200		PF3D7_0201600				PF3D7_1326200
PF3D7_1135900		PF3D7_1012700				PF3D7_1326300
PF3D7_1458700		PF3D7_0307700				PF3D7_1326400
PF3D7_0618700		PF3D7_1133800				PF3D7_1326500
PF3D7_0935600		PF3D7_1250700				PF3D7_1326800
PF3D7_0605300		PF3D7_0932300				PF3D7_1327300
PF3D7_0407900		PF3D7_1211800				PF3D7_1327600
PF3D7_0418100		PF3D7_1365900				PF3D7_1327700
PF3D7_1402400		PF3D7_0905100				PF3D7_1327800
PF3D7_1372100		PF3D7_1356600				PF3D7_1327900
PF3D7_1408400		PF3D7_1462600				PF3D7_1328000
PF3D7_1363100		PF3D7_0510100				PF3D7_1328100
PF3D7_1333300		PF3D7_0719000				PF3D7_1328300
PF3D7_1340300		PF3D7_0731600				PF3D7_1328800
PF3D7_0612900		PF3D7_0920900				PF3D7_1328900
PF3D7_1443800		PF3D7_0322100				PF3D7_1329100
PF3D7_0303500		PF3D7_1458800				PF3D7_1329300
PF3D7_0623900		PF3D7_1336000				PF3D7_1330000
PF3D7_1233000		PF3D7_1421000				PF3D7_1330400
PF3D7_0528800		PF3D7_1426300				PF3D7_1330500
PF3D7_0517000		PF3D7_1352200				PF3D7_1330600
PF3D7_0822900		PF3D7_1123900				PF3D7_1330700
PF3D7_0715800		PF3D7_1324600				PF3D7_1330800
PF3D7_0408200		PF3D7_0615700				PF3D7_1331300
PF3D7_1132800		PF3D7_1326800				PF3D7_1331700
PF3D7_1238500		PF3D7_1237800				PF3D7_1331800
PF3D7_0103200		PF3D7_0927600				PF3D7_1332000
PF3D7_0307900		PF3D7_0509800				PF3D7_1332300
PF3D7_1461600		PF3D7_0935200				PF3D7_1332600
PF3D7_0617200		PF3D7_1415700				PF3D7_1332800
PF3D7_1435500		PF3D7_1468300				PF3D7_1332900
PF3D7_1145800		PF3D7_1348300				PF3D7_1333000
PF3D7_1251200		PF3D7_1448400				PF3D7_1333300
PF3D7_1105800		PF3D7_1324100				PF3D7_1333400
PF3D7_0110900		PF3D7_1234300				PF3D7_1333800
PF3D7_0828500		PF3D7_1343400				PF3D7_1334100
PF3D7_0318900		PF3D7_1462100				PF3D7_1334200
PF3D7_0319700		PF3D7_0816700				PF3D7_1335500
PF3D7_1201700		PF3D7_0510800				PF3D7_1335700
PF3D7_0416500		PF3D7_0611900				PF3D7_1336000
PF3D7_1312800		PF3D7_0606500				PF3D7_1336300
PF3D7_1316100		PF3D7_1251200				PF3D7_1336400
PF3D7_0927900		PF3D7_0911200				PF3D7_1336800
PF3D7_0829000		PF3D7_1411300				PF3D7_1336900
PF3D7_0719600		PF3D7_1207000				PF3D7_1337000
PF3D7_0920000		PF3D7_0526500				PF3D7_1337400
PF3D7_0106900		PF3D7_0517500				PF3D7_1337500
PF3D7_0319400		PF3D7_0423700				PF3D7_1338100
PF3D7_1319800		PF3D7_1354400				PF3D7_1338200
PF3D7_0723400		PF3D7_1432300				PF3D7_1338300
PF3D7_0808300		PF3D7_0828900				PF3D7_1338700
PF3D7_1469200		PF3D7_0316700				PF3D7_1338900
PF3D7_0107400		PF3D7_1339400				PF3D7_1339000
PF3D7_0925900		PF3D7_0619900				PF3D7_1339400
PF3D7_1250200		PF3D7_0414900				PF3D7_1339600
PF3D7_0626500		PF3D7_1477700				PF3D7_1339900
PF3D7_1236600		PF3D7_1335700				PF3D7_1340500
PF3D7_0508700		PF3D7_1014300				PF3D7_1340600
PF3D7_0404600		PF3D7_1024200				PF3D7_1340700
PF3D7_0715600		PF3D7_0931700				PF3D7_1340900
PF3D7_1455300		PF3D7_1357700				PF3D7_1341200
PF3D7_0721100		PF3D7_0412600				PF3D7_1341300
PF3D7_1420100		PF3D7_1009200				PF3D7_1341900
PF3D7_0906100		PF3D7_1461300				PF3D7_1342000
PF3D7_1358600		PF3D7_1108000				PF3D7_1342100
PF3D7_0913600		PF3D7_0403100				PF3D7_1342300
PF3D7_0309100		PF3D7_1454400				PF3D7_1342400
PF3D7_1146200		PF3D7_0708700				PF3D7_1342600
PF3D7_1420900		PF3D7_1210100				PF3D7_1342800
PF3D7_1354600		PF3D7_1234500				PF3D7_1343000
PF3D7_1125200		PF3D7_0508800				PF3D7_1343300
PF3D7_1434100		PF3D7_1415500				PF3D7_1343400
PF3D7_1140100		PF3D7_1359100				PF3D7_1343700
PF3D7_1229700		PF3D7_1461400				PF3D7_1343800
PF3D7_0912500		PF3D7_0307300				PF3D7_1343900
PF3D7_1345400		PF3D7_1032900				PF3D7_1344100
PF3D7_0704300		PF3D7_0723800				PF3D7_1344200
PF3D7_0613300		PF3D7_0903600				PF3D7_1344700
PF3D7_1414300		PF3D7_0931000				PF3D7_1344800
PF3D7_1326100		PF3D7_1473100				PF3D7_1344900
PF3D7_1021100		PF3D7_0212400				PF3D7_1345100
PF3D7_0801400		PF3D7_1323900				PF3D7_1345300
PF3D7_1469800		PF3D7_1470100				PF3D7_1345400
PF3D7_1216400		PF3D7_1348400				PF3D7_1345700
PF3D7_0422200		PF3D7_1364100				PF3D7_1345800
PF3D7_0911200		PF3D7_1356900				PF3D7_1345900
PF3D7_1445200		PF3D7_0505000				PF3D7_1346000
PF3D7_0512300		PF3D7_0508200				PF3D7_1346100
PF3D7_1465100		PF3D7_1203400				PF3D7_1346200
PF3D7_0626600		PF3D7_1104500				PF3D7_1346300
PF3D7_1329000		PF3D7_1127800				PF3D7_1346400
PF3D7_1135100		PF3D7_0803500				PF3D7_1346600
PF3D7_0506100		PF3D7_1248500				PF3D7_1346700
PF3D7_0918800		PF3D7_0810300				PF3D7_1346800
PF3D7_0415300		PF3D7_1106900				PF3D7_1347000
PF3D7_1420600		PF3D7_0909600				PF3D7_1347400
PF3D7_1470900		PF3D7_1362700				PF3D7_1347500
PF3D7_0907700		PF3D7_1456300				PF3D7_1347700
PF3D7_0601900		PF3D7_0508000				PF3D7_1347800
PF3D7_0914300		PF3D7_0708500				PF3D7_1348000
PF3D7_1307000		PF3D7_0722700				PF3D7_1348400
PF3D7_0603500		PF3D7_0822900				PF3D7_1348500
PF3D7_1425600		PF3D7_1214100				PF3D7_1348700
PF3D7_1022300		PF3D7_0519500				PF3D7_1348800
PF3D7_0720500		PF3D7_1465100				PF3D7_1349000
PF3D7_1333200		PF3D7_1471000				PF3D7_1349100
PF3D7_0916400		PF3D7_1360200				PF3D7_1349200
PF3D7_0525900		PF3D7_0216000				PF3D7_1349600
PF3D7_1006800		PF3D7_0932100				PF3D7_1350000
PF3D7_1468800		PF3D7_1439300				PF3D7_1350100
PF3D7_0813100		PF3D7_0828700				PF3D7_1350200
PF3D7_1019000		PF3D7_0813100				PF3D7_1351000
PF3D7_0920800		PF3D7_0931800				PF3D7_1351100
PF3D7_1214900		PF3D7_0919600				PF3D7_1351200
PF3D7_0317600		PF3D7_0523400				PF3D7_1351400
PF3D7_0932100		PF3D7_1469800				PF3D7_1351600
PF3D7_1144000		PF3D7_0621300				PF3D7_1352400
PF3D7_0103300		PF3D7_1210300				PF3D7_1352500
PF3D7_1442400		PF3D7_0602100				PF3D7_1352600
PF3D7_1347000		PF3D7_0605300				PF3D7_1352700
PF3D7_0210200		PF3D7_1337100				PF3D7_1352800
PF3D7_1330500		PF3D7_0104500				PF3D7_1353100
PF3D7_1246700		PF3D7_0823100				PF3D7_1353200
PF3D7_1351000		PF3D7_1229700				PF3D7_1353600
PF3D7_1461400		PF3D7_1353200				PF3D7_1353700
PF3D7_1126100		PF3D7_0406400				PF3D7_1353800
PF3D7_0721700		PF3D7_1007800				PF3D7_1353900
PF3D7_1401800		PF3D7_0208100				PF3D7_1354200
PF3D7_1212000		PF3D7_0103000				PF3D7_1354400
PF3D7_0925400		PF3D7_1358400				PF3D7_1354500
PF3D7_1218900		PF3D7_1238500				PF3D7_1354600
PF3D7_0305600		PF3D7_1026900				PF3D7_1354900
PF3D7_0520300		PF3D7_0418300				PF3D7_1355100
PF3D7_1317200		PF3D7_0819900				PF3D7_1355500
PF3D7_1476700		PF3D7_1403900				PF3D7_1355600
PF3D7_1310600		PF3D7_0808300				PF3D7_1355700
PF3D7_0726900		PF3D7_1412100				PF3D7_1355900
PF3D7_1361000		PF3D7_0925800				PF3D7_1356200
PF3D7_0924400		PF3D7_1022600				PF3D7_1356300
PF3D7_1347400		PF3D7_1038100				PF3D7_1356600
PF3D7_0416000		PF3D7_0319700				PF3D7_1356700
PF3D7_1026900		PF3D7_0416500				PF3D7_1356900
PF3D7_1333600		PF3D7_1114200				PF3D7_1357000
PF3D7_0512900		PF3D7_1119000				PF3D7_1357300
PF3D7_1309500		PF3D7_1244800				PF3D7_1357500
PF3D7_0417900		PF3D7_1417700				PF3D7_1357800
PF3D7_0611400		PF3D7_1445000				PF3D7_1357900
PF3D7_1127800		PF3D7_0305800				PF3D7_1358000
PF3D7_0829600		PF3D7_1438500				PF3D7_1358200
PF3D7_1147900		PF3D7_0703800				PF3D7_1358400
PF3D7_1249600		PF3D7_1434000				PF3D7_1358700
PF3D7_0904400		PF3D7_0110900				PF3D7_1358800
PF3D7_0730800		PF3D7_0108100				PF3D7_1358900
PF3D7_0730800		PF3D7_0731100				PF3D7_1359100
PF3D7_1330800		PF3D7_0516400				PF3D7_1359200
PF3D7_0310400		PF3D7_1130100				PF3D7_1359300
PF3D7_1212800		PF3D7_0704000				PF3D7_1359400
PF3D7_1412700		PF3D7_1028700				PF3D7_1359500
PF3D7_0806300		PF3D7_0318400				PF3D7_1360000
PF3D7_1469100		PF3D7_0524700				PF3D7_1360200
PF3D7_1251000		PF3D7_1219600				PF3D7_1360300
PF3D7_1146900		PF3D7_0319800				PF3D7_1360500
PF3D7_0320400		PF3D7_1403700				PF3D7_1360800
PF3D7_0816400		PF3D7_0521800				PF3D7_1360900
PF3D7_1352400		PF3D7_1353600				PF3D7_1361000
PF3D7_0531400		PF3D7_0615900				PF3D7_1361100
PF3D7_1415800		PF3D7_0930400				PF3D7_1361400
PF3D7_0717400		PF3D7_0930400				PF3D7_1361700
PF3D7_1423000		PF3D7_1425200				PF3D7_1361800
PF3D7_1348200		PF3D7_1470200				PF3D7_1361900
PF3D7_0103900		PF3D7_1024500				PF3D7_1362000
PF3D7_1111500		PF3D7_0214800				PF3D7_1362200
PF3D7_0322800		PF3D7_1030100				PF3D7_1362300
PF3D7_0415900		PF3D7_0313400				PF3D7_1363100
PF3D7_1022600		PF3D7_0926500				PF3D7_1363200
PF3D7_1440600		PF3D7_1319200				PF3D7_1363400
PF3D7_1014300		PF3D7_0212500				PF3D7_1363800
PF3D7_0319000		PF3D7_1015000				PF3D7_1364200
PF3D7_1119600		PF3D7_1447800				PF3D7_1364400
PF3D7_0703600		PF3D7_0727200				PF3D7_1364500
PF3D7_0607100		PF3D7_1224400				PF3D7_1364800
PF3D7_0723000		PF3D7_1226900				PF3D7_1365400
PF3D7_0612600		PF3D7_0728600				PF3D7_1365500
PF3D7_1008100		PF3D7_1408800				PF3D7_1365600
PF3D7_0512700		PF3D7_1148700				PF3D7_1365700
PF3D7_0523600		PF3D7_1440600				PF3D7_1366300
PF3D7_1448600		PF3D7_1473500				PF3D7_1366400
PF3D7_1230500		PF3D7_1205900				PF3D7_1366500
PF3D7_0704000		PF3D7_1010400				PF3D7_1366600
PF3D7_1038400		PF3D7_1452200				PF3D7_1366900
PF3D7_0415700		PF3D7_0729200				PF3D7_1367000
PF3D7_1408700		PF3D7_0309000				PF3D7_1367100
PF3D7_1225700		PF3D7_1405100				PF3D7_1367600
PF3D7_0509600		PF3D7_1003100				PF3D7_1367700
PF3D7_0617300		PF3D7_0305600				PF3D7_1368100
PF3D7_1336000		PF3D7_0318100				PF3D7_1368200
PF3D7_0319200		PF3D7_0626400				PF3D7_1368600
PF3D7_1408800		PF3D7_1403000				PF3D7_1369000
PF3D7_1457200		PF3D7_1125600				PF3D7_1369100
PF3D7_0523400		PF3D7_0705500				PF3D7_1369400
PF3D7_0903500		PF3D7_1139800				PF3D7_1369500
PF3D7_1200800		PF3D7_1314000				PF3D7_1369700
PF3D7_0911100		PF3D7_0828000				PF3D7_1370300
PF3D7_1353300		PF3D7_1368900				PF3D7_1401300
PF3D7_1020000		PF3D7_1004500				PF3D7_1401800
PF3D7_0703800		PF3D7_0726900				PF3D7_1401900
PF3D7_1249100		PF3D7_0502000				PF3D7_1402000
PF3D7_0516900		PF3D7_1307700				PF3D7_1402200
PF3D7_1411100		PF3D7_1029900				PF3D7_1402300
PF3D7_1411100		PF3D7_1331300				PF3D7_1402700
PF3D7_1357400		PF3D7_1303500				PF3D7_1403000
PF3D7_1113700		PF3D7_1128000				PF3D7_1403100
PF3D7_0508400		PF3D7_1128000				PF3D7_1403200
PF3D7_1310500		PF3D7_1214900				PF3D7_1403400
PF3D7_1242700		PF3D7_0935600				PF3D7_1403500
PF3D7_1225600		PF3D7_1453900				PF3D7_1403700
PF3D7_1361400		PF3D7_1354900				PF3D7_1403800
PF3D7_1107700		PF3D7_0628600				PF3D7_1403900
PF3D7_1222700		PF3D7_1015200				PF3D7_1404000
PF3D7_0920700		PF3D7_1015200				PF3D7_1404100
PF3D7_1250700		PF3D7_1015200				PF3D7_1404200
PF3D7_0208700		PF3D7_1148000				PF3D7_1404900
PF3D7_1024500		PF3D7_0324100				PF3D7_1405200
PF3D7_1472300		PF3D7_1412700				PF3D7_1405600
PF3D7_0629300		PF3D7_0920000				PF3D7_1405700
PF3D7_0934100		PF3D7_1209000				PF3D7_1406100
PF3D7_1136600		PF3D7_0322400				PF3D7_1406200
PF3D7_1018300		PF3D7_0826900				PF3D7_1406300
PF3D7_1457800		PF3D7_0805700				PF3D7_1406500
PF3D7_0527600		PF3D7_1354600				PF3D7_1406700
PF3D7_0521800		PF3D7_1210900				PF3D7_1406800
PF3D7_1463900		PF3D7_1147900				PF3D7_1407000
PF3D7_1241100		PF3D7_0110500				PF3D7_1407100
PF3D7_0917700		PF3D7_1458300				PF3D7_1407200
PF3D7_1148000		PF3D7_1130000				PF3D7_1407500
PF3D7_1243000		PF3D7_1467800				PF3D7_1407800
PF3D7_0926400		PF3D7_1118400				PF3D7_1407900
PF3D7_0112000		PF3D7_1316600				PF3D7_1408000
PF3D7_1426900		PF3D7_1147300				PF3D7_1408100
PF3D7_0323700		PF3D7_1364500				PF3D7_1408400
PF3D7_1315600		PF3D7_0719900				PF3D7_1408600
PF3D7_0110800		PF3D7_0202500				PF3D7_1408700
PF3D7_1108000		PF3D7_0709300				PF3D7_1408800
PF3D7_1449800		PF3D7_1423800				PF3D7_1409300
PF3D7_1024200		PF3D7_1339000				PF3D7_1409400
PF3D7_1321700		PF3D7_0819500				PF3D7_1409600
PF3D7_0603200		PF3D7_1435400				PF3D7_1409800
PF3D7_0515900		PF3D7_0801700				PF3D7_1410000
PF3D7_1211200		PF3D7_1231500				PF3D7_1410100
PF3D7_1462900		PF3D7_1474500				PF3D7_1410200
PF3D7_1428800		PF3D7_0925400				PF3D7_1410300
PF3D7_1428800		PF3D7_1362300				PF3D7_1410400
PF3D7_0903200		PF3D7_1023600				PF3D7_1410600
PF3D7_1446900		PF3D7_0317800				PF3D7_1410700
PF3D7_1014600		PF3D7_0630400				PF3D7_1410800
PF3D7_0921000		PF3D7_0209400				PF3D7_1412100
PF3D7_1405200		PF3D7_1429000				PF3D7_1412200
PF3D7_0720200		PF3D7_0510000				PF3D7_1412300
PF3D7_0919600		PF3D7_0415300				PF3D7_1412500
PF3D7_1468500		PF3D7_1139200				PF3D7_1412600
PF3D7_0724200		PF3D7_1118900				PF3D7_1412700
PF3D7_1016900		PF3D7_1353300				PF3D7_1412800
PF3D7_1365700		PF3D7_0318300				PF3D7_1412900
PF3D7_1231500		PF3D7_0110800				PF3D7_1413000
PF3D7_0933200		PF3D7_1322300				PF3D7_1413200
PF3D7_0711400		PF3D7_1251000				PF3D7_1413900
PF3D7_0630800		PF3D7_0419800				PF3D7_1414000
PF3D7_1326800		PF3D7_1141400				PF3D7_1414300
PF3D7_1340500		PF3D7_1130500				PF3D7_1414400
PF3D7_1351400		PF3D7_0706400				PF3D7_1414500
PF3D7_0703900		PF3D7_0726600				PF3D7_1414600
PF3D7_1237800		PF3D7_0520300				PF3D7_1414800
PF3D7_0201600		PF3D7_0314400				PF3D7_1415000
PF3D7_0922000		PF3D7_0801600				PF3D7_1415300
PF3D7_1142300		PF3D7_1127600				PF3D7_1415400
PF3D7_1444300		PF3D7_1458500				PF3D7_1416000
PF3D7_1143700		PF3D7_1239700				PF3D7_1416100
PF3D7_0526200		PF3D7_1353100				PF3D7_1416200
PF3D7_0526200		PF3D7_0717400				PF3D7_1416300
PF3D7_1360700		PF3D7_1458100				PF3D7_1416400
PF3D7_1235300		PF3D7_0903500				PF3D7_1416500
PF3D7_1226900		PF3D7_0924300				PF3D7_1416900
PF3D7_1452500		PF3D7_1013600				PF3D7_1417200
PF3D7_0402000		PF3D7_0917800				PF3D7_1417500
PF3D7_1028300		PF3D7_1022900				PF3D7_1417800
PF3D7_1458600		PF3D7_0510200				PF3D7_1417900
PF3D7_0318500		PF3D7_0612800				PF3D7_1418000
PF3D7_0420600		PF3D7_1114100				PF3D7_1419200
PF3D7_1348000		PF3D7_0507800				PF3D7_1419300
PF3D7_1310700		PF3D7_1134700				PF3D7_1419600
PF3D7_0322000		PF3D7_0516000				PF3D7_1419700
PF3D7_1358500		PF3D7_1414800				PF3D7_1419800
PF3D7_1343200		PF3D7_0623500				PF3D7_1420000
PF3D7_1132600		PF3D7_1433100				PF3D7_1420200
PF3D7_1315700		PF3D7_0210000				PF3D7_1420300
PF3D7_1448800		PF3D7_1401900				PF3D7_1420400
PF3D7_1348800		PF3D7_1456400				PF3D7_1420600
PF3D7_1332600		PF3D7_0706700				PF3D7_1420700
PF3D7_0521900		PF3D7_1352400				PF3D7_1420800
PF3D7_1031500		PF3D7_1458600				PF3D7_1420900
PF3D7_1117900		PF3D7_0730400				PF3D7_1421000
PF3D7_1114600		PF3D7_0512700				PF3D7_1421100
PF3D7_1467800		PF3D7_1224900				PF3D7_1421200
PF3D7_1313900		PF3D7_1345900				PF3D7_1421400
PF3D7_0929100		PF3D7_0707300				PF3D7_1422600
PF3D7_1340700		PF3D7_1337500				PF3D7_1422700
PF3D7_1126700		PF3D7_0512200				PF3D7_1422800
PF3D7_1465800		PF3D7_1315700				PF3D7_1423300
PF3D7_1037800		PF3D7_1330300				PF3D7_1423400
PF3D7_1429000		PF3D7_1447200				PF3D7_1423700
PF3D7_0618300		PF3D7_1241500				PF3D7_1423800
PF3D7_1141300		PF3D7_0411300				PF3D7_1424100
PF3D7_1301700		PF3D7_1117800				PF3D7_1424400
PF3D7_1011400		PF3D7_1357400				PF3D7_1425200
PF3D7_0617800		PF3D7_0909200				PF3D7_1425500
PF3D7_1239000		PF3D7_0525800				PF3D7_1425600
PF3D7_1442100		PF3D7_1349300				PF3D7_1425700
PF3D7_1143600		PF3D7_0520200				PF3D7_1425900
PF3D7_0611900		PF3D7_0317300				PF3D7_1426000
PF3D7_0705000		PF3D7_0310700				PF3D7_1426100
PF3D7_0709000		PF3D7_1135900				PF3D7_1426200
PF3D7_1231300		PF3D7_0617900				PF3D7_1426300
PF3D7_0820000		PF3D7_0527900				PF3D7_1426400
PF3D7_1304300		PF3D7_0320600				PF3D7_1426500
PF3D7_0512200		PF3D7_1313900				PF3D7_1426700
PF3D7_1422800		PF3D7_0820500				PF3D7_1426800
PF3D7_0412200		PF3D7_0320400				PF3D7_1426900
PF3D7_1356100		PF3D7_1305900				PF3D7_1427300
PF3D7_0319100		PF3D7_0928300				PF3D7_1427600
PF3D7_0718000		PF3D7_1032500				PF3D7_1427800
PF3D7_0212800		PF3D7_0804800				PF3D7_1427900
PF3D7_0502500		PF3D7_0207500				PF3D7_1428300
PF3D7_1469700		PF3D7_1370300				PF3D7_1428800
PF3D7_0622500		PF3D7_0606800				PF3D7_1429600
PF3D7_1412100		PF3D7_1360500				PF3D7_1429800
PF3D7_0520200		PF3D7_1112500				PF3D7_1430100
PF3D7_0309200		PF3D7_0923200				PF3D7_1430300
PF3D7_0323100		PF3D7_0515800				PF3D7_1430500
PF3D7_1363000		PF3D7_0729400				PF3D7_1430700
PF3D7_1413000		PF3D7_1309700				PF3D7_1430800
PF3D7_1011000		PF3D7_1126500				PF3D7_1430900
PF3D7_0204500		PF3D7_1012500				PF3D7_1431100
PF3D7_0621300		PF3D7_0312800				PF3D7_1431600
PF3D7_0719400		PF3D7_1005600				PF3D7_1431700
PF3D7_0807000		PF3D7_0815800				PF3D7_1432100
PF3D7_1252500		PF3D7_1138600				PF3D7_1432200
PF3D7_1248400		PF3D7_0822300				PF3D7_1432300
PF3D7_1149200		PF3D7_1329000				PF3D7_1432400
PF3D7_1215200		PF3D7_1038400				PF3D7_1432500
PF3D7_1303000		PF3D7_1126100				PF3D7_1432700
PF3D7_1459700		PF3D7_0416700				PF3D7_1433200
PF3D7_0920400		PF3D7_1104600				PF3D7_1433500
PF3D7_0826700		PF3D7_0703900				PF3D7_1433600
PF3D7_1470100		PF3D7_1449500				PF3D7_1433800
PF3D7_1119800		PF3D7_0707600				PF3D7_1434200
PF3D7_0822300		PF3D7_0828300				PF3D7_1434300
PF3D7_1315100		PF3D7_0112200				PF3D7_1434500
PF3D7_1035800		PF3D7_0519400				PF3D7_1434600
PF3D7_1364000		PF3D7_1470900				PF3D7_1434700
PF3D7_1460600		PF3D7_1247500				PF3D7_1434800
PF3D7_0719100		PF3D7_1363100				PF3D7_1435000
PF3D7_0719000		PF3D7_0511500				PF3D7_1435100
PF3D7_1319100		PF3D7_0724100				PF3D7_1435300
PF3D7_0629500		PF3D7_1353700				PF3D7_1435400
PF3D7_0424500		PF3D7_0418100				PF3D7_1435700
PF3D7_0934800		PF3D7_1309300				PF3D7_1436000
PF3D7_1352200		PF3D7_0717200				PF3D7_1436300
PF3D7_0719300		PF3D7_1219700				PF3D7_1436600
PF3D7_1415500		PF3D7_0703000				PF3D7_1436800
PF3D7_0306600		PF3D7_0522400				PF3D7_1436900
PF3D7_1450400		PF3D7_1333600				PF3D7_1437000
PF3D7_1139200		PF3D7_0614300				PF3D7_1437200
PF3D7_1018600		PF3D7_1465600				PF3D7_1437700
PF3D7_1105100		PF3D7_1124100				PF3D7_1437800
PF3D7_1114100		PF3D7_1443900				PF3D7_1437900
PF3D7_1133400		PF3D7_0213200				PF3D7_1438000
PF3D7_1223700		PF3D7_0720000				PF3D7_1438100
PF3D7_0724100		PF3D7_1407700				PF3D7_1438500
PF3D7_1402700		PF3D7_1229900				PF3D7_1438600
PF3D7_1458500		PF3D7_1229900				PF3D7_1438700
PF3D7_0216000		PF3D7_0532300				PF3D7_1438800
PF3D7_0417600		PF3D7_1303700				PF3D7_1438900
PF3D7_0212400		PF3D7_0803200				PF3D7_1439400
PF3D7_1450900		PF3D7_1126600				PF3D7_1439600
PF3D7_0418000		PF3D7_0610400				PF3D7_1439700
PF3D7_0526800		PF3D7_1122100				PF3D7_1439800
PF3D7_0905100		PF3D7_1119400				PF3D7_1439900
PF3D7_0620500		PF3D7_1353400				PF3D7_1440100
PF3D7_1112000		PF3D7_0619200				PF3D7_1440500
PF3D7_0514000		PF3D7_0611700				PF3D7_1440600
PF3D7_1108300		PF3D7_1365700				PF3D7_1441200
PF3D7_0603000		PF3D7_0422200				PF3D7_1441400
PF3D7_1120600		PF3D7_0520700				PF3D7_1441500
PF3D7_1460400		PF3D7_1217500				PF3D7_1441700
PF3D7_0315800		PF3D7_1457800				PF3D7_1442000
PF3D7_1306800		PF3D7_0309800				PF3D7_1442100
PF3D7_0501200		PF3D7_1450800				PF3D7_1442300
[truncated: 1,416 more rows]

## Sheet: Fig 4b & Supp Fig 8a
R1		R2		R3		R4		R5		R6		R7
Intensity	Fold Change	Intensity	Fold Change	Intensity	Fold Change	Intensity	Fold Change	Intensity	Fold Change	Intensity	Fold Change	Intensity	Fold Change
8120000000	-0.279923	5290000000	-0.898688	2670000000	-1.88715	1020000000	-3.2701	579000000	-4.09064	282000000	-5.12828	64500000	-7.25747
2670000000	-0.458183	1940000000	-0.917042	889000000	-2.04584	361000000	-3.34723	146000000	-4.64865	69800000	-5.71804	20400000	-7.4932
1790000000	-0.349318	1270000000	-0.853274	597000000	-1.93767	225000000	-3.34542	115000000	-4.31806	48000000	-5.57306	14500000	-7.3053
4710000000	-0.273713	3100000000	-0.874749	1500000000	-1.92885	599000000	-3.24785	322000000	-4.1442	164000000	-5.12113	37600000	-7.24129
63400000	-0.564537	46900000	-0.998964	21800000	-2.10173	9100000	-3.36398	4430000	-4.40172	1990000	-5.5572	415000	-7.81714
6260000000	-0.223863	4630000000	-0.657812	2450000000	-1.57845	968000000	-2.91625	680000000	-3.42633	360000000	-4.34295	65400000	-6.80338
313000000	-0.366579	234000000	-0.790003	108000000	-1.9084	36300000	-3.47671	19400000	-4.3808	7730000	-5.70816	2890000	-7.12736
1700000000	0.073878	1060000000	-0.607905	523000000	-1.62973	194000000	-3.0622	153000000	-3.40217	62200000	-4.70234	8640000	-7.54996
571000000	-0.464323	419000000	-0.910678	193000000	-2.02774	85700000	-3.20094	43300000	-4.18555	19600000	-5.32763	10100000	-6.28053
515000000	-0.39129	383000000	-0.81932	170000000	-1.98648	71300000	-3.24365	34200000	-4.30364	14900000	-5.50173	5050000	-7.0643
51000000	-0.477092	35100000	-1.01521	16400000	-2.10901	6630000	-3.42036	3250000	-4.44905	1300000	-5.76741	186000	-8.57554
273000000	-0.346757	181000000	-0.935479	86400000	-2.00599	33700000	-3.36417	15100000	-4.51718	6410000	-5.75713	1560000	-7.80036
475000000	-0.309326	328000000	-0.842155	153000000	-1.94452	64300000	-3.19421	34300000	-4.099	15600000	-5.23979	3470000	-7.40681
3700000000	-0.304969	2710000000	-0.75449	1300000000	-1.81544	535000000	-3.0968	302000000	-3.92122	149000000	-4.94426	32800000	-7.12389
5980000000	-0.350106	4310000000	-0.824073	2020000000	-1.91948	832000000	-3.19544	438000000	-4.12064	200000000	-5.2556	54700000	-7.12187
149000000	-0.435372	105000000	-0.942033	51600000	-1.96898	20400000	-3.30383	9510000	-4.40745	4070000	-5.63111	992000	-7.66787
267000000	-0.346974	196000000	-0.794315	93000000	-1.86923	35600000	-3.25529	22300000	-3.93139	8670000	-5.2926	1090000	-8.28987
1140000000	-0.246668	815000000	-0.736862	382000000	-1.83076	149000000	-3.19047	86000000	-3.98097	48100000	-4.82065	8380000	-7.341
1320000000	-0.376738	952000000	-0.846261	455000000	-1.91165	175000000	-3.28916	91400000	-4.22697	40300000	-5.40955	11600000	-7.20583
852000000	-0.417787	604000000	-0.913785	280000000	-2.02421	112000000	-3.35115	55100000	-4.36796	21500000	-5.72726	6530000	-7.44611
548000000	-0.346166	381000000	-0.872209	187000000	-1.89573	75700000	-3.2032	38400000	-4.18301	15600000	-5.47855	4960000	-7.13438
146000000	-0.346827	108000000	-0.791361	49900000	-1.8989	19200000	-3.27846	9440000	-4.30123	4210000	-5.46456	723000	-8.00682
489000000	-0.368804	365000000	-0.793435	175000000	-1.85129	67800000	-3.21987	38100000	-4.05212	16400000	-5.27254	6420000	-6.62055
1610000000	-0.351874	1120000000	-0.876735	583000000	-1.81552	251000000	-3.03171	144000000	-3.83508	66800000	-4.94093	16000000	-7.00518
6360000000	-0.362941	4670000000	-0.808968	2180000000	-1.90566	911000000	-3.16757	502000000	-4.02577	224000000	-5.19339	58100000	-7.13725
1140000000	-0.343616	819000000	-0.827269	391000000	-1.89446	163000000	-3.15191	82900000	-4.13127	38900000	-5.22429	9910000	-7.19529
1060000000	-0.362143	763000000	-0.832	374000000	-1.86285	144000000	-3.24234	73900000	-4.20061	33100000	-5.36052	8140000	-7.3829
8760000000	-0.370903	6580000000	-0.784685	3220000000	-1.8141	1300000000	-3.12175	647000000	-4.13035	295000000	-5.26421	86200000	-7.03783
3760000000	-0.387599	2720000000	-0.856219	1240000000	-1.98731	531000000	-3.21173	260000000	-4.24239	116000000	-5.40667	35200000	-7.12763
624000000	-0.297785	412000000	-0.89798	199000000	-1.94531	73600000	-3.38217	41100000	-4.22441	19800000	-5.2795	4110000	-7.54483
455000000	-0.410375	335000000	-0.852925	159000000	-1.92981	56000000	-3.43347	33300000	-4.18166	13700000	-5.46402	4900000	-6.9492
115000000	-0.391105	82700000	-0.872667	38900000	-1.96134	15800000	-3.2614	7350000	-4.36454	3210000	-5.56049	777000	-7.60542
5550000000	-0.358583	3830000000	-0.896165	1840000000	-1.95525	704000000	-3.33753	340000000	-4.38626	143000000	-5.63554	44700000	-7.31641
78700000	-0.426859	54000000	-0.970558	24800000	-2.09343	9450000	-3.48491	3290000	-5.00737	1070000	-6.62621	347000	-8.25211
518000000	-0.34703	336000000	-0.970577	149000000	-2.14546	62500000	-3.39948	30800000	-4.42078	12800000	-5.69131	3360000	-7.6154
95800000	-0.441511	65200000	-0.998358	27800000	-2.22538	9010000	-3.85225	4420000	-4.87903	1720000	-6.24471	608000	-7.74285
435000000	-0.297978	317000000	-0.756856	152000000	-1.81374	62700000	-3.09435	30800000	-4.1184	13200000	-5.34376	4070000	-7.04015
907000000	-0.27955	624000000	-0.818578	315000000	-1.80305	123000000	-3.16761	68900000	-3.99778	30100000	-5.19509	7170000	-7.26191
1390000000	-0.311945	1020000000	-0.761272	521000000	-1.73064	195000000	-3.15102	114000000	-3.92086	53000000	-5.0285	12800000	-7.07708
1210000000	-0.395158	851000000	-0.897366	405000000	-1.96924	158000000	-3.32956	80700000	-4.29615	34400000	-5.52676	10400000	-7.25471
1480000000	-0.319545	1070000000	-0.793947	505000000	-1.87477	203000000	-3.18721	108000000	-4.10625	47100000	-5.29659	11200000	-7.36514
341000000	-0.300792	244000000	-0.7872	114000000	-1.88004	41600000	-3.33619	22700000	-4.21028	10000000	-5.39437	1660000	-7.98459
2130000000	-0.30971	1510000000	-0.805286	743000000	-1.82944	273000000	-3.27362	141000000	-4.22433	64400000	-5.35807	17500000	-7.23962
2920000000	-0.372463	2020000000	-0.905207	979000000	-1.94825	383000000	-3.30055	193000000	-4.29159	84200000	-5.48757	27100000	-7.1251
87600000	-0.432161	65300000	-0.854668	28600000	-2.04641	11000000	-3.42688	5340000	-4.4665	1930000	-5.93579	381000	-8.27574
392000000	-0.393612	278000000	-0.886608	137000000	-1.91466	54400000	-3.24192	27900000	-4.20399	12700000	-5.3405	2520000	-7.67572
458000000	-0.3574	333000000	-0.817627	157000000	-1.90776	61600000	-3.25369	31300000	-4.22865	14000000	-5.38682	3530000	-7.37864
170000000	-0.245172	120000000	-0.752517	65000000	-1.6331	21000000	-3.26408	13100000	-3.94836	6610000	-4.93187	1210000	-7.38422
188000000	-0.377175	130000000	-0.905345	67800000	-1.84608	28400000	-3.1015	14700000	-4.04825	7870000	-4.95353	1310000	-7.54215
923000000	-0.305634	682000000	-0.743649	323000000	-1.82065	132000000	-3.11605	57200000	-4.31895	27600000	-5.36825	8970000	-6.99134
2400000000	-0.437173	1790000000	-0.854034	840000000	-1.9489	332000000	-3.28881	172000000	-4.23548	68400000	-5.5672	24200000	-7.06723
101000000	-0.278627	72600000	-0.751989	32100000	-1.92915	13500000	-3.182	6280000	-4.28403	2920000	-5.38881	544000	-7.81116
2160000000	-0.350888	1540000000	-0.843267	719000000	-1.9373	278000000	-3.3101	142000000	-4.27445	59600000	-5.52939	17800000	-7.27329
117000000	0.0103507	84000000	-0.463931	40100000	-1.53213	14500000	-3.00151	9320000	-3.63576	2440000	-5.57008	360000	-8.32919
10700000000	-0.592666	10000000000	-0.690545	4690000000	-1.78308	2000000000	-3.01033	1260000000	-3.68221	595000000	-4.76245	123000000	-7.03196
1780000000	-0.29409	1170000000	-0.898429	530000000	-2.04393	226000000	-3.27209	117000000	-4.21894	69400000	-4.97521	13600000	-7.32548
1080000000	-0.406182	777000000	-0.874617	406000000	-1.8104	143000000	-3.32043	85200000	-4.0645	38100000	-5.22682	8170000	-7.44617
2210000000	-0.377811	1550000000	-0.887087	757000000	-1.92061	290000000	-3.30293	133000000	-4.42778	55700000	-5.6855	21200000	-7.07632
472000000	-0.402699	335000000	-0.896972	152000000	-2.0316	61800000	-3.33458	28100000	-4.47369	11500000	-5.75904	4310000	-7.17495
610000000	-0.238589	434000000	-0.72955	208000000	-1.79296	81700000	-3.14013	46800000	-3.94325	22000000	-5.03137	3900000	-7.52859
241000000	-0.331784	175000000	-0.792539	73900000	-2.03771	30100000	-3.33515	16600000	-4.1931	5360000	-5.82364	1490000	-7.67092
1470000000	-0.404302	1070000000	-0.858613	499000000	-1.96432	204000000	-3.2521	101000000	-4.26255	46200000	-5.39765	14100000	-7.10858
161000000	-0.384729	115000000	-0.867672	54800000	-1.94202	22100000	-3.25327	11400000	-4.20816	4970000	-5.40479	1590000	-7.04939
168000000	-0.342834	132000000	-0.687884	55300000	-1.9455	22200000	-3.26038	11000000	-4.26937	4620000	-5.52636	1430000	-7.2166
551000000	-0.293303	384000000	-0.814772	178000000	-1.9207	72600000	-3.21775	38500000	-4.1337	16900000	-5.32335	3840000	-7.46039
253000000	-0.443871	179000000	-0.946508	83000000	-2.05369	32800000	-3.39371	15500000	-4.47029	5070000	-6.08756	1310000	-8.03582
123000000	-0.139051	85700000	-0.654668	39100000	-1.78662	15400000	-3.1328	7510000	-4.16818	3500000	-5.27071	386000	-8.45024
438000000	-0.423151	282000000	-1.05602	134000000	-2.12808	51400000	-3.51229	25300000	-4.53476	9710000	-5.91798	3310000	-7.47052
203000000	-0.331291	153000000	-0.741584	77200000	-1.72682	32600000	-2.97002	17800000	-3.84132	8370000	-4.93229	2010000	-6.99286
2410000000	-0.308004	1660000000	-0.845305	743000000	-2.00465	303000000	-3.29895	163000000	-4.19769	76700000	-5.28087	25300000	-6.88451
487000000	-0.410278	338000000	-0.936282	159000000	-2.02263	62500000	-3.37415	29900000	-4.43455	13100000	-5.62902	3480000	-7.53865
324000000	-0.376882	245000000	-0.781171	112000000	-1.90288	43400000	-3.27575	21800000	-4.27115	8630000	-5.60554	2420000	-7.44255
182000000	-0.360391	126000000	-0.89609	68600000	-1.7708	26400000	-3.1496	12900000	-4.18146	6120000	-5.25675	969000	-7.91606
6210000000	-0.23146	4260000000	-0.774662	2120000000	-1.78081	830000000	-3.13544	495000000	-3.87947	244000000	-4.90002	53600000	-7.08771
158000000	-0.369164	120000000	-0.7636	58700000	-1.79986	25100000	-3.02373	13100000	-3.96718	6550000	-4.96432	1320000	-7.27293
253000000	-0.311852	176000000	-0.835414	86500000	-1.85881	31300000	-3.32332	16900000	-4.21391	6710000	-5.5473	1840000	-7.41381
177000000	-0.34783	132000000	-0.777306	65700000	-1.78051	28400000	-2.99193	16600000	-3.76171	7130000	-4.98389	1860000	-6.92507
445000000	-0.416101	298000000	-0.994891	145000000	-2.02866	54700000	-3.4392	29300000	-4.34121	13600000	-5.45091	3170000	-7.54761
174000000	-0.301124	122000000	-0.813606	57500000	-1.89701	22600000	-3.24531	12900000	-4.05644	5400000	-5.31022	957000	-7.80532
169000000	-0.22317	118000000	-0.74362	55000000	-1.83863	25100000	-2.97154	17600000	-3.48363	9290000	-4.40483	1200000	-7.3559
841000000	-0.272751	603000000	-0.752657	295000000	-1.78237	124000000	-3.03392	82500000	-3.62357	39300000	-4.69188	8480000	-6.90515
32900000	-0.128824	28200000	-0.353522	16100000	-1.16029	6810000	-2.40199	3730000	-3.26974	2180000	-4.04637	330000	-6.76768
1640000000	-0.400135	1160000000	-0.902476	553000000	-1.97129	224000000	-3.27345	112000000	-4.27901	46800000	-5.53324	14200000	-7.25659
409000000	-0.309634	289000000	-0.810897	141000000	-1.84814	55500000	-3.19273	29900000	-4.08639	13300000	-5.24978	2930000	-7.43412
550000000	-0.327411	397000000	-0.79762	183000000	-1.91184	75700000	-3.18773	43000000	-4.00461	18200000	-5.24055	4560000	-7.23997
838000000	-0.366404	621000000	-0.800503	284000000	-1.92776	108000000	-3.322	57900000	-4.22348	23500000	-5.52327	6580000	-7.36001
3190000000	-0.239292	2160000000	-0.803204	1120000000	-1.7486	421000000	-3.15951	279000000	-3.75499	117000000	-5.01278	25300000	-7.21803
276000000	-0.414033	199000000	-0.885986	100000000	-1.8779	38500000	-3.25778	21900000	-4.07228	8800000	-5.3867	1520000	-7.92441
33900000	-0.392379	24300000	-0.871923	10800000	-2.04641	3790000	-3.55647	1600000	-4.79525	681000	-6.03182	353000	-6.97945
563000000	-0.366682	410000000	-0.826746	193000000	-1.91251	75000000	-3.27658	38600000	-4.2332	16900000	-5.42434	3780000	-7.58781
89500000	-0.330144	62500000	-0.847746	30300000	-1.8907	11000000	-3.35916	5610000	-4.3273	2250000	-5.64374	298000	-8.56186
97900000	-0.436627	69400000	-0.933324	32200000	-2.03947	13100000	-3.33405	6340000	-4.38485	1930000	-6.10251	741000	-7.48217
45000000	-0.340673	34600000	-0.719473	16200000	-1.81036	5800000	-3.29614	3340000	-4.0907	1290000	-5.46059	454000	-6.97139
198000000	-0.465432	138000000	-0.988612	58600000	-2.22103	25300000	-3.43259	13600000	-4.33408	5140000	-5.73195	1660000	-7.35963
613000000	-0.363172	467000000	-0.75354	220000000	-1.83784	88000000	-3.16339	46700000	-4.07547	23000000	-5.09596	5560000	-7.14675
228000000	-0.340908	152000000	-0.925427	71300000	-2.01528	30500000	-3.24194	14500000	-4.31656	5870000	-5.61876	1450000	-7.63175
169000000	-0.334317	123000000	-0.78967	57000000	-1.90574	21800000	-3.29151	11100000	-4.26104	4520000	-5.56162	1220000	-7.45392
576000000	-0.423691	412000000	-0.907962	193000000	-2.00221	73100000	-3.40195	35800000	-4.43215	14100000	-5.77245	4520000	-7.41563
74700000	-0.27645	52500000	-0.784123	26400000	-1.77598	11500000	-2.9755	7230000	-3.64597	4170000	-4.43907	881000	-6.68271
43400000	-0.345091	32100000	-0.776994	14400000	-1.93289	6030000	-3.19133	3120000	-4.14012	1550000	-5.14863	548000	-6.65103
108000000	-0.284158	68200000	-0.954305	34200000	-1.94951	12600000	-3.38495	7250000	-4.18795	3180000	-5.37556	488000	-8.07967
199000000	-0.279147	138000000	-0.801318	65800000	-1.87547	24800000	-3.28292	17300000	-3.80318	7130000	-5.08008	1340000	-7.49081
285000000	-0.383027	209000000	-0.830855	96600000	-1.94534	37100000	-3.32664	15900000	-4.54605	6320000	-5.87886	1870000	-7.63509
40500000	-0.332583	27700000	-0.883742	12100000	-2.08254	4660000	-3.45286	2070000	-4.62355	833000	-5.93708	162000	-8.29815
46100000	-0.422943	36600000	-0.755071	14800000	-2.06341	6310000	-3.29298	3140000	-4.30056	1240000	-5.6433	56500	-10.0959
76600000	-0.485044	56200000	-0.933467	26000000	-2.04516	8710000	-3.62161	4120000	-4.70076	1180000	-6.50264	336000	-8.32018
1060000000	-0.356235	751000000	-0.85663	352000000	-1.94931	138000000	-3.30314	69500000	-4.29082	29800000	-5.51238	7850000	-7.43667
351000000	-0.338795	240000000	-0.888638	111000000	-1.99942	42400000	-3.38897	18600000	-4.57597	6380000	-6.12027	1420000	-8.29049
5140000	-0.296765	4350000	-0.536806	2180000	-1.53641	692000	-3.1893	409000	-3.94696	238000	-4.73144	12900	-8.9397
147000000	-0.455758	113000000	-0.833993	53300000	-1.91654	22500000	-3.15771	10800000	-4.22276	4350000	-5.53154	1540000	-7.02707
1050000000	-0.348279	782000000	-0.771216	365000000	-1.87234	148000000	-3.17603	78400000	-4.08908	33600000	-5.31009	8290000	-7.33017
247000000	-0.341506	181000000	-0.787241	91100000	-1.7794	37100000	-3.07527	20900000	-3.90471	9480000	-5.04337	1650000	-7.56987
298000000	-0.265773	216000000	-0.734708	97700000	-1.87707	37700000	-3.24978	21500000	-4.05904	9810000	-5.19358	2390000	-7.22987
94800000	-0.259487	64200000	-0.82209	31800000	-1.83481	12600000	-3.17158	5920000	-4.26059	2510000	-5.49912	376000	-8.23896
59800000	-0.285867	41000000	-0.82984	20500000	-1.83279	7500000	-3.28165	3570000	-4.35384	1510000	-5.59723	293000	-7.96067
105000000	-0.384192	72800000	-0.910428	34400000	-1.98976	11100000	-3.62187	5090000	-4.74869	1960000	-6.12418	670000	-7.67345
601000000	-0.436992	424000000	-0.9399	203000000	-2.00162	82100000	-3.30859	39800000	-4.35505	15800000	-5.68795	4680000	-7.44127
142000000	-0.329663	103000000	-0.792289	50500000	-1.82442	18700000	-3.25715	8860000	-4.3356	3810000	-5.55437	1050000	-7.41441
534000000	-0.373832	403000000	-0.781176	181000000	-1.93851	71500000	-3.27461	37200000	-4.21825	17200000	-5.33117	5310000	-7.02751
324000000	-0.314236	230000000	-0.807946	118000000	-1.77073	46300000	-3.12344	26200000	-3.94591	12100000	-5.05754	1600000	-7.97856
472000000	-0.362662	350000000	-0.795286	169000000	-1.84757	66800000	-3.1827	33300000	-4.18911	15200000	-5.32203	4190000	-7.17927
210000000	-0.22438	136000000	-0.847363	65400000	-1.90629	31800000	-2.94869	14600000	-4.06551	6650000	-5.20462	1490000	-7.36408
18000000	-0.371296	11300000	-1.04105	5580000	-2.06113	2410000	-3.27207	918000	-4.66629	219000	-6.73582	57300	-8.6689
37300000	-0.374905	25900000	-0.901047	12200000	-1.99091	4300000	-3.49313	2070000	-4.54766	820000	-5.88207	46900	-10.011
37900000	-0.380415	26200000	-0.911975	13200000	-1.90532	5170000	-3.25306	2250000	-4.45362	1010000	-5.60923	194000	-7.99056
294000000	-0.334755	209000000	-0.823337	103000000	-1.84456	42400000	-3.12708	23300000	-3.98902	11900000	-4.95721	2320000	-7.32063
259000000	-0.208503	195000000	-0.621309	93700000	-1.67707	34100000	-3.13574	22100000	-3.76227	11000000	-4.76523	2280000	-7.0383
265000000	-0.338217	197000000	-0.768985	93600000	-1.84115	34200000	-3.29339	20400000	-4.03834	8740000	-5.26212	1820000	-7.5255
588000000	-0.368141	409000000	-0.88982	187000000	-2.02247	75700000	-3.32378	39500000	-4.26203	18000000	-5.40068	3920000	-7.59611
213000000	-0.3403	149000000	-0.852804	69000000	-1.96379	25300000	-3.4106	13000000	-4.37531	5280000	-5.6717	1480000	-7.50503
496000000	-0.264276	366000000	-0.701838	185000000	-1.68952	76700000	-2.95761	47200000	-3.65697	26000000	-4.52013	4380000	-7.08686
62900000	-0.352179	41600000	-0.948297	19600000	-2.03705	8110000	-3.30903	3780000	-4.41099	1250000	-6.00606	252000	-8.3164
247000000	-0.242751	175000000	-0.736703	82600000	-1.82292	32800000	-3.15676	18000000	-4.01769	8980000	-5.02474	1200000	-7.92345
96300000	-0.470447	76200000	-0.808922	33200000	-2.00604	12900000	-3.36941	6570000	-4.34471	2680000	-5.63627	481000	-8.1146
189000000	-0.376472	126000000	-0.964587	62200000	-1.98448	24300000	-3.33642	11300000	-4.44956	4510000	-5.76757	1090000	-7.81701
375000000	-0.423495	277000000	-0.861519	138000000	-1.86642	53500000	-3.23406	29400000	-4.09781	11400000	-5.45745	3250000	-7.27525
782000000	-0.392389	557000000	-0.882441	287000000	-1.84032	116000000	-3.14546	72700000	-3.8202	38900000	-4.72249	8430000	-6.92807
[truncated: 2,538 more rows]

## Sheet: Fig 4c & Supp Fig 8b
R1		R2		R3		R4		R5		R6
[truncated: 1,296 more rows]

## Sheet: Supp. Fig. 2
	Empirically-Corrected	DDA Library	Prosit Prediction
-6	0.000391176	0.000254867	0.000442845
[truncated: 60 more rows]

## Sheet: Supp. Fig. 3
Method	Averages		Method	Number Detections
[truncated: 84 more rows]
